# Supplementary material for: Phenotype microarrays reveal metabolic dysregulations of neurospheres derived from embryonic Ts1Cje mouse model of Down syndrome
Source: PLoS One. 2020 Jul 30;15(7):e0236826. doi: 10.1371/journal.pone.0236826 (PMC7392322; doi:10.1371/journal.pone.0236826)
Supplement: S1 File — (XLSX) [file pone.0236826.s001.xlsx]

## Sheet: PMM1_fitted models
SUPPLEMENTARY INFORMATION: FITTED MODELS ASSIGNED TO METABOLITES IN PM-M1
No.	Well position	Metabolite	Group	Replicates	Fitted model	Type of profile (1=active profile; 0=inactive profile)
1	A01	Negative control	Ts1Cje	1	linear	0
2	A01	Negative control	Ts1Cje	2	linear	0
3	A01	Negative control	Ts1Cje	3	linear	0
4	A01	Negative control	Wildtype	1	linear	0
5	A01	Negative control	Wildtype	2	linear	0
6	A01	Negative control	Wildtype	3	linear	0
7	A02	Negative control	Ts1Cje	1	linear	0
8	A02	Negative control	Ts1Cje	2	linear	0
9	A02	Negative control	Ts1Cje	3	linear	0
10	A02	Negative control	Wildtype	1	linear	0
11	A02	Negative control	Wildtype	2	linear	0
12	A02	Negative control	Wildtype	3	linear	0
13	A03	Negative control	Ts1Cje	1	linear	0
14	A03	Negative control	Ts1Cje	2	linear	0
15	A03	Negative control	Ts1Cje	3	linear	0
16	A03	Negative control	Wildtype	1	linear	0
17	A03	Negative control	Wildtype	2	linear	0
18	A03	Negative control	Wildtype	3	linear	0
19	A04	α-Cyclodextrin	Ts1Cje	1	linear	0
20	A04	α-Cyclodextrin	Ts1Cje	2	linear	0
21	A04	α-Cyclodextrin	Ts1Cje	3	linear	0
22	A04	α-Cyclodextrin	Wildtype	1	linear	0
23	A04	α-Cyclodextrin	Wildtype	2	linear	0
24	A04	α-Cyclodextrin	Wildtype	3	linear	0
25	A05	Dextrin	Ts1Cje	1	linear	0
26	A05	Dextrin	Ts1Cje	2	linear	0
27	A05	Dextrin	Ts1Cje	3	linear	0
28	A05	Dextrin	Wildtype	1	linear	0
29	A05	Dextrin	Wildtype	2	linear	0
30	A05	Dextrin	Wildtype	3	linear	0
31	A06	Glycogen	Ts1Cje	1	linear	0
32	A06	Glycogen	Ts1Cje	2	linear	0
33	A06	Glycogen	Ts1Cje	3	linear	0
34	A06	Glycogen	Wildtype	1	linear	0
35	A06	Glycogen	Wildtype	2	linear	0
36	A06	Glycogen	Wildtype	3	linear	0
37	A07	Maltitol	Ts1Cje	1	linear	0
38	A07	Maltitol	Ts1Cje	2	linear	0
39	A07	Maltitol	Ts1Cje	3	linear	0
40	A07	Maltitol	Wildtype	1	linear	0
41	A07	Maltitol	Wildtype	2	linear	0
42	A07	Maltitol	Wildtype	3	linear	0
43	A08	Maltotriose	Ts1Cje	1	linear	0
44	A08	Maltotriose	Ts1Cje	2	linear	0
45	A08	Maltotriose	Ts1Cje	3	linear	0
46	A08	Maltotriose	Wildtype	1	linear	0
47	A08	Maltotriose	Wildtype	2	linear	0
48	A08	Maltotriose	Wildtype	3	linear	0
49	A09	d-Maltose	Ts1Cje	1	linear	0
50	A09	d-Maltose	Ts1Cje	2	linear	0
51	A09	d-Maltose	Ts1Cje	3	linear	0
52	A09	d-Maltose	Wildtype	1	linear	0
53	A09	d-Maltose	Wildtype	2	linear	0
54	A09	d-Maltose	Wildtype	3	linear	0
55	A10	d-Trehalose	Ts1Cje	1	linear	0
56	A10	d-Trehalose	Ts1Cje	2	linear	0
57	A10	d-Trehalose	Ts1Cje	3	linear	0
58	A10	d-Trehalose	Wildtype	1	linear	0
59	A10	d-Trehalose	Wildtype	2	linear	0
60	A10	d-Trehalose	Wildtype	3	linear	0
61	A11	d-Cellobiose	Ts1Cje	1	linear	0
62	A11	d-Cellobiose	Ts1Cje	2	linear	0
63	A11	d-Cellobiose	Ts1Cje	3	linear	0
64	A11	d-Cellobiose	Wildtype	1	linear	0
65	A11	d-Cellobiose	Wildtype	2	linear	0
66	A11	d-Cellobiose	Wildtype	3	linear	0
67	A12	β-Gentiobiose	Ts1Cje	1	logistic	1
68	A12	β-Gentiobiose	Ts1Cje	2	linear	0
69	A12	β-Gentiobiose	Ts1Cje	3	linear	0
70	A12	β-Gentiobiose	Wildtype	1	linear	0
71	A12	β-Gentiobiose	Wildtype	2	linear	0
72	A12	β-Gentiobiose	Wildtype	3	linear	0
73	B01	d -Glucose-6- phosphate	Ts1Cje	1	linear	0
74	B01	d -Glucose-6- phosphate	Ts1Cje	2	linear	0
75	B01	d -Glucose-6- phosphate	Ts1Cje	3	linear	0
76	B01	d -Glucose-6- phosphate	Wildtype	1	linear	0
77	B01	d -Glucose-6- phosphate	Wildtype	2	logistic	1
78	B01	d -Glucose-6- phosphate	Wildtype	3	logistic	1
79	B02	α- d -Glucose-1-Phosphate	Ts1Cje	1	linear	0
80	B02	α- d -Glucose-1-Phosphate	Ts1Cje	2	linear	0
81	B02	α- d -Glucose-1-Phosphate	Ts1Cje	3	linear	0
82	B02	α- d -Glucose-1-Phosphate	Wildtype	1	linear	0
83	B02	α- d -Glucose-1-Phosphate	Wildtype	2	linear	0
84	B02	α- d -Glucose-1-Phosphate	Wildtype	3	logistic	1
85	B03	l-Glucose	Ts1Cje	1	linear	0
86	B03	l-Glucose	Ts1Cje	2	linear	0
87	B03	l-Glucose	Ts1Cje	3	linear	0
88	B03	l-Glucose	Wildtype	1	linear	0
89	B03	l-Glucose	Wildtype	2	linear	0
90	B03	l-Glucose	Wildtype	3	linear	0
91	B04	α- d- Glucose	Ts1Cje	1	linear	0
92	B04	α- d- Glucose	Ts1Cje	2	logistic	1
93	B04	α- d- Glucose	Ts1Cje	3	linear	0
94	B04	α- d- Glucose	Wildtype	1	linear	0
95	B04	α- d- Glucose	Wildtype	2	linear	0
96	B04	α- d- Glucose	Wildtype	3	logistic	1
97	B05	α- d- Glucose	Ts1Cje	1	linear	0
98	B05	α- d- Glucose	Ts1Cje	2	logistic	1
99	B05	α- d- Glucose	Ts1Cje	3	linear	0
100	B05	α- d- Glucose	Wildtype	1	linear	0
101	B05	α- d- Glucose	Wildtype	2	logistic	1
102	B05	α- d- Glucose	Wildtype	3	logistic	1
103	B06	α- d- Glucose	Ts1Cje	1	linear	0
104	B06	α- d- Glucose	Ts1Cje	2	linear	0
105	B06	α- d- Glucose	Ts1Cje	3	linear	0
106	B06	α- d- Glucose	Wildtype	1	linear	0
107	B06	α- d- Glucose	Wildtype	2	linear	0
108	B06	α- d- Glucose	Wildtype	3	logistic	1
109	B07	3-O-Methyl-d-glucose	Ts1Cje	1	linear	0
110	B07	3-O-Methyl-d-glucose	Ts1Cje	2	linear	0
111	B07	3-O-Methyl-d-glucose	Ts1Cje	3	linear	0
112	B07	3-O-Methyl-d-glucose	Wildtype	1	linear	0
113	B07	3-O-Methyl-d-glucose	Wildtype	2	linear	0
114	B07	3-O-Methyl-d-glucose	Wildtype	3	linear	0
115	B08	α-Methyl-d-glucoside	Ts1Cje	1	linear	0
116	B08	α-Methyl-d-glucoside	Ts1Cje	2	linear	0
117	B08	α-Methyl-d-glucoside	Ts1Cje	3	linear	0
118	B08	α-Methyl-d-glucoside	Wildtype	1	linear	0
119	B08	α-Methyl-d-glucoside	Wildtype	2	linear	0
120	B08	α-Methyl-d-glucoside	Wildtype	3	linear	0
121	B09	β-Methyl-d- glucoside	Ts1Cje	1	linear	0
122	B09	β-Methyl-d- glucoside	Ts1Cje	2	linear	0
123	B09	β-Methyl-d- glucoside	Ts1Cje	3	linear	0
124	B09	β-Methyl-d- glucoside	Wildtype	1	linear	0
125	B09	β-Methyl-d- glucoside	Wildtype	2	linear	0
126	B09	β-Methyl-d- glucoside	Wildtype	3	linear	0
127	B10	d-Salicin	Ts1Cje	1	linear	0
128	B10	d-Salicin	Ts1Cje	2	linear	0
129	B10	d-Salicin	Ts1Cje	3	linear	0
130	B10	d-Salicin	Wildtype	1	linear	0
131	B10	d-Salicin	Wildtype	2	linear	0
132	B10	d-Salicin	Wildtype	3	linear	0
133	B11	d -Sorbitol	Ts1Cje	1	linear	0
134	B11	d -Sorbitol	Ts1Cje	2	linear	0
135	B11	d -Sorbitol	Ts1Cje	3	linear	0
136	B11	d -Sorbitol	Wildtype	1	linear	0
137	B11	d -Sorbitol	Wildtype	2	linear	0
138	B11	d -Sorbitol	Wildtype	3	linear	0
139	B12	N-Acetyl-d- glucosamine	Ts1Cje	1	linear	0
140	B12	N-Acetyl-d- glucosamine	Ts1Cje	2	linear	0
141	B12	N-Acetyl-d- glucosamine	Ts1Cje	3	linear	0
142	B12	N-Acetyl-d- glucosamine	Wildtype	1	linear	0
143	B12	N-Acetyl-d- glucosamine	Wildtype	2	linear	0
144	B12	N-Acetyl-d- glucosamine	Wildtype	3	linear	0
145	C01	d-Glucosaminic acid	Ts1Cje	1	linear	0
146	C01	d-Glucosaminic acid	Ts1Cje	2	linear	0
147	C01	d-Glucosaminic acid	Ts1Cje	3	linear	0
148	C01	d-Glucosaminic acid	Wildtype	1	linear	0
149	C01	d-Glucosaminic acid	Wildtype	2	linear	0
150	C01	d-Glucosaminic acid	Wildtype	3	linear	0
151	C02	d -Glucuronic acid	Ts1Cje	1	linear	0
152	C02	d -Glucuronic acid	Ts1Cje	2	logistic	1
153	C02	d -Glucuronic acid	Ts1Cje	3	linear	0
154	C02	d -Glucuronic acid	Wildtype	1	logistic	1
155	C02	d -Glucuronic acid	Wildtype	2	logistic	1
156	C02	d -Glucuronic acid	Wildtype	3	logistic	1
157	C03	Chondroitin-6-sulfate	Ts1Cje	1	linear	0
158	C03	Chondroitin-6-sulfate	Ts1Cje	2	linear	0
159	C03	Chondroitin-6-sulfate	Ts1Cje	3	linear	0
160	C03	Chondroitin-6-sulfate	Wildtype	1	linear	0
161	C03	Chondroitin-6-sulfate	Wildtype	2	linear	0
162	C03	Chondroitin-6-sulfate	Wildtype	3	linear	0
163	C04	Mannan	Ts1Cje	1	linear	0
164	C04	Mannan	Ts1Cje	2	linear	0
165	C04	Mannan	Ts1Cje	3	linear	0
166	C04	Mannan	Wildtype	1	linear	0
167	C04	Mannan	Wildtype	2	linear	0
168	C04	Mannan	Wildtype	3	linear	0
169	C05	d- Mannose	Ts1Cje	1	linear	0
170	C05	d- Mannose	Ts1Cje	2	logistic	1
171	C05	d- Mannose	Ts1Cje	3	linear	0
172	C05	d- Mannose	Wildtype	1	linear	0
173	C05	d- Mannose	Wildtype	2	linear	0
174	C05	d- Mannose	Wildtype	3	linear	0
175	C06	α-Methyl-d-mannoside	Ts1Cje	1	linear	0
176	C06	α-Methyl-d-mannoside	Ts1Cje	2	linear	0
177	C06	α-Methyl-d-mannoside	Ts1Cje	3	linear	0
178	C06	α-Methyl-d-mannoside	Wildtype	1	linear	0
179	C06	α-Methyl-d-mannoside	Wildtype	2	linear	0
180	C06	α-Methyl-d-mannoside	Wildtype	3	linear	0
181	C07	d-Mannitol	Ts1Cje	1	linear	0
182	C07	d-Mannitol	Ts1Cje	2	linear	0
183	C07	d-Mannitol	Ts1Cje	3	linear	0
184	C07	d-Mannitol	Wildtype	1	linear	0
185	C07	d-Mannitol	Wildtype	2	linear	0
186	C07	d-Mannitol	Wildtype	3	linear	0
187	C08	N-Acetyl-β-d- mannosamine	Ts1Cje	1	linear	0
188	C08	N-Acetyl-β-d- mannosamine	Ts1Cje	2	linear	0
189	C08	N-Acetyl-β-d- mannosamine	Ts1Cje	3	linear	0
190	C08	N-Acetyl-β-d- mannosamine	Wildtype	1	linear	0
191	C08	N-Acetyl-β-d- mannosamine	Wildtype	2	linear	0
192	C08	N-Acetyl-β-d- mannosamine	Wildtype	3	linear	0
193	C09	d-Melezitose	Ts1Cje	1	linear	0
194	C09	d-Melezitose	Ts1Cje	2	linear	0
195	C09	d-Melezitose	Ts1Cje	3	linear	0
196	C09	d-Melezitose	Wildtype	1	linear	0
197	C09	d-Melezitose	Wildtype	2	linear	0
198	C09	d-Melezitose	Wildtype	3	linear	0
199	C10	Sucrose	Ts1Cje	1	linear	0
200	C10	Sucrose	Ts1Cje	2	linear	0
201	C10	Sucrose	Ts1Cje	3	linear	0
202	C10	Sucrose	Wildtype	1	linear	0
203	C10	Sucrose	Wildtype	2	linear	0
204	C10	Sucrose	Wildtype	3	linear	0
205	C11	Palatinose	Ts1Cje	1	logistic	1
206	C11	Palatinose	Ts1Cje	2	logistic	1
207	C11	Palatinose	Ts1Cje	3	logistic	1
208	C11	Palatinose	Wildtype	1	logistic	1
209	C11	Palatinose	Wildtype	2	logistic	1
210	C11	Palatinose	Wildtype	3	logistic	1
211	C12	d -Turanose	Ts1Cje	1	logistic	1
212	C12	d -Turanose	Ts1Cje	2	logistic	1
213	C12	d -Turanose	Ts1Cje	3	linear	0
214	C12	d -Turanose	Wildtype	1	logistic	1
215	C12	d -Turanose	Wildtype	2	logistic	1
216	C12	d -Turanose	Wildtype	3	logistic	1
217	D01	d -Tagatose	Ts1Cje	1	logistic	1
218	D01	d -Tagatose	Ts1Cje	2	logistic	1
219	D01	d -Tagatose	Ts1Cje	3	logistic	1
220	D01	d -Tagatose	Wildtype	1	logistic	1
221	D01	d -Tagatose	Wildtype	2	logistic	1
222	D01	d -Tagatose	Wildtype	3	logistic	1
223	D02	l-Sorbose	Ts1Cje	1	logistic	1
224	D02	l-Sorbose	Ts1Cje	2	logistic	1
225	D02	l-Sorbose	Ts1Cje	3	logistic	1
226	D02	l-Sorbose	Wildtype	1	logistic	1
227	D02	l-Sorbose	Wildtype	2	logistic	1
228	D02	l-Sorbose	Wildtype	3	logistic	1
229	D03	l-Rhamnose	Ts1Cje	1	linear	0
230	D03	l-Rhamnose	Ts1Cje	2	linear	0
231	D03	l-Rhamnose	Ts1Cje	3	linear	0
232	D03	l-Rhamnose	Wildtype	1	linear	0
233	D03	l-Rhamnose	Wildtype	2	linear	0
234	D03	l-Rhamnose	Wildtype	3	linear	0
235	D04	l-Fucose	Ts1Cje	1	linear	0
236	D04	l-Fucose	Ts1Cje	2	linear	0
237	D04	l-Fucose	Ts1Cje	3	linear	0
238	D04	l-Fucose	Wildtype	1	linear	0
239	D04	l-Fucose	Wildtype	2	linear	0
240	D04	l-Fucose	Wildtype	3	linear	0
241	D05	d-Fucose	Ts1Cje	1	linear	0
242	D05	d-Fucose	Ts1Cje	2	linear	0
243	D05	d-Fucose	Ts1Cje	3	linear	0
244	D05	d-Fucose	Wildtype	1	linear	0
245	D05	d-Fucose	Wildtype	2	linear	0
246	D05	d-Fucose	Wildtype	3	linear	0
247	D06	d- Fructose-6-Phosphate	Ts1Cje	1	logistic	1
248	D06	d- Fructose-6-Phosphate	Ts1Cje	2	logistic	1
249	D06	d- Fructose-6-Phosphate	Ts1Cje	3	linear	0
250	D06	d- Fructose-6-Phosphate	Wildtype	1	logistic	1
251	D06	d- Fructose-6-Phosphate	Wildtype	2	logistic	1
252	D06	d- Fructose-6-Phosphate	Wildtype	3	linear	0
253	D07	d- Fructose	Ts1Cje	1	logistic	1
254	D07	d- Fructose	Ts1Cje	2	logistic	1
255	D07	d- Fructose	Ts1Cje	3	logistic	1
256	D07	d- Fructose	Wildtype	1	logistic	1
257	D07	d- Fructose	Wildtype	2	logistic	1
258	D07	d- Fructose	Wildtype	3	logistic	1
259	D08	Stachyose	Ts1Cje	1	linear	0
260	D08	Stachyose	Ts1Cje	2	linear	0
261	D08	Stachyose	Ts1Cje	3	linear	0
262	D08	Stachyose	Wildtype	1	linear	0
263	D08	Stachyose	Wildtype	2	linear	0
264	D08	Stachyose	Wildtype	3	linear	0
265	D09	d-Raffinose	Ts1Cje	1	linear	0
266	D09	d-Raffinose	Ts1Cje	2	linear	0
267	D09	d-Raffinose	Ts1Cje	3	linear	0
268	D09	d-Raffinose	Wildtype	1	linear	0
269	D09	d-Raffinose	Wildtype	2	linear	0
270	D09	d-Raffinose	Wildtype	3	linear	0
271	D10	d-Lactitol	Ts1Cje	1	linear	0
272	D10	d-Lactitol	Ts1Cje	2	linear	0
273	D10	d-Lactitol	Ts1Cje	3	linear	0
274	D10	d-Lactitol	Wildtype	1	linear	0
275	D10	d-Lactitol	Wildtype	2	linear	0
276	D10	d-Lactitol	Wildtype	3	linear	0
277	D11	Lactulose	Ts1Cje	1	logistic	1
278	D11	Lactulose	Ts1Cje	2	linear	0
279	D11	Lactulose	Ts1Cje	3	linear	0
280	D11	Lactulose	Wildtype	1	logistic	1
281	D11	Lactulose	Wildtype	2	logistic	1
282	D11	Lactulose	Wildtype	3	linear	0
283	D12	α-d-Lactose	Ts1Cje	1	linear	0
284	D12	α-d-Lactose	Ts1Cje	2	linear	0
285	D12	α-d-Lactose	Ts1Cje	3	linear	0
286	D12	α-d-Lactose	Wildtype	1	linear	0
287	D12	α-d-Lactose	Wildtype	2	linear	0
288	D12	α-d-Lactose	Wildtype	3	linear	0
289	E01	Melibionic acid	Ts1Cje	1	linear	0
290	E01	Melibionic acid	Ts1Cje	2	linear	0
291	E01	Melibionic acid	Ts1Cje	3	linear	0
292	E01	Melibionic acid	Wildtype	1	linear	0
293	E01	Melibionic acid	Wildtype	2	linear	0
294	E01	Melibionic acid	Wildtype	3	linear	0
295	E02	d-Melibiose	Ts1Cje	1	linear	0
296	E02	d-Melibiose	Ts1Cje	2	linear	0
297	E02	d-Melibiose	Ts1Cje	3	linear	0
298	E02	d-Melibiose	Wildtype	1	linear	0
299	E02	d-Melibiose	Wildtype	2	linear	0
300	E02	d-Melibiose	Wildtype	3	linear	0
301	E03	d -Galactose	Ts1Cje	1	linear	0
302	E03	d -Galactose	Ts1Cje	2	linear	0
303	E03	d -Galactose	Ts1Cje	3	linear	0
304	E03	d -Galactose	Wildtype	1	linear	0
305	E03	d -Galactose	Wildtype	2	linear	0
306	E03	d -Galactose	Wildtype	3	linear	0
307	E04	α-Methyl-d-galactoside	Ts1Cje	1	linear	0
308	E04	α-Methyl-d-galactoside	Ts1Cje	2	linear	0
309	E04	α-Methyl-d-galactoside	Ts1Cje	3	linear	0
310	E04	α-Methyl-d-galactoside	Wildtype	1	linear	0
311	E04	α-Methyl-d-galactoside	Wildtype	2	linear	0
312	E04	α-Methyl-d-galactoside	Wildtype	3	linear	0
313	E05	β-Methyl-d-galactoside	Ts1Cje	1	linear	0
314	E05	β-Methyl-d-galactoside	Ts1Cje	2	linear	0
315	E05	β-Methyl-d-galactoside	Ts1Cje	3	linear	0
316	E05	β-Methyl-d-galactoside	Wildtype	1	linear	0
317	E05	β-Methyl-d-galactoside	Wildtype	2	linear	0
318	E05	β-Methyl-d-galactoside	Wildtype	3	linear	0
319	E06	N-Acetyl-Neuraminic acid	Ts1Cje	1	linear	0
320	E06	N-Acetyl-Neuraminic acid	Ts1Cje	2	linear	0
321	E06	N-Acetyl-Neuraminic acid	Ts1Cje	3	linear	0
322	E06	N-Acetyl-Neuraminic acid	Wildtype	1	linear	0
323	E06	N-Acetyl-Neuraminic acid	Wildtype	2	linear	0
324	E06	N-Acetyl-Neuraminic acid	Wildtype	3	linear	0
325	E07	Pectin	Ts1Cje	1	linear	0
326	E07	Pectin	Ts1Cje	2	linear	0
327	E07	Pectin	Ts1Cje	3	linear	0
328	E07	Pectin	Wildtype	1	linear	0
329	E07	Pectin	Wildtype	2	linear	0
330	E07	Pectin	Wildtype	3	linear	0
331	E08	Sedoheptulosan	Ts1Cje	1	linear	0
332	E08	Sedoheptulosan	Ts1Cje	2	linear	0
333	E08	Sedoheptulosan	Ts1Cje	3	linear	0
334	E08	Sedoheptulosan	Wildtype	1	linear	0
335	E08	Sedoheptulosan	Wildtype	2	linear	0
336	E08	Sedoheptulosan	Wildtype	3	linear	0
337	E09	Thymidine	Ts1Cje	1	linear	0
338	E09	Thymidine	Ts1Cje	2	linear	0
339	E09	Thymidine	Ts1Cje	3	linear	0
340	E09	Thymidine	Wildtype	1	linear	0
341	E09	Thymidine	Wildtype	2	linear	0
342	E09	Thymidine	Wildtype	3	linear	0
343	E10	Uridine	Ts1Cje	1	linear	0
344	E10	Uridine	Ts1Cje	2	linear	0
345	E10	Uridine	Ts1Cje	3	linear	0
346	E10	Uridine	Wildtype	1	linear	0
347	E10	Uridine	Wildtype	2	linear	0
348	E10	Uridine	Wildtype	3	linear	0
349	E11	Adenosine	Ts1Cje	1	linear	0
350	E11	Adenosine	Ts1Cje	2	linear	0
351	E11	Adenosine	Ts1Cje	3	linear	0
352	E11	Adenosine	Wildtype	1	linear	0
353	E11	Adenosine	Wildtype	2	linear	0
354	E11	Adenosine	Wildtype	3	linear	0
355	E12	Inosine	Ts1Cje	1	linear	0
356	E12	Inosine	Ts1Cje	2	linear	0
357	E12	Inosine	Ts1Cje	3	linear	0
358	E12	Inosine	Wildtype	1	linear	0
359	E12	Inosine	Wildtype	2	linear	0
360	E12	Inosine	Wildtype	3	linear	0
361	F01	Adonitol	Ts1Cje	1	linear	0
362	F01	Adonitol	Ts1Cje	2	linear	0
363	F01	Adonitol	Ts1Cje	3	linear	0
364	F01	Adonitol	Wildtype	1	linear	0
365	F01	Adonitol	Wildtype	2	linear	0
366	F01	Adonitol	Wildtype	3	linear	0
367	F02	l-Arabinose	Ts1Cje	1	linear	0
368	F02	l-Arabinose	Ts1Cje	2	linear	0
369	F02	l-Arabinose	Ts1Cje	3	linear	0
370	F02	l-Arabinose	Wildtype	1	linear	0
371	F02	l-Arabinose	Wildtype	2	linear	0
372	F02	l-Arabinose	Wildtype	3	linear	0
373	F03	d-Arabinose	Ts1Cje	1	linear	0
374	F03	d-Arabinose	Ts1Cje	2	linear	0
375	F03	d-Arabinose	Ts1Cje	3	linear	0
376	F03	d-Arabinose	Wildtype	1	linear	0
377	F03	d-Arabinose	Wildtype	2	linear	0
378	F03	d-Arabinose	Wildtype	3	linear	0
379	F04	β-Methyl-d-xylopyranoside	Ts1Cje	1	linear	0
380	F04	β-Methyl-d-xylopyranoside	Ts1Cje	2	linear	0
381	F04	β-Methyl-d-xylopyranoside	Ts1Cje	3	linear	0
382	F04	β-Methyl-d-xylopyranoside	Wildtype	1	linear	0
383	F04	β-Methyl-d-xylopyranoside	Wildtype	2	linear	0
384	F04	β-Methyl-d-xylopyranoside	Wildtype	3	linear	0
385	F05	Xylitol	Ts1Cje	1	linear	0
386	F05	Xylitol	Ts1Cje	2	linear	0
387	F05	Xylitol	Ts1Cje	3	linear	0
388	F05	Xylitol	Wildtype	1	linear	0
389	F05	Xylitol	Wildtype	2	linear	0
390	F05	Xylitol	Wildtype	3	linear	0
391	F06	Myo-Inositol	Ts1Cje	1	linear	0
392	F06	Myo-Inositol	Ts1Cje	2	linear	0
393	F06	Myo-Inositol	Ts1Cje	3	linear	0
394	F06	Myo-Inositol	Wildtype	1	linear	0
395	F06	Myo-Inositol	Wildtype	2	linear	0
396	F06	Myo-Inositol	Wildtype	3	linear	0
397	F07	Meso-Erythritol	Ts1Cje	1	linear	0
398	F07	Meso-Erythritol	Ts1Cje	2	linear	0
399	F07	Meso-Erythritol	Ts1Cje	3	linear	0
400	F07	Meso-Erythritol	Wildtype	1	linear	0
401	F07	Meso-Erythritol	Wildtype	2	linear	0
402	F07	Meso-Erythritol	Wildtype	3	linear	0
403	F08	Propylene glycol	Ts1Cje	1	linear	0
404	F08	Propylene glycol	Ts1Cje	2	linear	0
405	F08	Propylene glycol	Ts1Cje	3	linear	0
406	F08	Propylene glycol	Wildtype	1	linear	0
407	F08	Propylene glycol	Wildtype	2	linear	0
408	F08	Propylene glycol	Wildtype	3	linear	0
409	F09	Ethanolamine	Ts1Cje	1	linear	0
410	F09	Ethanolamine	Ts1Cje	2	linear	0
411	F09	Ethanolamine	Ts1Cje	3	linear	0
412	F09	Ethanolamine	Wildtype	1	linear	0
413	F09	Ethanolamine	Wildtype	2	linear	0
414	F09	Ethanolamine	Wildtype	3	linear	0
415	F10	d, l -α-Glycerol-phosphate	Ts1Cje	1	logistic	1
416	F10	d, l -α-Glycerol-phosphate	Ts1Cje	2	linear	0
417	F10	d, l -α-Glycerol-phosphate	Ts1Cje	3	linear	0
418	F10	d, l -α-Glycerol-phosphate	Wildtype	1	linear	0
419	F10	d, l -α-Glycerol-phosphate	Wildtype	2	linear	0
420	F10	d, l -α-Glycerol-phosphate	Wildtype	3	linear	0
421	F11	Glycerol	Ts1Cje	1	linear	0
422	F11	Glycerol	Ts1Cje	2	linear	0
423	F11	Glycerol	Ts1Cje	3	linear	0
424	F11	Glycerol	Wildtype	1	linear	0
425	F11	Glycerol	Wildtype	2	linear	0
426	F11	Glycerol	Wildtype	3	linear	0
427	F12	Citric acid	Ts1Cje	1	linear	0
428	F12	Citric acid	Ts1Cje	2	linear	0
429	F12	Citric acid	Ts1Cje	3	linear	0
430	F12	Citric acid	Wildtype	1	linear	0
431	F12	Citric acid	Wildtype	2	linear	0
432	F12	Citric acid	Wildtype	3	linear	0
433	G01	Tricarballylic acid	Ts1Cje	1	linear	0
434	G01	Tricarballylic acid	Ts1Cje	2	logistic	1
435	G01	Tricarballylic acid	Ts1Cje	3	linear	0
436	G01	Tricarballylic acid	Wildtype	1	linear	0
437	G01	Tricarballylic acid	Wildtype	2	linear	0
438	G01	Tricarballylic acid	Wildtype	3	linear	0
439	G02	d, l -Lactic acid	Ts1Cje	1	linear	0
440	G02	d, l -Lactic acid	Ts1Cje	2	logistic	1
441	G02	d, l -Lactic acid	Ts1Cje	3	linear	0
442	G02	d, l -Lactic acid	Wildtype	1	linear	0
443	G02	d, l -Lactic acid	Wildtype	2	linear	0
444	G02	d, l -Lactic acid	Wildtype	3	linear	0
445	G03	Methyl d-lactate	Ts1Cje	1	linear	0
446	G03	Methyl d-lactate	Ts1Cje	2	linear	0
447	G03	Methyl d-lactate	Ts1Cje	3	linear	0
448	G03	Methyl d-lactate	Wildtype	1	linear	0
449	G03	Methyl d-lactate	Wildtype	2	linear	0
450	G03	Methyl d-lactate	Wildtype	3	linear	0
451	G04	Methyl pyruvate	Ts1Cje	1	linear	0
452	G04	Methyl pyruvate	Ts1Cje	2	linear	0
453	G04	Methyl pyruvate	Ts1Cje	3	linear	0
454	G04	Methyl pyruvate	Wildtype	1	linear	0
455	G04	Methyl pyruvate	Wildtype	2	linear	0
456	G04	Methyl pyruvate	Wildtype	3	linear	0
457	G05	Pyruvic acid	Ts1Cje	1	linear	0
458	G05	Pyruvic acid	Ts1Cje	2	logistic	1
459	G05	Pyruvic acid	Ts1Cje	3	linear	0
460	G05	Pyruvic acid	Wildtype	1	linear	0
461	G05	Pyruvic acid	Wildtype	2	linear	0
462	G05	Pyruvic acid	Wildtype	3	linear	0
463	G06	α-Keto-Glutaric acid	Ts1Cje	1	linear	0
464	G06	α-Keto-Glutaric acid	Ts1Cje	2	logistic	1
465	G06	α-Keto-Glutaric acid	Ts1Cje	3	linear	0
466	G06	α-Keto-Glutaric acid	Wildtype	1	logistic	1
467	G06	α-Keto-Glutaric acid	Wildtype	2	logistic	1
468	G06	α-Keto-Glutaric acid	Wildtype	3	linear	0
469	G07	Succinamic acid	Ts1Cje	1	linear	0
470	G07	Succinamic acid	Ts1Cje	2	linear	0
471	G07	Succinamic acid	Ts1Cje	3	linear	0
472	G07	Succinamic acid	Wildtype	1	linear	0
473	G07	Succinamic acid	Wildtype	2	linear	0
474	G07	Succinamic acid	Wildtype	3	linear	0
475	G08	Succinic acid	Ts1Cje	1	linear	0
476	G08	Succinic acid	Ts1Cje	2	linear	0
477	G08	Succinic acid	Ts1Cje	3	linear	0
478	G08	Succinic acid	Wildtype	1	linear	0
479	G08	Succinic acid	Wildtype	2	linear	0
480	G08	Succinic acid	Wildtype	3	linear	0
481	G09	Mono-methyl succinate	Ts1Cje	1	linear	0
482	G09	Mono-methyl succinate	Ts1Cje	2	linear	0
483	G09	Mono-methyl succinate	Ts1Cje	3	linear	0
484	G09	Mono-methyl succinate	Wildtype	1	linear	0
485	G09	Mono-methyl succinate	Wildtype	2	linear	0
486	G09	Mono-methyl succinate	Wildtype	3	linear	0
487	G10	l-Malic acid	Ts1Cje	1	linear	0
488	G10	l-Malic acid	Ts1Cje	2	linear	0
489	G10	l-Malic acid	Ts1Cje	3	linear	0
490	G10	l-Malic acid	Wildtype	1	linear	0
491	G10	l-Malic acid	Wildtype	2	linear	0
492	G10	l-Malic acid	Wildtype	3	linear	0
493	G11	d-Malic acid	Ts1Cje	1	linear	0
494	G11	d-Malic acid	Ts1Cje	2	linear	0
495	G11	d-Malic acid	Ts1Cje	3	linear	0
496	G11	d-Malic acid	Wildtype	1	linear	0
497	G11	d-Malic acid	Wildtype	2	linear	0
498	G11	d-Malic acid	Wildtype	3	linear	0
499	G12	Meso-tartaric acid	Ts1Cje	1	linear	0
500	G12	Meso-tartaric acid	Ts1Cje	2	linear	0
501	G12	Meso-tartaric acid	Ts1Cje	3	linear	0
502	G12	Meso-tartaric acid	Wildtype	1	linear	0
503	G12	Meso-tartaric acid	Wildtype	2	linear	0
504	G12	Meso-tartaric acid	Wildtype	3	linear	0
505	H01	Acetoacetic acid (a)	Ts1Cje	1	linear	0
506	H01	Acetoacetic acid (a)	Ts1Cje	2	linear	0
507	H01	Acetoacetic acid (a)	Ts1Cje	3	linear	0
508	H01	Acetoacetic acid (a)	Wildtype	1	linear	0
509	H01	Acetoacetic acid (a)	Wildtype	2	linear	0
510	H01	Acetoacetic acid (a)	Wildtype	3	linear	0
511	H02	γ-Amino-N-butyric acid	Ts1Cje	1	linear	0
512	H02	γ-Amino-N-butyric acid	Ts1Cje	2	linear	0
513	H02	γ-Amino-N-butyric acid	Ts1Cje	3	linear	0
514	H02	γ-Amino-N-butyric acid	Wildtype	1	linear	0
515	H02	γ-Amino-N-butyric acid	Wildtype	2	linear	0
516	H02	γ-Amino-N-butyric acid	Wildtype	3	linear	0
517	H03	α-Keto-buytric acid	Ts1Cje	1	linear	0
518	H03	α-Keto-buytric acid	Ts1Cje	2	linear	0
519	H03	α-Keto-buytric acid	Ts1Cje	3	linear	0
520	H03	α-Keto-buytric acid	Wildtype	1	linear	0
521	H03	α-Keto-buytric acid	Wildtype	2	linear	0
522	H03	α-Keto-buytric acid	Wildtype	3	linear	0
523	H04	α-Hydroxy-butyric acid	Ts1Cje	1	linear	0
524	H04	α-Hydroxy-butyric acid	Ts1Cje	2	linear	0
525	H04	α-Hydroxy-butyric acid	Ts1Cje	3	linear	0
526	H04	α-Hydroxy-butyric acid	Wildtype	1	linear	0
527	H04	α-Hydroxy-butyric acid	Wildtype	2	linear	0
528	H04	α-Hydroxy-butyric acid	Wildtype	3	linear	0
529	H05	d, l-β-Hydroxy-butyric acid	Ts1Cje	1	linear	0
530	H05	d, l-β-Hydroxy-butyric acid	Ts1Cje	2	linear	0
531	H05	d, l-β-Hydroxy-butyric acid	Ts1Cje	3	linear	0
532	H05	d, l-β-Hydroxy-butyric acid	Wildtype	1	linear	0
533	H05	d, l-β-Hydroxy-butyric acid	Wildtype	2	linear	0
534	H05	d, l-β-Hydroxy-butyric acid	Wildtype	3	linear	0
535	H06	γ-Hydroxy-butyric acid	Ts1Cje	1	linear	0
536	H06	γ-Hydroxy-butyric acid	Ts1Cje	2	linear	0
537	H06	γ-Hydroxy-butyric acid	Ts1Cje	3	linear	0
538	H06	γ-Hydroxy-butyric acid	Wildtype	1	linear	0
539	H06	γ-Hydroxy-butyric acid	Wildtype	2	linear	0
540	H06	γ-Hydroxy-butyric acid	Wildtype	3	linear	0
541	H07	Butyric acid	Ts1Cje	1	linear	0
542	H07	Butyric acid	Ts1Cje	2	linear	0
543	H07	Butyric acid	Ts1Cje	3	linear	0
544	H07	Butyric acid	Wildtype	1	linear	0
545	H07	Butyric acid	Wildtype	2	linear	0
546	H07	Butyric acid	Wildtype	3	linear	0
547	H08	2,3-Butanediol	Ts1Cje	1	linear	0
548	H08	2,3-Butanediol	Ts1Cje	2	linear	0
549	H08	2,3-Butanediol	Ts1Cje	3	linear	0
550	H08	2,3-Butanediol	Wildtype	1	linear	0
551	H08	2,3-Butanediol	Wildtype	2	linear	0
552	H08	2,3-Butanediol	Wildtype	3	linear	0
553	H09	3-Hydroxy-2- Butanone	Ts1Cje	1	linear	0
554	H09	3-Hydroxy-2- Butanone	Ts1Cje	2	linear	0
555	H09	3-Hydroxy-2- Butanone	Ts1Cje	3	linear	0
556	H09	3-Hydroxy-2- Butanone	Wildtype	1	linear	0
557	H09	3-Hydroxy-2- Butanone	Wildtype	2	linear	0
558	H09	3-Hydroxy-2- Butanone	Wildtype	3	linear	0
559	H10	Propionic acid	Ts1Cje	1	linear	0
560	H10	Propionic acid	Ts1Cje	2	linear	0
561	H10	Propionic acid	Ts1Cje	3	linear	0
562	H10	Propionic acid	Wildtype	1	linear	0
563	H10	Propionic acid	Wildtype	2	linear	0
564	H10	Propionic acid	Wildtype	3	linear	0
565	H11	Acetic acid	Ts1Cje	1	logistic	1
566	H11	Acetic acid	Ts1Cje	2	linear	0
567	H11	Acetic acid	Ts1Cje	3	linear	0
568	H11	Acetic acid	Wildtype	1	linear	0
569	H11	Acetic acid	Wildtype	2	linear	0
570	H11	Acetic acid	Wildtype	3	linear	0
571	H12	Hexanoic acid	Ts1Cje	1	logistic	1
572	H12	Hexanoic acid	Ts1Cje	2	linear	0
573	H12	Hexanoic acid	Ts1Cje	3	linear	0
574	H12	Hexanoic acid	Wildtype	1	linear	0
575	H12	Hexanoic acid	Wildtype	2	linear	0
576	H12	Hexanoic acid	Wildtype	3	linear	0

## Sheet: PMM2_fitted models
SUPPLEMENTARY INFORMATION: FITTED MODELS ASSIGNED TO METABOLITES IN PM-M2
No.	Well position	Metabolite	Group	Replicates	Fitted model	Type of profile (1=active profile; 0=inactive profile)
1	A01	Negative control	Ts1Cje	1	linear	0
2	A01	Negative control	Ts1Cje	2	linear	0
3	A01	Negative control	Ts1Cje	3	linear	0
4	A01	Negative control	Wildtype	1	linear	0
5	A01	Negative control	Wildtype	2	linear	0
6	A01	Negative control	Wildtype	3	linear	0
7	A02	Negative control	Ts1Cje	1	linear	0
8	A02	Negative control	Ts1Cje	2	linear	0
9	A02	Negative control	Ts1Cje	3	linear	0
10	A02	Negative control	Wildtype	1	linear	0
11	A02	Negative control	Wildtype	2	linear	0
12	A02	Negative control	Wildtype	3	linear	0
13	A03	Negative control	Ts1Cje	1	linear	0
14	A03	Negative control	Ts1Cje	2	linear	0
15	A03	Negative control	Ts1Cje	3	linear	0
16	A03	Negative control	Wildtype	1	linear	0
17	A03	Negative control	Wildtype	2	linear	0
18	A03	Negative control	Wildtype	3	linear	0
19	A04	Tween 20	Ts1Cje	1	linear	0
20	A04	Tween 20	Ts1Cje	2	linear	0
21	A04	Tween 20	Ts1Cje	3	linear	0
22	A04	Tween 20	Wildtype	1	linear	0
23	A04	Tween 20	Wildtype	2	linear	0
24	A04	Tween 20	Wildtype	3	linear	0
25	A05	Tween 40	Ts1Cje	1	logistic	1
26	A05	Tween 40	Ts1Cje	2	logistic	1
27	A05	Tween 40	Ts1Cje	3	logistic	1
28	A05	Tween 40	Wildtype	1	linear	0
29	A05	Tween 40	Wildtype	2	linear	0
30	A05	Tween 40	Wildtype	3	logistic	1
31	A06	Tween 80	Ts1Cje	1	logistic	1
32	A06	Tween 80	Ts1Cje	2	logistic	1
33	A06	Tween 80	Ts1Cje	3	logistic	1
34	A06	Tween 80	Wildtype	1	linear	0
35	A06	Tween 80	Wildtype	2	logistic	1
36	A06	Tween 80	Wildtype	3	logistic	1
37	A07	Gelatin	Ts1Cje	1	linear	0
38	A07	Gelatin	Ts1Cje	2	linear	0
39	A07	Gelatin	Ts1Cje	3	linear	0
40	A07	Gelatin	Wildtype	1	linear	0
41	A07	Gelatin	Wildtype	2	linear	0
42	A07	Gelatin	Wildtype	3	linear	0
43	A08	L-Alaninamide	Ts1Cje	1	linear	0
44	A08	L-Alaninamide	Ts1Cje	2	linear	0
45	A08	L-Alaninamide	Ts1Cje	3	linear	0
46	A08	L-Alaninamide	Wildtype	1	linear	0
47	A08	L-Alaninamide	Wildtype	2	linear	0
48	A08	L-Alaninamide	Wildtype	3	linear	0
49	A09	L-Alanine	Ts1Cje	1	logistic	1
50	A09	L-Alanine	Ts1Cje	2	linear	0
51	A09	L-Alanine	Ts1Cje	3	linear	0
52	A09	L-Alanine	Wildtype	1	linear	0
53	A09	L-Alanine	Wildtype	2	linear	0
54	A09	L-Alanine	Wildtype	3	linear	0
55	A10	D-Alanine	Ts1Cje	1	logistic	1
56	A10	D-Alanine	Ts1Cje	2	linear	0
57	A10	D-Alanine	Ts1Cje	3	linear	0
58	A10	D-Alanine	Wildtype	1	linear	0
59	A10	D-Alanine	Wildtype	2	linear	0
60	A10	D-Alanine	Wildtype	3	linear	0
61	A11	L-Arginine	Ts1Cje	1	linear	0
62	A11	L-Arginine	Ts1Cje	2	linear	0
63	A11	L-Arginine	Ts1Cje	3	linear	0
64	A11	L-Arginine	Wildtype	1	linear	0
65	A11	L-Arginine	Wildtype	2	linear	0
66	A11	L-Arginine	Wildtype	3	linear	0
67	A12	L-Asparagine	Ts1Cje	1	linear	0
68	A12	L-Asparagine	Ts1Cje	2	linear	0
69	A12	L-Asparagine	Ts1Cje	3	linear	0
70	A12	L-Asparagine	Wildtype	1	linear	0
71	A12	L-Asparagine	Wildtype	2	linear	0
72	A12	L-Asparagine	Wildtype	3	linear	0
73	B01	L-Aspartic acid	Ts1Cje	1	linear	0
74	B01	L-Aspartic acid	Ts1Cje	2	linear	0
75	B01	L-Aspartic acid	Ts1Cje	3	linear	0
76	B01	L-Aspartic acid	Wildtype	1	linear	0
77	B01	L-Aspartic acid	Wildtype	2	linear	0
78	B01	L-Aspartic acid	Wildtype	3	linear	0
79	B02	D-Aspartic acid	Ts1Cje	1	logistic	1
80	B02	D-Aspartic acid	Ts1Cje	2	linear	0
81	B02	D-Aspartic acid	Ts1Cje	3	linear	0
82	B02	D-Aspartic acid	Wildtype	1	linear	0
83	B02	D-Aspartic acid	Wildtype	2	linear	0
84	B02	D-Aspartic acid	Wildtype	3	linear	0
85	B03	L-Glutamic acid	Ts1Cje	1	linear	0
86	B03	L-Glutamic acid	Ts1Cje	2	linear	0
87	B03	L-Glutamic acid	Ts1Cje	3	linear	0
88	B03	L-Glutamic acid	Wildtype	1	logistic	1
89	B03	L-Glutamic acid	Wildtype	2	linear	0
90	B03	L-Glutamic acid	Wildtype	3	linear	0
91	B04	D- Glutamic acid	Ts1Cje	1	linear	0
92	B04	D- Glutamic acid	Ts1Cje	2	linear	0
93	B04	D- Glutamic acid	Ts1Cje	3	linear	0
94	B04	D- Glutamic acid	Wildtype	1	logistic	1
95	B04	D- Glutamic acid	Wildtype	2	linear	0
96	B04	D- Glutamic acid	Wildtype	3	linear	0
97	B05	L-Glutamine	Ts1Cje	1	linear	0
98	B05	L-Glutamine	Ts1Cje	2	linear	0
99	B05	L-Glutamine	Ts1Cje	3	linear	0
100	B05	L-Glutamine	Wildtype	1	logistic	1
101	B05	L-Glutamine	Wildtype	2	linear	0
102	B05	L-Glutamine	Wildtype	3	linear	0
103	B06	Glycine	Ts1Cje	1	linear	0
104	B06	Glycine	Ts1Cje	2	linear	0
105	B06	Glycine	Ts1Cje	3	linear	0
106	B06	Glycine	Wildtype	1	linear	0
107	B06	Glycine	Wildtype	2	linear	0
108	B06	Glycine	Wildtype	3	linear	0
109	B07	L-Histidine	Ts1Cje	1	linear	0
110	B07	L-Histidine	Ts1Cje	2	linear	0
111	B07	L-Histidine	Ts1Cje	3	linear	0
112	B07	L-Histidine	Wildtype	1	linear	0
113	B07	L-Histidine	Wildtype	2	linear	0
114	B07	L-Histidine	Wildtype	3	linear	0
115	B08	L-Homoserine	Ts1Cje	1	linear	0
116	B08	L-Homoserine	Ts1Cje	2	linear	0
117	B08	L-Homoserine	Ts1Cje	3	linear	0
118	B08	L-Homoserine	Wildtype	1	linear	0
119	B08	L-Homoserine	Wildtype	2	linear	0
120	B08	L-Homoserine	Wildtype	3	linear	0
121	B09	Hydroxy-L-Proline	Ts1Cje	1	linear	0
122	B09	Hydroxy-L-Proline	Ts1Cje	2	linear	0
123	B09	Hydroxy-L-Proline	Ts1Cje	3	linear	0
124	B09	Hydroxy-L-Proline	Wildtype	1	linear	0
125	B09	Hydroxy-L-Proline	Wildtype	2	logistic	1
126	B09	Hydroxy-L-Proline	Wildtype	3	linear	0
127	B10	L-Isoleucine	Ts1Cje	1	logistic	1
128	B10	L-Isoleucine	Ts1Cje	2	linear	0
129	B10	L-Isoleucine	Ts1Cje	3	logistic	1
130	B10	L-Isoleucine	Wildtype	1	linear	0
131	B10	L-Isoleucine	Wildtype	2	linear	0
132	B10	L-Isoleucine	Wildtype	3	linear	0
133	B11	L-Leucine	Ts1Cje	1	logistic	1
134	B11	L-Leucine	Ts1Cje	2	linear	0
135	B11	L-Leucine	Ts1Cje	3	logistic	1
136	B11	L-Leucine	Wildtype	1	logistic->linear	1
137	B11	L-Leucine	Wildtype	2	linear	0
138	B11	L-Leucine	Wildtype	3	linear	0
139	B12	L-Lysine	Ts1Cje	1	linear	0
140	B12	L-Lysine	Ts1Cje	2	linear	0
141	B12	L-Lysine	Ts1Cje	3	linear	0
142	B12	L-Lysine	Wildtype	1	linear	0
143	B12	L-Lysine	Wildtype	2	linear	0
144	B12	L-Lysine	Wildtype	3	linear	0
145	C01	L-Methionine	Ts1Cje	1	linear	0
146	C01	L-Methionine	Ts1Cje	2	linear	0
147	C01	L-Methionine	Ts1Cje	3	linear	0
148	C01	L-Methionine	Wildtype	1	linear	0
149	C01	L-Methionine	Wildtype	2	linear	0
150	C01	L-Methionine	Wildtype	3	linear	0
151	C02	L-Ornithine	Ts1Cje	1	linear	0
152	C02	L-Ornithine	Ts1Cje	2	linear	0
153	C02	L-Ornithine	Ts1Cje	3	linear	0
154	C02	L-Ornithine	Wildtype	1	logistic	1
155	C02	L-Ornithine	Wildtype	2	linear	0
156	C02	L-Ornithine	Wildtype	3	linear	0
157	C03	L-Phenylalanine	Ts1Cje	1	logistic	1
158	C03	L-Phenylalanine	Ts1Cje	2	linear	0
159	C03	L-Phenylalanine	Ts1Cje	3	linear	0
160	C03	L-Phenylalanine	Wildtype	1	logistic	1
161	C03	L-Phenylalanine	Wildtype	2	linear	0
162	C03	L-Phenylalanine	Wildtype	3	linear	0
163	C04	L-Proline	Ts1Cje	1	logistic	1
164	C04	L-Proline	Ts1Cje	2	linear	0
165	C04	L-Proline	Ts1Cje	3	linear	0
166	C04	L-Proline	Wildtype	1	logistic	1
167	C04	L-Proline	Wildtype	2	linear	0
168	C04	L-Proline	Wildtype	3	linear	0
169	C05	L-Serine	Ts1Cje	1	linear	0
170	C05	L-Serine	Ts1Cje	2	linear	0
171	C05	L-Serine	Ts1Cje	3	linear	0
172	C05	L-Serine	Wildtype	1	logistic	1
173	C05	L-Serine	Wildtype	2	linear	0
174	C05	L-Serine	Wildtype	3	logistic	1
175	C06	D-Serine	Ts1Cje	1	logistic	1
176	C06	D-Serine	Ts1Cje	2	linear	0
177	C06	D-Serine	Ts1Cje	3	logistic	1
178	C06	D-Serine	Wildtype	1	linear	0
179	C06	D-Serine	Wildtype	2	linear	0
180	C06	D-Serine	Wildtype	3	logistic	1
181	C07	L-Threonine	Ts1Cje	1	linear	0
182	C07	L-Threonine	Ts1Cje	2	linear	0
183	C07	L-Threonine	Ts1Cje	3	linear	0
184	C07	L-Threonine	Wildtype	1	linear	0
185	C07	L-Threonine	Wildtype	2	linear	0
186	C07	L-Threonine	Wildtype	3	linear	0
187	C08	D-Threonine	Ts1Cje	1	linear	0
188	C08	D-Threonine	Ts1Cje	2	linear	0
189	C08	D-Threonine	Ts1Cje	3	linear	0
190	C08	D-Threonine	Wildtype	1	linear	0
191	C08	D-Threonine	Wildtype	2	linear	0
192	C08	D-Threonine	Wildtype	3	linear	0
193	C09	L-Tryptophan	Ts1Cje	1	logistic	1
194	C09	L-Tryptophan	Ts1Cje	2	logistic	1
195	C09	L-Tryptophan	Ts1Cje	3	logistic	1
196	C09	L-Tryptophan	Wildtype	1	logistic	1
197	C09	L-Tryptophan	Wildtype	2	logistic	1
198	C09	L-Tryptophan	Wildtype	3	logistic	1
199	C10	L-Tyrosine	Ts1Cje	1	logistic	1
200	C10	L-Tyrosine	Ts1Cje	2	logistic	1
201	C10	L-Tyrosine	Ts1Cje	3	logistic	1
202	C10	L-Tyrosine	Wildtype	1	logistic->linear	1
203	C10	L-Tyrosine	Wildtype	2	logistic	1
204	C10	L-Tyrosine	Wildtype	3	logistic	1
205	C11	L-Valine	Ts1Cje	1	linear	0
206	C11	L-Valine	Ts1Cje	2	linear	0
207	C11	L-Valine	Ts1Cje	3	linear	0
208	C11	L-Valine	Wildtype	1	logistic	1
209	C11	L-Valine	Wildtype	2	linear	0
210	C11	L-Valine	Wildtype	3	linear	0
211	C12	Ala-Ala	Ts1Cje	1	logistic	1
212	C12	Ala-Ala	Ts1Cje	2	linear	0
213	C12	Ala-Ala	Ts1Cje	3	linear	0
214	C12	Ala-Ala	Wildtype	1	linear	0
215	C12	Ala-Ala	Wildtype	2	linear	0
216	C12	Ala-Ala	Wildtype	3	linear	0
217	D01	Ala-Arg	Ts1Cje	1	linear	0
218	D01	Ala-Arg	Ts1Cje	2	linear	0
219	D01	Ala-Arg	Ts1Cje	3	linear	0
220	D01	Ala-Arg	Wildtype	1	linear	0
221	D01	Ala-Arg	Wildtype	2	linear	0
222	D01	Ala-Arg	Wildtype	3	linear	0
223	D02	Ala-Asn	Ts1Cje	1	linear	0
224	D02	Ala-Asn	Ts1Cje	2	linear	0
225	D02	Ala-Asn	Ts1Cje	3	linear	0
226	D02	Ala-Asn	Wildtype	1	linear	0
227	D02	Ala-Asn	Wildtype	2	linear	0
228	D02	Ala-Asn	Wildtype	3	linear	0
229	D03	Ala-Asp	Ts1Cje	1	linear	0
230	D03	Ala-Asp	Ts1Cje	2	linear	0
231	D03	Ala-Asp	Ts1Cje	3	linear	0
232	D03	Ala-Asp	Wildtype	1	linear	0
233	D03	Ala-Asp	Wildtype	2	linear	0
234	D03	Ala-Asp	Wildtype	3	linear	0
235	D04	Ala-Glu	Ts1Cje	1	linear	0
236	D04	Ala-Glu	Ts1Cje	2	linear	0
237	D04	Ala-Glu	Ts1Cje	3	linear	0
238	D04	Ala-Glu	Wildtype	1	logistic	1
239	D04	Ala-Glu	Wildtype	2	linear	0
240	D04	Ala-Glu	Wildtype	3	linear	0
241	D05	Ala-Gln	Ts1Cje	1	logistic	1
242	D05	Ala-Gln	Ts1Cje	2	linear	0
243	D05	Ala-Gln	Ts1Cje	3	logistic	1
244	D05	Ala-Gln	Wildtype	1	linear	0
245	D05	Ala-Gln	Wildtype	2	logistic	1
246	D05	Ala-Gln	Wildtype	3	logistic	1
247	D06	Ala-Gly	Ts1Cje	1	logistic	1
248	D06	Ala-Gly	Ts1Cje	2	linear	0
249	D06	Ala-Gly	Ts1Cje	3	linear	0
250	D06	Ala-Gly	Wildtype	1	linear	0
251	D06	Ala-Gly	Wildtype	2	linear	0
252	D06	Ala-Gly	Wildtype	3	linear	0
253	D07	Ala-His	Ts1Cje	1	linear	0
254	D07	Ala-His	Ts1Cje	2	linear	0
255	D07	Ala-His	Ts1Cje	3	linear	0
256	D07	Ala-His	Wildtype	1	linear	0
257	D07	Ala-His	Wildtype	2	linear	0
258	D07	Ala-His	Wildtype	3	logistic	1
259	D08	Ala-Ile	Ts1Cje	1	logistic	1
260	D08	Ala-Ile	Ts1Cje	2	linear	0
261	D08	Ala-Ile	Ts1Cje	3	linear	0
262	D08	Ala-Ile	Wildtype	1	linear	0
263	D08	Ala-Ile	Wildtype	2	linear	0
264	D08	Ala-Ile	Wildtype	3	linear	0
265	D09	Ala-Leu	Ts1Cje	1	linear	0
266	D09	Ala-Leu	Ts1Cje	2	linear	0
267	D09	Ala-Leu	Ts1Cje	3	linear	0
268	D09	Ala-Leu	Wildtype	1	linear	0
269	D09	Ala-Leu	Wildtype	2	linear	0
270	D09	Ala-Leu	Wildtype	3	linear	0
271	D10	Ala-Lys	Ts1Cje	1	linear	0
272	D10	Ala-Lys	Ts1Cje	2	linear	0
273	D10	Ala-Lys	Ts1Cje	3	linear	0
274	D10	Ala-Lys	Wildtype	1	linear	0
275	D10	Ala-Lys	Wildtype	2	linear	0
276	D10	Ala-Lys	Wildtype	3	linear	0
277	D11	Ala-Met	Ts1Cje	1	linear	0
278	D11	Ala-Met	Ts1Cje	2	linear	0
279	D11	Ala-Met	Ts1Cje	3	linear	0
280	D11	Ala-Met	Wildtype	1	linear	0
281	D11	Ala-Met	Wildtype	2	linear	0
282	D11	Ala-Met	Wildtype	3	linear	0
283	D12	Ala-Phe	Ts1Cje	1	linear	0
284	D12	Ala-Phe	Ts1Cje	2	linear	0
285	D12	Ala-Phe	Ts1Cje	3	linear	0
286	D12	Ala-Phe	Wildtype	1	linear	0
287	D12	Ala-Phe	Wildtype	2	linear	0
288	D12	Ala-Phe	Wildtype	3	linear	0
289	E01	Ala-Pro	Ts1Cje	1	logistic	1
290	E01	Ala-Pro	Ts1Cje	2	linear	0
291	E01	Ala-Pro	Ts1Cje	3	linear	0
292	E01	Ala-Pro	Wildtype	1	linear	0
293	E01	Ala-Pro	Wildtype	2	linear	0
294	E01	Ala-Pro	Wildtype	3	linear	0
295	E02	Ala-Ser	Ts1Cje	1	linear	0
296	E02	Ala-Ser	Ts1Cje	2	linear	0
297	E02	Ala-Ser	Ts1Cje	3	linear	0
298	E02	Ala-Ser	Wildtype	1	linear	0
299	E02	Ala-Ser	Wildtype	2	linear	0
300	E02	Ala-Ser	Wildtype	3	linear	0
301	E03	Ala-Thr	Ts1Cje	1	linear	0
302	E03	Ala-Thr	Ts1Cje	2	linear	0
303	E03	Ala-Thr	Ts1Cje	3	linear	0
304	E03	Ala-Thr	Wildtype	1	linear	0
305	E03	Ala-Thr	Wildtype	2	linear	0
306	E03	Ala-Thr	Wildtype	3	linear	0
307	E04	Ala-Trp	Ts1Cje	1	logistic	1
308	E04	Ala-Trp	Ts1Cje	2	linear	0
309	E04	Ala-Trp	Ts1Cje	3	logistic	1
310	E04	Ala-Trp	Wildtype	1	logistic	1
311	E04	Ala-Trp	Wildtype	2	linear	0
312	E04	Ala-Trp	Wildtype	3	linear	0
313	E05	Ala-Tyr	Ts1Cje	1	logistic	1
314	E05	Ala-Tyr	Ts1Cje	2	linear	0
315	E05	Ala-Tyr	Ts1Cje	3	linear	0
316	E05	Ala-Tyr	Wildtype	1	linear	0
317	E05	Ala-Tyr	Wildtype	2	linear	0
318	E05	Ala-Tyr	Wildtype	3	linear	0
319	E06	Ala-Val	Ts1Cje	1	linear	0
320	E06	Ala-Val	Ts1Cje	2	linear	0
321	E06	Ala-Val	Ts1Cje	3	logistic	1
322	E06	Ala-Val	Wildtype	1	linear	0
323	E06	Ala-Val	Wildtype	2	linear	0
324	E06	Ala-Val	Wildtype	3	linear	0
325	E07	Arg-Ala	Ts1Cje	1	linear	0
326	E07	Arg-Ala	Ts1Cje	2	linear	0
327	E07	Arg-Ala	Ts1Cje	3	linear	0
328	E07	Arg-Ala	Wildtype	1	linear	0
329	E07	Arg-Ala	Wildtype	2	linear	0
330	E07	Arg-Ala	Wildtype	3	linear	0
331	E08	Arg-Arg	Ts1Cje	1	logistic	1
332	E08	Arg-Arg	Ts1Cje	2	linear	0
333	E08	Arg-Arg	Ts1Cje	3	linear	0
334	E08	Arg-Arg	Wildtype	1	linear	0
335	E08	Arg-Arg	Wildtype	2	linear	0
336	E08	Arg-Arg	Wildtype	3	linear	0
337	E09	Arg-Asp	Ts1Cje	1	linear	0
338	E09	Arg-Asp	Ts1Cje	2	linear	0
339	E09	Arg-Asp	Ts1Cje	3	linear	0
340	E09	Arg-Asp	Wildtype	1	linear	0
341	E09	Arg-Asp	Wildtype	2	linear	0
342	E09	Arg-Asp	Wildtype	3	logistic	1
343	E10	Arg-Gln	Ts1Cje	1	linear	0
344	E10	Arg-Gln	Ts1Cje	2	linear	0
345	E10	Arg-Gln	Ts1Cje	3	logistic	1
346	E10	Arg-Gln	Wildtype	1	logistic	1
347	E10	Arg-Gln	Wildtype	2	linear	0
348	E10	Arg-Gln	Wildtype	3	linear	0
349	E11	Arg-Glu	Ts1Cje	1	linear	0
350	E11	Arg-Glu	Ts1Cje	2	linear	0
351	E11	Arg-Glu	Ts1Cje	3	linear	0
352	E11	Arg-Glu	Wildtype	1	linear	0
353	E11	Arg-Glu	Wildtype	2	linear	0
354	E11	Arg-Glu	Wildtype	3	linear	0
355	E12	Arg-Ile	Ts1Cje	1	linear	0
356	E12	Arg-Ile	Ts1Cje	2	linear	0
357	E12	Arg-Ile	Ts1Cje	3	linear	0
358	E12	Arg-Ile	Wildtype	1	logistic->linear	1
359	E12	Arg-Ile	Wildtype	2	linear	0
360	E12	Arg-Ile	Wildtype	3	linear	0
361	F01	Arg-Leu	Ts1Cje	1	linear	0
362	F01	Arg-Leu	Ts1Cje	2	linear	0
363	F01	Arg-Leu	Ts1Cje	3	linear	0
364	F01	Arg-Leu	Wildtype	1	linear	0
365	F01	Arg-Leu	Wildtype	2	linear	0
366	F01	Arg-Leu	Wildtype	3	linear	0
367	F02	Arg-Lys	Ts1Cje	1	logistic	1
368	F02	Arg-Lys	Ts1Cje	2	linear	0
369	F02	Arg-Lys	Ts1Cje	3	linear	0
370	F02	Arg-Lys	Wildtype	1	linear	0
371	F02	Arg-Lys	Wildtype	2	linear	0
372	F02	Arg-Lys	Wildtype	3	linear	0
373	F03	Arg-Met	Ts1Cje	1	linear	0
374	F03	Arg-Met	Ts1Cje	2	linear	0
375	F03	Arg-Met	Ts1Cje	3	linear	0
376	F03	Arg-Met	Wildtype	1	linear	0
377	F03	Arg-Met	Wildtype	2	linear	0
378	F03	Arg-Met	Wildtype	3	linear	0
379	F04	Arg-Phe	Ts1Cje	1	linear	0
380	F04	Arg-Phe	Ts1Cje	2	linear	0
381	F04	Arg-Phe	Ts1Cje	3	linear	0
382	F04	Arg-Phe	Wildtype	1	linear	0
383	F04	Arg-Phe	Wildtype	2	linear	0
384	F04	Arg-Phe	Wildtype	3	linear	0
385	F05	Arg-Ser	Ts1Cje	1	linear	0
386	F05	Arg-Ser	Ts1Cje	2	linear	0
387	F05	Arg-Ser	Ts1Cje	3	linear	0
388	F05	Arg-Ser	Wildtype	1	linear	0
389	F05	Arg-Ser	Wildtype	2	linear	0
390	F05	Arg-Ser	Wildtype	3	logistic	1
391	F06	Arg-Trp	Ts1Cje	1	linear	0
392	F06	Arg-Trp	Ts1Cje	2	linear	0
393	F06	Arg-Trp	Ts1Cje	3	linear	0
394	F06	Arg-Trp	Wildtype	1	linear	0
395	F06	Arg-Trp	Wildtype	2	linear	0
396	F06	Arg-Trp	Wildtype	3	linear	0
397	F07	Arg-Tyr	Ts1Cje	1	logistic	1
398	F07	Arg-Tyr	Ts1Cje	2	linear	0
399	F07	Arg-Tyr	Ts1Cje	3	linear	0
400	F07	Arg-Tyr	Wildtype	1	linear	0
401	F07	Arg-Tyr	Wildtype	2	logistic	1
402	F07	Arg-Tyr	Wildtype	3	logistic	1
403	F08	Arg-Val	Ts1Cje	1	logistic	1
404	F08	Arg-Val	Ts1Cje	2	linear	0
405	F08	Arg-Val	Ts1Cje	3	linear	0
406	F08	Arg-Val	Wildtype	1	linear	0
407	F08	Arg-Val	Wildtype	2	logistic	1
408	F08	Arg-Val	Wildtype	3	linear	0
409	F09	Asn-Glu	Ts1Cje	1	linear	0
410	F09	Asn-Glu	Ts1Cje	2	linear	0
411	F09	Asn-Glu	Ts1Cje	3	linear	0
412	F09	Asn-Glu	Wildtype	1	linear	0
413	F09	Asn-Glu	Wildtype	2	linear	0
414	F09	Asn-Glu	Wildtype	3	linear	0
415	F10	Asn-Val	Ts1Cje	1	linear	0
416	F10	Asn-Val	Ts1Cje	2	linear	0
417	F10	Asn-Val	Ts1Cje	3	linear	0
418	F10	Asn-Val	Wildtype	1	linear	0
419	F10	Asn-Val	Wildtype	2	linear	0
420	F10	Asn-Val	Wildtype	3	linear	0
421	F11	Asp-Ala	Ts1Cje	1	linear	0
422	F11	Asp-Ala	Ts1Cje	2	linear	0
423	F11	Asp-Ala	Ts1Cje	3	linear	0
424	F11	Asp-Ala	Wildtype	1	linear	0
425	F11	Asp-Ala	Wildtype	2	linear	0
426	F11	Asp-Ala	Wildtype	3	linear	0
427	F12	Asp-Asp	Ts1Cje	1	linear	0
428	F12	Asp-Asp	Ts1Cje	2	linear	0
429	F12	Asp-Asp	Ts1Cje	3	linear	0
430	F12	Asp-Asp	Wildtype	1	linear	0
431	F12	Asp-Asp	Wildtype	2	linear	0
432	F12	Asp-Asp	Wildtype	3	linear	0
433	G01	Asp-Glu	Ts1Cje	1	logistic	1
434	G01	Asp-Glu	Ts1Cje	2	linear	0
435	G01	Asp-Glu	Ts1Cje	3	linear	0
436	G01	Asp-Glu	Wildtype	1	linear	0
437	G01	Asp-Glu	Wildtype	2	linear	0
438	G01	Asp-Glu	Wildtype	3	linear	0
439	G02	Asp-Gln	Ts1Cje	1	linear	0
440	G02	Asp-Gln	Ts1Cje	2	linear	0
441	G02	Asp-Gln	Ts1Cje	3	linear	0
442	G02	Asp-Gln	Wildtype	1	linear	0
443	G02	Asp-Gln	Wildtype	2	linear	0
444	G02	Asp-Gln	Wildtype	3	linear	0
445	G03	Asp-Gly	Ts1Cje	1	linear	0
446	G03	Asp-Gly	Ts1Cje	2	linear	0
447	G03	Asp-Gly	Ts1Cje	3	linear	0
448	G03	Asp-Gly	Wildtype	1	linear	0
449	G03	Asp-Gly	Wildtype	2	linear	0
450	G03	Asp-Gly	Wildtype	3	linear	0
451	G04	Asp-Leu	Ts1Cje	1	linear	0
452	G04	Asp-Leu	Ts1Cje	2	linear	0
453	G04	Asp-Leu	Ts1Cje	3	linear	0
454	G04	Asp-Leu	Wildtype	1	linear	0
455	G04	Asp-Leu	Wildtype	2	linear	0
456	G04	Asp-Leu	Wildtype	3	linear	0
457	G05	Asp-Lys	Ts1Cje	1	linear	0
458	G05	Asp-Lys	Ts1Cje	2	linear	0
459	G05	Asp-Lys	Ts1Cje	3	linear	0
460	G05	Asp-Lys	Wildtype	1	linear	0
461	G05	Asp-Lys	Wildtype	2	linear	0
462	G05	Asp-Lys	Wildtype	3	linear	0
463	G06	Asp-Phe	Ts1Cje	1	linear	0
464	G06	Asp-Phe	Ts1Cje	2	linear	0
465	G06	Asp-Phe	Ts1Cje	3	logistic	1
466	G06	Asp-Phe	Wildtype	1	linear	0
467	G06	Asp-Phe	Wildtype	2	linear	0
468	G06	Asp-Phe	Wildtype	3	logistic	1
469	G07	Asp-Trp	Ts1Cje	1	linear	0
470	G07	Asp-Trp	Ts1Cje	2	linear	0
471	G07	Asp-Trp	Ts1Cje	3	linear	0
472	G07	Asp-Trp	Wildtype	1	linear	0
473	G07	Asp-Trp	Wildtype	2	linear	0
474	G07	Asp-Trp	Wildtype	3	linear	0
475	G08	Asp-Val	Ts1Cje	1	linear	0
476	G08	Asp-Val	Ts1Cje	2	linear	0
477	G08	Asp-Val	Ts1Cje	3	linear	0
478	G08	Asp-Val	Wildtype	1	linear	0
479	G08	Asp-Val	Wildtype	2	linear	0
480	G08	Asp-Val	Wildtype	3	linear	0
481	G09	Glu-Ala	Ts1Cje	1	linear	0
482	G09	Glu-Ala	Ts1Cje	2	linear	0
483	G09	Glu-Ala	Ts1Cje	3	linear	0
484	G09	Glu-Ala	Wildtype	1	linear	0
485	G09	Glu-Ala	Wildtype	2	linear	0
486	G09	Glu-Ala	Wildtype	3	linear	0
487	G10	Glu-Asp	Ts1Cje	1	linear	0
488	G10	Glu-Asp	Ts1Cje	2	linear	0
489	G10	Glu-Asp	Ts1Cje	3	logistic	1
490	G10	Glu-Asp	Wildtype	1	linear	0
491	G10	Glu-Asp	Wildtype	2	linear	0
492	G10	Glu-Asp	Wildtype	3	linear	0
493	G11	Glu-Glu	Ts1Cje	1	linear	0
494	G11	Glu-Glu	Ts1Cje	2	linear	0
495	G11	Glu-Glu	Ts1Cje	3	linear	0
496	G11	Glu-Glu	Wildtype	1	linear	0
497	G11	Glu-Glu	Wildtype	2	linear	0
498	G11	Glu-Glu	Wildtype	3	linear	0
499	G12	Glu-Gly	Ts1Cje	1	linear	0
500	G12	Glu-Gly	Ts1Cje	2	linear	0
501	G12	Glu-Gly	Ts1Cje	3	linear	0
502	G12	Glu-Gly	Wildtype	1	linear	0
503	G12	Glu-Gly	Wildtype	2	linear	0
504	G12	Glu-Gly	Wildtype	3	linear	0
505	H01	Glu-Ser	Ts1Cje	1	linear	0
506	H01	Glu-Ser	Ts1Cje	2	linear	0
507	H01	Glu-Ser	Ts1Cje	3	linear	0
508	H01	Glu-Ser	Wildtype	1	linear	0
509	H01	Glu-Ser	Wildtype	2	linear	0
510	H01	Glu-Ser	Wildtype	3	linear	0
511	H02	Glu-Trp	Ts1Cje	1	logistic	1
512	H02	Glu-Trp	Ts1Cje	2	logistic	1
513	H02	Glu-Trp	Ts1Cje	3	logistic	1
514	H02	Glu-Trp	Wildtype	1	linear	0
515	H02	Glu-Trp	Wildtype	2	logistic	1
516	H02	Glu-Trp	Wildtype	3	logistic	1
517	H03	Glu-Tyr	Ts1Cje	1	linear	0
518	H03	Glu-Tyr	Ts1Cje	2	linear	0
519	H03	Glu-Tyr	Ts1Cje	3	logistic	1
520	H03	Glu-Tyr	Wildtype	1	linear	0
521	H03	Glu-Tyr	Wildtype	2	linear	0
522	H03	Glu-Tyr	Wildtype	3	linear	0
523	H04	Glu-Val	Ts1Cje	1	linear	0
524	H04	Glu-Val	Ts1Cje	2	linear	0
525	H04	Glu-Val	Ts1Cje	3	logistic	1
526	H04	Glu-Val	Wildtype	1	linear	0
527	H04	Glu-Val	Wildtype	2	linear	0
528	H04	Glu-Val	Wildtype	3	linear	0
529	H05	Gln-Glu	Ts1Cje	1	linear	0
530	H05	Gln-Glu	Ts1Cje	2	linear	0
531	H05	Gln-Glu	Ts1Cje	3	logistic	1
532	H05	Gln-Glu	Wildtype	1	linear	0
533	H05	Gln-Glu	Wildtype	2	linear	0
534	H05	Gln-Glu	Wildtype	3	linear	0
535	H06	Gln-Gln	Ts1Cje	1	linear	0
536	H06	Gln-Gln	Ts1Cje	2	linear	0
537	H06	Gln-Gln	Ts1Cje	3	linear	0
538	H06	Gln-Gln	Wildtype	1	linear	0
539	H06	Gln-Gln	Wildtype	2	linear	0
540	H06	Gln-Gln	Wildtype	3	linear	0
541	H07	Gln-Gly	Ts1Cje	1	linear	0
542	H07	Gln-Gly	Ts1Cje	2	linear	0
543	H07	Gln-Gly	Ts1Cje	3	linear	0
544	H07	Gln-Gly	Wildtype	1	linear	0
545	H07	Gln-Gly	Wildtype	2	logistic	1
546	H07	Gln-Gly	Wildtype	3	logistic	1
547	H08	Gly-Ala	Ts1Cje	1	linear	0
548	H08	Gly-Ala	Ts1Cje	2	linear	0
549	H08	Gly-Ala	Ts1Cje	3	logistic	1
550	H08	Gly-Ala	Wildtype	1	linear	0
551	H08	Gly-Ala	Wildtype	2	linear	0
552	H08	Gly-Ala	Wildtype	3	linear	0
553	H09	Gly-Arg	Ts1Cje	1	linear	0
554	H09	Gly-Arg	Ts1Cje	2	linear	0
555	H09	Gly-Arg	Ts1Cje	3	linear	0
556	H09	Gly-Arg	Wildtype	1	linear	0
557	H09	Gly-Arg	Wildtype	2	linear	0
558	H09	Gly-Arg	Wildtype	3	linear	0
559	H10	Gly-Asn	Ts1Cje	1	linear	0
560	H10	Gly-Asn	Ts1Cje	2	linear	0
561	H10	Gly-Asn	Ts1Cje	3	logistic	1
562	H10	Gly-Asn	Wildtype	1	linear	0
563	H10	Gly-Asn	Wildtype	2	linear	0
564	H10	Gly-Asn	Wildtype	3	linear	0
565	H11	Gly-Asp	Ts1Cje	1	logistic	1
566	H11	Gly-Asp	Ts1Cje	2	linear	0
567	H11	Gly-Asp	Ts1Cje	3	logistic	1
568	H11	Gly-Asp	Wildtype	1	linear	0
569	H11	Gly-Asp	Wildtype	2	linear	0
570	H11	Gly-Asp	Wildtype	3	linear	0
571	H12	α- D- Glucose	Ts1Cje	1	logistic	1
572	H12	α- D- Glucose	Ts1Cje	2	logistic	1
573	H12	α- D- Glucose	Ts1Cje	3	logistic	1
574	H12	α- D- Glucose	Wildtype	1	logistic	1
575	H12	α- D- Glucose	Wildtype	2	logistic	1
576	H12	α- D- Glucose	Wildtype	3	logistic->linear	1

## Sheet: PMM3_fitted models
SUPPLEMENTARY INFORMATION: FITTED MODELS ASSIGNED TO METABOLITES IN PM-M3
No.	Well position	Metabolite	Group	Replicates	Fitted model	Type of profile (1=active profile; 0=inactive profile)
1	A01	Negative control	Ts1Cje	1	linear	0
2	A01	Negative control	Ts1Cje	2	linear	0
3	A01	Negative control	Ts1Cje	3	linear	0
4	A01	Negative control	Wildtype	1	linear	0
5	A01	Negative control	Wildtype	2	linear	0
6	A01	Negative control	Wildtype	3	linear	0
7	A02	Negative control	Ts1Cje	1	linear	0
8	A02	Negative control	Ts1Cje	2	linear	0
9	A02	Negative control	Ts1Cje	3	linear	0
10	A02	Negative control	Wildtype	1	linear	0
11	A02	Negative control	Wildtype	2	linear	0
12	A02	Negative control	Wildtype	3	linear	0
13	A03	Negative control	Ts1Cje	1	linear	0
14	A03	Negative control	Ts1Cje	2	linear	0
15	A03	Negative control	Ts1Cje	3	linear	0
16	A03	Negative control	Wildtype	1	linear	0
17	A03	Negative control	Wildtype	2	linear	0
18	A03	Negative control	Wildtype	3	linear	0
19	A04	Gly-Gly	Ts1Cje	1	linear	0
20	A04	Gly-Gly	Ts1Cje	2	linear	0
21	A04	Gly-Gly	Ts1Cje	3	linear	0
22	A04	Gly-Gly	Wildtype	1	linear	0
23	A04	Gly-Gly	Wildtype	2	linear	0
24	A04	Gly-Gly	Wildtype	3	linear	0
25	A05	Gly-His	Ts1Cje	1	linear	0
26	A05	Gly-His	Ts1Cje	2	linear	0
27	A05	Gly-His	Ts1Cje	3	linear	0
28	A05	Gly-His	Wildtype	1	linear	0
29	A05	Gly-His	Wildtype	2	linear	0
30	A05	Gly-His	Wildtype	3	linear	0
31	A06	Gly-Ile	Ts1Cje	1	linear	0
32	A06	Gly-Ile	Ts1Cje	2	linear	0
33	A06	Gly-Ile	Ts1Cje	3	linear	0
34	A06	Gly-Ile	Wildtype	1	linear	0
35	A06	Gly-Ile	Wildtype	2	linear	0
36	A06	Gly-Ile	Wildtype	3	linear	0
37	A07	Gly-Leu	Ts1Cje	1	linear	0
38	A07	Gly-Leu	Ts1Cje	2	linear	0
39	A07	Gly-Leu	Ts1Cje	3	linear	0
40	A07	Gly-Leu	Wildtype	1	linear	0
41	A07	Gly-Leu	Wildtype	2	linear	0
42	A07	Gly-Leu	Wildtype	3	linear	0
43	A08	Gly-Lys	Ts1Cje	1	logistic->linear	1
44	A08	Gly-Lys	Ts1Cje	2	linear	0
45	A08	Gly-Lys	Ts1Cje	3	linear	0
46	A08	Gly-Lys	Wildtype	1	linear	0
47	A08	Gly-Lys	Wildtype	2	linear	0
48	A08	Gly-Lys	Wildtype	3	logistic	1
49	A09	Gly-Met	Ts1Cje	1	linear	0
50	A09	Gly-Met	Ts1Cje	2	linear	0
51	A09	Gly-Met	Ts1Cje	3	linear	0
52	A09	Gly-Met	Wildtype	1	linear	0
53	A09	Gly-Met	Wildtype	2	linear	0
54	A09	Gly-Met	Wildtype	3	linear	0
55	A10	Gly-Phe	Ts1Cje	1	linear	0
56	A10	Gly-Phe	Ts1Cje	2	linear	0
57	A10	Gly-Phe	Ts1Cje	3	linear	0
58	A10	Gly-Phe	Wildtype	1	linear	0
59	A10	Gly-Phe	Wildtype	2	linear	0
60	A10	Gly-Phe	Wildtype	3	linear	0
61	A11	Gly-Pro	Ts1Cje	1	linear	0
62	A11	Gly-Pro	Ts1Cje	2	logistic->linear	1
63	A11	Gly-Pro	Ts1Cje	3	logistic->linear	1
64	A11	Gly-Pro	Wildtype	1	linear	0
65	A11	Gly-Pro	Wildtype	2	logistic->linear	1
66	A11	Gly-Pro	Wildtype	3	linear	0
67	A12	Gly-Ser	Ts1Cje	1	logistic->linear	1
68	A12	Gly-Ser	Ts1Cje	2	linear	0
69	A12	Gly-Ser	Ts1Cje	3	linear	0
70	A12	Gly-Ser	Wildtype	1	linear	0
71	A12	Gly-Ser	Wildtype	2	linear	0
72	A12	Gly-Ser	Wildtype	3	linear	0
73	B01	Gly-Thr	Ts1Cje	1	linear	0
74	B01	Gly-Thr	Ts1Cje	2	linear	0
75	B01	Gly-Thr	Ts1Cje	3	linear	0
76	B01	Gly-Thr	Wildtype	1	linear	0
77	B01	Gly-Thr	Wildtype	2	linear	0
78	B01	Gly-Thr	Wildtype	3	linear	0
79	B02	Gly-Trp	Ts1Cje	1	logistic	1
80	B02	Gly-Trp	Ts1Cje	2	linear	0
81	B02	Gly-Trp	Ts1Cje	3	linear	0
82	B02	Gly-Trp	Wildtype	1	linear	0
83	B02	Gly-Trp	Wildtype	2	linear	0
84	B02	Gly-Trp	Wildtype	3	logistic	1
85	B03	Gly-Tyr	Ts1Cje	1	linear	0
86	B03	Gly-Tyr	Ts1Cje	2	linear	0
87	B03	Gly-Tyr	Ts1Cje	3	linear	0
88	B03	Gly-Tyr	Wildtype	1	linear	0
89	B03	Gly-Tyr	Wildtype	2	linear	0
90	B03	Gly-Tyr	Wildtype	3	linear	0
91	B04	Gly-Val	Ts1Cje	1	linear	0
92	B04	Gly-Val	Ts1Cje	2	logistic	1
93	B04	Gly-Val	Ts1Cje	3	linear	0
94	B04	Gly-Val	Wildtype	1	linear	0
95	B04	Gly-Val	Wildtype	2	logistic	1
96	B04	Gly-Val	Wildtype	3	linear	0
97	B05	His-Ala	Ts1Cje	1	linear	0
98	B05	His-Ala	Ts1Cje	2	linear	0
99	B05	His-Ala	Ts1Cje	3	linear	0
100	B05	His-Ala	Wildtype	1	linear	0
101	B05	His-Ala	Wildtype	2	logistic	1
102	B05	His-Ala	Wildtype	3	linear	0
103	B06	His-Asp	Ts1Cje	1	linear	0
104	B06	His-Asp	Ts1Cje	2	linear	0
105	B06	His-Asp	Ts1Cje	3	linear	0
106	B06	His-Asp	Wildtype	1	linear	0
107	B06	His-Asp	Wildtype	2	linear	0
108	B06	His-Asp	Wildtype	3	linear	0
109	B07	His-Glu	Ts1Cje	1	logistic	1
110	B07	His-Glu	Ts1Cje	2	logistic	1
111	B07	His-Glu	Ts1Cje	3	linear	0
112	B07	His-Glu	Wildtype	1	logistic	1
113	B07	His-Glu	Wildtype	2	logistic	1
114	B07	His-Glu	Wildtype	3	logistic	1
115	B08	His-Gly	Ts1Cje	1	logistic	1
116	B08	His-Gly	Ts1Cje	2	linear	0
117	B08	His-Gly	Ts1Cje	3	linear	0
118	B08	His-Gly	Wildtype	1	linear	0
119	B08	His-Gly	Wildtype	2	logistic	1
120	B08	His-Gly	Wildtype	3	logistic	1
121	B09	His-His	Ts1Cje	1	linear	0
122	B09	His-His	Ts1Cje	2	linear	0
123	B09	His-His	Ts1Cje	3	linear	0
124	B09	His-His	Wildtype	1	linear	0
125	B09	His-His	Wildtype	2	linear	0
126	B09	His-His	Wildtype	3	linear	0
127	B10	His-Leu	Ts1Cje	1	logistic	1
128	B10	His-Leu	Ts1Cje	2	linear	0
129	B10	His-Leu	Ts1Cje	3	linear	0
130	B10	His-Leu	Wildtype	1	logistic	1
131	B10	His-Leu	Wildtype	2	linear	0
132	B10	His-Leu	Wildtype	3	logistic	1
133	B11	His-Lys	Ts1Cje	1	linear	0
134	B11	His-Lys	Ts1Cje	2	logistic	1
135	B11	His-Lys	Ts1Cje	3	linear	0
136	B11	His-Lys	Wildtype	1	linear	0
137	B11	His-Lys	Wildtype	2	logistic	1
138	B11	His-Lys	Wildtype	3	logistic	1
139	B12	His-Met	Ts1Cje	1	linear	0
140	B12	His-Met	Ts1Cje	2	linear	0
141	B12	His-Met	Ts1Cje	3	linear	0
142	B12	His-Met	Wildtype	1	linear	0
143	B12	His-Met	Wildtype	2	linear	0
144	B12	His-Met	Wildtype	3	logistic	1
145	C01	His-Pro	Ts1Cje	1	linear	0
146	C01	His-Pro	Ts1Cje	2	linear	0
147	C01	His-Pro	Ts1Cje	3	linear	0
148	C01	His-Pro	Wildtype	1	linear	0
149	C01	His-Pro	Wildtype	2	logistic	1
150	C01	His-Pro	Wildtype	3	logistic	1
151	C02	His-Ser	Ts1Cje	1	logistic	1
152	C02	His-Ser	Ts1Cje	2	linear	0
153	C02	His-Ser	Ts1Cje	3	linear	0
154	C02	His-Ser	Wildtype	1	logistic	1
155	C02	His-Ser	Wildtype	2	linear	0
156	C02	His-Ser	Wildtype	3	linear	0
157	C03	His-Trp	Ts1Cje	1	logistic	1
158	C03	His-Trp	Ts1Cje	2	logistic	1
159	C03	His-Trp	Ts1Cje	3	linear	0
160	C03	His-Trp	Wildtype	1	logistic	1
161	C03	His-Trp	Wildtype	2	logistic	1
162	C03	His-Trp	Wildtype	3	logistic	1
163	C04	His-Tyr	Ts1Cje	1	linear	0
164	C04	His-Tyr	Ts1Cje	2	linear	0
165	C04	His-Tyr	Ts1Cje	3	linear	0
166	C04	His-Tyr	Wildtype	1	linear	0
167	C04	His-Tyr	Wildtype	2	linear	0
168	C04	His-Tyr	Wildtype	3	linear	0
169	C05	His-Val	Ts1Cje	1	logistic	1
170	C05	His-Val	Ts1Cje	2	linear	0
171	C05	His-Val	Ts1Cje	3	linear	0
172	C05	His-Val	Wildtype	1	logistic	1
173	C05	His-Val	Wildtype	2	logistic	1
174	C05	His-Val	Wildtype	3	logistic	1
175	C06	Ile-Ala	Ts1Cje	1	logistic	1
176	C06	Ile-Ala	Ts1Cje	2	logistic	1
177	C06	Ile-Ala	Ts1Cje	3	logistic	1
178	C06	Ile-Ala	Wildtype	1	logistic	1
179	C06	Ile-Ala	Wildtype	2	logistic	1
180	C06	Ile-Ala	Wildtype	3	logistic	1
181	C07	Ile-Arg	Ts1Cje	1	linear	0
182	C07	Ile-Arg	Ts1Cje	2	linear	0
183	C07	Ile-Arg	Ts1Cje	3	linear	0
184	C07	Ile-Arg	Wildtype	1	linear	0
185	C07	Ile-Arg	Wildtype	2	logistic	1
186	C07	Ile-Arg	Wildtype	3	linear	0
187	C08	Ile-Asn	Ts1Cje	1	logistic	1
188	C08	Ile-Asn	Ts1Cje	2	logistic	1
189	C08	Ile-Asn	Ts1Cje	3	linear	0
190	C08	Ile-Asn	Wildtype	1	logistic	1
191	C08	Ile-Asn	Wildtype	2	logistic	1
192	C08	Ile-Asn	Wildtype	3	logistic	1
193	C09	Ile-Gln	Ts1Cje	1	logistic	1
194	C09	Ile-Gln	Ts1Cje	2	linear	0
195	C09	Ile-Gln	Ts1Cje	3	logistic	1
196	C09	Ile-Gln	Wildtype	1	linear	0
197	C09	Ile-Gln	Wildtype	2	logistic	1
198	C09	Ile-Gln	Wildtype	3	logistic	1
199	C10	Ile-Gly	Ts1Cje	1	linear	0
200	C10	Ile-Gly	Ts1Cje	2	linear	0
201	C10	Ile-Gly	Ts1Cje	3	linear	0
202	C10	Ile-Gly	Wildtype	1	logistic	1
203	C10	Ile-Gly	Wildtype	2	logistic	1
204	C10	Ile-Gly	Wildtype	3	logistic	1
205	C11	Ile-His	Ts1Cje	1	linear	0
206	C11	Ile-His	Ts1Cje	2	linear	0
207	C11	Ile-His	Ts1Cje	3	linear	0
208	C11	Ile-His	Wildtype	1	linear	0
209	C11	Ile-His	Wildtype	2	logistic	1
210	C11	Ile-His	Wildtype	3	linear	0
211	C12	Ile-Ile	Ts1Cje	1	linear	0
212	C12	Ile-Ile	Ts1Cje	2	logistic	1
213	C12	Ile-Ile	Ts1Cje	3	logistic	1
214	C12	Ile-Ile	Wildtype	1	linear	0
215	C12	Ile-Ile	Wildtype	2	logistic	1
216	C12	Ile-Ile	Wildtype	3	logistic	1
217	D01	Ile-Leu	Ts1Cje	1	linear	0
218	D01	Ile-Leu	Ts1Cje	2	linear	0
219	D01	Ile-Leu	Ts1Cje	3	linear	0
220	D01	Ile-Leu	Wildtype	1	linear	0
221	D01	Ile-Leu	Wildtype	2	linear	0
222	D01	Ile-Leu	Wildtype	3	linear	0
223	D02	Ile-Met	Ts1Cje	1	linear	0
224	D02	Ile-Met	Ts1Cje	2	linear	0
225	D02	Ile-Met	Ts1Cje	3	linear	0
226	D02	Ile-Met	Wildtype	1	linear	0
227	D02	Ile-Met	Wildtype	2	logistic	1
228	D02	Ile-Met	Wildtype	3	linear	0
229	D03	Ile-Phe	Ts1Cje	1	linear	0
230	D03	Ile-Phe	Ts1Cje	2	linear	0
231	D03	Ile-Phe	Ts1Cje	3	logistic	1
232	D03	Ile-Phe	Wildtype	1	linear	0
233	D03	Ile-Phe	Wildtype	2	linear	0
234	D03	Ile-Phe	Wildtype	3	linear	0
235	D04	Ile-Pro	Ts1Cje	1	logistic	1
236	D04	Ile-Pro	Ts1Cje	2	logistic	1
237	D04	Ile-Pro	Ts1Cje	3	logistic	1
238	D04	Ile-Pro	Wildtype	1	logistic	1
239	D04	Ile-Pro	Wildtype	2	logistic	1
240	D04	Ile-Pro	Wildtype	3	logistic	1
241	D05	Ile-Ser	Ts1Cje	1	logistic	1
242	D05	Ile-Ser	Ts1Cje	2	linear	0
243	D05	Ile-Ser	Ts1Cje	3	linear	0
244	D05	Ile-Ser	Wildtype	1	logistic	1
245	D05	Ile-Ser	Wildtype	2	logistic	1
246	D05	Ile-Ser	Wildtype	3	logistic	1
247	D06	Ile-Trp	Ts1Cje	1	logistic	1
248	D06	Ile-Trp	Ts1Cje	2	logistic	1
249	D06	Ile-Trp	Ts1Cje	3	logistic	1
250	D06	Ile-Trp	Wildtype	1	linear	0
251	D06	Ile-Trp	Wildtype	2	logistic	1
252	D06	Ile-Trp	Wildtype	3	logistic	1
253	D07	Ile-Tyr	Ts1Cje	1	logistic	1
254	D07	Ile-Tyr	Ts1Cje	2	logistic	1
255	D07	Ile-Tyr	Ts1Cje	3	logistic	1
256	D07	Ile-Tyr	Wildtype	1	logistic	1
257	D07	Ile-Tyr	Wildtype	2	logistic	1
258	D07	Ile-Tyr	Wildtype	3	logistic	1
259	D08	Ile-Val	Ts1Cje	1	logistic	1
260	D08	Ile-Val	Ts1Cje	2	linear	0
261	D08	Ile-Val	Ts1Cje	3	logistic	1
262	D08	Ile-Val	Wildtype	1	logistic	1
263	D08	Ile-Val	Wildtype	2	logistic	1
264	D08	Ile-Val	Wildtype	3	logistic	1
265	D09	Leu-Ala	Ts1Cje	1	linear	0
266	D09	Leu-Ala	Ts1Cje	2	linear	0
267	D09	Leu-Ala	Ts1Cje	3	linear	0
268	D09	Leu-Ala	Wildtype	1	linear	0
269	D09	Leu-Ala	Wildtype	2	logistic	1
270	D09	Leu-Ala	Wildtype	3	linear	0
271	D10	Leu-Arg	Ts1Cje	1	logistic	1
272	D10	Leu-Arg	Ts1Cje	2	logistic	1
273	D10	Leu-Arg	Ts1Cje	3	logistic	1
274	D10	Leu-Arg	Wildtype	1	logistic	1
275	D10	Leu-Arg	Wildtype	2	logistic	1
276	D10	Leu-Arg	Wildtype	3	linear	0
277	D11	Leu-Asn	Ts1Cje	1	logistic	1
278	D11	Leu-Asn	Ts1Cje	2	logistic	1
279	D11	Leu-Asn	Ts1Cje	3	logistic	1
280	D11	Leu-Asn	Wildtype	1	logistic	1
281	D11	Leu-Asn	Wildtype	2	linear	0
282	D11	Leu-Asn	Wildtype	3	logistic	1
283	D12	Leu-Asp	Ts1Cje	1	linear	0
284	D12	Leu-Asp	Ts1Cje	2	linear	0
285	D12	Leu-Asp	Ts1Cje	3	linear	0
286	D12	Leu-Asp	Wildtype	1	linear	0
287	D12	Leu-Asp	Wildtype	2	logistic	1
288	D12	Leu-Asp	Wildtype	3	logistic	1
289	E01	Leu-Glu	Ts1Cje	1	linear	0
290	E01	Leu-Glu	Ts1Cje	2	linear	0
291	E01	Leu-Glu	Ts1Cje	3	linear	0
292	E01	Leu-Glu	Wildtype	1	linear	0
293	E01	Leu-Glu	Wildtype	2	linear	0
294	E01	Leu-Glu	Wildtype	3	linear	0
295	E02	Leu-Gly	Ts1Cje	1	linear	0
296	E02	Leu-Gly	Ts1Cje	2	linear	0
297	E02	Leu-Gly	Ts1Cje	3	linear	0
298	E02	Leu-Gly	Wildtype	1	linear	0
299	E02	Leu-Gly	Wildtype	2	linear	0
300	E02	Leu-Gly	Wildtype	3	linear	0
301	E03	Leu-His	Ts1Cje	1	logistic	1
302	E03	Leu-His	Ts1Cje	2	linear	0
303	E03	Leu-His	Ts1Cje	3	logistic	1
304	E03	Leu-His	Wildtype	1	linear	0
305	E03	Leu-His	Wildtype	2	linear	0
306	E03	Leu-His	Wildtype	3	linear	0
307	E04	Leu-Ile	Ts1Cje	1	linear	0
308	E04	Leu-Ile	Ts1Cje	2	linear	0
309	E04	Leu-Ile	Ts1Cje	3	linear	0
310	E04	Leu-Ile	Wildtype	1	linear	0
311	E04	Leu-Ile	Wildtype	2	logistic	1
312	E04	Leu-Ile	Wildtype	3	linear	0
313	E05	Leu-Leu	Ts1Cje	1	logistic	1
314	E05	Leu-Leu	Ts1Cje	2	linear	0
315	E05	Leu-Leu	Ts1Cje	3	logistic	1
316	E05	Leu-Leu	Wildtype	1	logistic	1
317	E05	Leu-Leu	Wildtype	2	logistic	1
318	E05	Leu-Leu	Wildtype	3	logistic	1
319	E06	Leu-Met	Ts1Cje	1	logistic	1
320	E06	Leu-Met	Ts1Cje	2	logistic	1
321	E06	Leu-Met	Ts1Cje	3	logistic	1
322	E06	Leu-Met	Wildtype	1	logistic	1
323	E06	Leu-Met	Wildtype	2	linear	0
324	E06	Leu-Met	Wildtype	3	logistic	1
325	E07	Leu-Phe	Ts1Cje	1	linear	0
326	E07	Leu-Phe	Ts1Cje	2	linear	0
327	E07	Leu-Phe	Ts1Cje	3	logistic	1
328	E07	Leu-Phe	Wildtype	1	linear	0
329	E07	Leu-Phe	Wildtype	2	logistic	1
330	E07	Leu-Phe	Wildtype	3	logistic	1
331	E08	Leu-Pro	Ts1Cje	1	logistic	1
332	E08	Leu-Pro	Ts1Cje	2	logistic	1
333	E08	Leu-Pro	Ts1Cje	3	logistic	1
334	E08	Leu-Pro	Wildtype	1	logistic	1
335	E08	Leu-Pro	Wildtype	2	logistic	1
336	E08	Leu-Pro	Wildtype	3	logistic	1
337	E09	Leu-Ser	Ts1Cje	1	logistic	1
338	E09	Leu-Ser	Ts1Cje	2	linear	0
339	E09	Leu-Ser	Ts1Cje	3	logistic	1
340	E09	Leu-Ser	Wildtype	1	logistic	1
341	E09	Leu-Ser	Wildtype	2	logistic	1
342	E09	Leu-Ser	Wildtype	3	linear	0
343	E10	Leu-Trp	Ts1Cje	1	logistic	1
344	E10	Leu-Trp	Ts1Cje	2	linear	0
345	E10	Leu-Trp	Ts1Cje	3	logistic	1
346	E10	Leu-Trp	Wildtype	1	logistic	1
347	E10	Leu-Trp	Wildtype	2	logistic	1
348	E10	Leu-Trp	Wildtype	3	logistic	1
349	E11	Leu-Tyr	Ts1Cje	1	linear	0
350	E11	Leu-Tyr	Ts1Cje	2	logistic	1
351	E11	Leu-Tyr	Ts1Cje	3	logistic	1
352	E11	Leu-Tyr	Wildtype	1	linear	0
353	E11	Leu-Tyr	Wildtype	2	logistic	1
354	E11	Leu-Tyr	Wildtype	3	logistic	1
355	E12	Leu-Val	Ts1Cje	1	logistic	1
356	E12	Leu-Val	Ts1Cje	2	linear	0
357	E12	Leu-Val	Ts1Cje	3	logistic	1
358	E12	Leu-Val	Wildtype	1	linear	0
359	E12	Leu-Val	Wildtype	2	logistic	1
360	E12	Leu-Val	Wildtype	3	linear	0
361	F01	Lys-Ala	Ts1Cje	1	linear	0
362	F01	Lys-Ala	Ts1Cje	2	linear	0
363	F01	Lys-Ala	Ts1Cje	3	linear	0
364	F01	Lys-Ala	Wildtype	1	linear	0
365	F01	Lys-Ala	Wildtype	2	logistic	1
366	F01	Lys-Ala	Wildtype	3	linear	0
367	F02	Lys-Arg	Ts1Cje	1	linear	0
368	F02	Lys-Arg	Ts1Cje	2	linear	0
369	F02	Lys-Arg	Ts1Cje	3	linear	0
370	F02	Lys-Arg	Wildtype	1	linear	0
371	F02	Lys-Arg	Wildtype	2	logistic	1
372	F02	Lys-Arg	Wildtype	3	linear	0
373	F03	Lys-Asp	Ts1Cje	1	linear	0
374	F03	Lys-Asp	Ts1Cje	2	linear	0
375	F03	Lys-Asp	Ts1Cje	3	linear	0
376	F03	Lys-Asp	Wildtype	1	linear	0
377	F03	Lys-Asp	Wildtype	2	linear	0
378	F03	Lys-Asp	Wildtype	3	linear	0
379	F04	Lys-Glu	Ts1Cje	1	logistic	1
380	F04	Lys-Glu	Ts1Cje	2	logistic	1
381	F04	Lys-Glu	Ts1Cje	3	linear	0
382	F04	Lys-Glu	Wildtype	1	linear	0
383	F04	Lys-Glu	Wildtype	2	linear	0
384	F04	Lys-Glu	Wildtype	3	logistic	1
385	F05	Lys-Gly	Ts1Cje	1	logistic	1
386	F05	Lys-Gly	Ts1Cje	2	linear	0
387	F05	Lys-Gly	Ts1Cje	3	linear	0
388	F05	Lys-Gly	Wildtype	1	linear	0
389	F05	Lys-Gly	Wildtype	2	logistic	1
390	F05	Lys-Gly	Wildtype	3	logistic	1
391	F06	Lys-Ile	Ts1Cje	1	linear	0
392	F06	Lys-Ile	Ts1Cje	2	linear	0
393	F06	Lys-Ile	Ts1Cje	3	linear	0
394	F06	Lys-Ile	Wildtype	1	linear	0
395	F06	Lys-Ile	Wildtype	2	logistic	1
396	F06	Lys-Ile	Wildtype	3	logistic	1
397	F07	Lys-Leu	Ts1Cje	1	logistic	1
398	F07	Lys-Leu	Ts1Cje	2	logistic	1
399	F07	Lys-Leu	Ts1Cje	3	logistic	1
400	F07	Lys-Leu	Wildtype	1	logistic	1
401	F07	Lys-Leu	Wildtype	2	logistic	1
402	F07	Lys-Leu	Wildtype	3	logistic	1
403	F08	Lys-Lys	Ts1Cje	1	logistic	1
404	F08	Lys-Lys	Ts1Cje	2	logistic	1
405	F08	Lys-Lys	Ts1Cje	3	logistic	1
406	F08	Lys-Lys	Wildtype	1	logistic	1
407	F08	Lys-Lys	Wildtype	2	logistic	1
408	F08	Lys-Lys	Wildtype	3	logistic	1
409	F09	Lys-Met	Ts1Cje	1	linear	0
410	F09	Lys-Met	Ts1Cje	2	linear	0
411	F09	Lys-Met	Ts1Cje	3	linear	0
412	F09	Lys-Met	Wildtype	1	linear	0
413	F09	Lys-Met	Wildtype	2	logistic	1
414	F09	Lys-Met	Wildtype	3	linear	0
415	F10	Lys-Phe	Ts1Cje	1	linear	0
416	F10	Lys-Phe	Ts1Cje	2	linear	0
417	F10	Lys-Phe	Ts1Cje	3	linear	0
418	F10	Lys-Phe	Wildtype	1	logistic	1
419	F10	Lys-Phe	Wildtype	2	linear	0
420	F10	Lys-Phe	Wildtype	3	linear	0
421	F11	Lys-Pro	Ts1Cje	1	logistic	1
422	F11	Lys-Pro	Ts1Cje	2	linear	0
423	F11	Lys-Pro	Ts1Cje	3	linear	0
424	F11	Lys-Pro	Wildtype	1	logistic	1
425	F11	Lys-Pro	Wildtype	2	linear	0
426	F11	Lys-Pro	Wildtype	3	linear	0
427	F12	Lys-Ser	Ts1Cje	1	logistic	1
428	F12	Lys-Ser	Ts1Cje	2	linear	0
429	F12	Lys-Ser	Ts1Cje	3	logistic	1
430	F12	Lys-Ser	Wildtype	1	linear	0
431	F12	Lys-Ser	Wildtype	2	logistic	1
432	F12	Lys-Ser	Wildtype	3	logistic	1
433	G01	Lys-Thr	Ts1Cje	1	logistic	1
434	G01	Lys-Thr	Ts1Cje	2	linear	0
435	G01	Lys-Thr	Ts1Cje	3	linear	0
436	G01	Lys-Thr	Wildtype	1	linear	0
437	G01	Lys-Thr	Wildtype	2	logistic	1
438	G01	Lys-Thr	Wildtype	3	logistic	1
439	G02	Lys-Trp	Ts1Cje	1	linear	0
440	G02	Lys-Trp	Ts1Cje	2	logistic	1
441	G02	Lys-Trp	Ts1Cje	3	logistic	1
442	G02	Lys-Trp	Wildtype	1	linear	0
443	G02	Lys-Trp	Wildtype	2	logistic	1
444	G02	Lys-Trp	Wildtype	3	logistic	1
445	G03	Lys-Tyr	Ts1Cje	1	logistic	1
446	G03	Lys-Tyr	Ts1Cje	2	linear	0
447	G03	Lys-Tyr	Ts1Cje	3	linear	0
448	G03	Lys-Tyr	Wildtype	1	linear	0
449	G03	Lys-Tyr	Wildtype	2	logistic	1
450	G03	Lys-Tyr	Wildtype	3	linear	0
451	G04	Lys-Val	Ts1Cje	1	linear	0
452	G04	Lys-Val	Ts1Cje	2	linear	0
453	G04	Lys-Val	Ts1Cje	3	linear	0
454	G04	Lys-Val	Wildtype	1	linear	0
455	G04	Lys-Val	Wildtype	2	linear	0
456	G04	Lys-Val	Wildtype	3	linear	0
457	G05	Met-Arg	Ts1Cje	1	linear	0
458	G05	Met-Arg	Ts1Cje	2	linear	0
459	G05	Met-Arg	Ts1Cje	3	linear	0
460	G05	Met-Arg	Wildtype	1	linear	0
461	G05	Met-Arg	Wildtype	2	linear	0
462	G05	Met-Arg	Wildtype	3	linear	0
463	G06	Met-Asp	Ts1Cje	1	logistic	1
464	G06	Met-Asp	Ts1Cje	2	linear	0
465	G06	Met-Asp	Ts1Cje	3	linear	0
466	G06	Met-Asp	Wildtype	1	logistic	1
467	G06	Met-Asp	Wildtype	2	logistic	1
468	G06	Met-Asp	Wildtype	3	linear	0
469	G07	Met-Gln	Ts1Cje	1	linear	0
470	G07	Met-Gln	Ts1Cje	2	linear	0
471	G07	Met-Gln	Ts1Cje	3	linear	0
472	G07	Met-Gln	Wildtype	1	linear	0
473	G07	Met-Gln	Wildtype	2	linear	0
474	G07	Met-Gln	Wildtype	3	linear	0
475	G08	Met-Glu	Ts1Cje	1	logistic	1
476	G08	Met-Glu	Ts1Cje	2	linear	0
477	G08	Met-Glu	Ts1Cje	3	linear	0
478	G08	Met-Glu	Wildtype	1	logistic	1
479	G08	Met-Glu	Wildtype	2	linear	0
480	G08	Met-Glu	Wildtype	3	linear	0
481	G09	Met-Gly	Ts1Cje	1	logistic	1
482	G09	Met-Gly	Ts1Cje	2	linear	0
483	G09	Met-Gly	Ts1Cje	3	logistic	1
484	G09	Met-Gly	Wildtype	1	linear	0
485	G09	Met-Gly	Wildtype	2	linear	0
486	G09	Met-Gly	Wildtype	3	logistic	1
487	G10	Met-His	Ts1Cje	1	linear	0
488	G10	Met-His	Ts1Cje	2	linear	0
489	G10	Met-His	Ts1Cje	3	linear	0
490	G10	Met-His	Wildtype	1	linear	0
491	G10	Met-His	Wildtype	2	linear	0
492	G10	Met-His	Wildtype	3	linear	0
493	G11	Met-Ile	Ts1Cje	1	logistic	1
494	G11	Met-Ile	Ts1Cje	2	linear	0
495	G11	Met-Ile	Ts1Cje	3	linear	0
496	G11	Met-Ile	Wildtype	1	linear	0
497	G11	Met-Ile	Wildtype	2	logistic	1
498	G11	Met-Ile	Wildtype	3	linear	0
499	G12	Met-Leu	Ts1Cje	1	linear	0
500	G12	Met-Leu	Ts1Cje	2	logistic->linear	1
501	G12	Met-Leu	Ts1Cje	3	linear	0
502	G12	Met-Leu	Wildtype	1	linear	0
503	G12	Met-Leu	Wildtype	2	linear	0
504	G12	Met-Leu	Wildtype	3	logistic	1
505	H01	Met-Lys	Ts1Cje	1	linear	0
506	H01	Met-Lys	Ts1Cje	2	linear	0
507	H01	Met-Lys	Ts1Cje	3	linear	0
508	H01	Met-Lys	Wildtype	1	linear	0
509	H01	Met-Lys	Wildtype	2	linear	0
510	H01	Met-Lys	Wildtype	3	linear	0
511	H02	Met-Met	Ts1Cje	1	logistic	1
512	H02	Met-Met	Ts1Cje	2	linear	0
513	H02	Met-Met	Ts1Cje	3	linear	0
514	H02	Met-Met	Wildtype	1	linear	0
515	H02	Met-Met	Wildtype	2	linear	0
516	H02	Met-Met	Wildtype	3	linear	0
517	H03	Met-Phe	Ts1Cje	1	linear	0
518	H03	Met-Phe	Ts1Cje	2	linear	0
519	H03	Met-Phe	Ts1Cje	3	linear	0
520	H03	Met-Phe	Wildtype	1	linear	0
521	H03	Met-Phe	Wildtype	2	linear	0
522	H03	Met-Phe	Wildtype	3	linear	0
523	H04	Met-Pro	Ts1Cje	1	linear	0
524	H04	Met-Pro	Ts1Cje	2	linear	0
525	H04	Met-Pro	Ts1Cje	3	linear	0
526	H04	Met-Pro	Wildtype	1	linear	0
527	H04	Met-Pro	Wildtype	2	logistic	1
528	H04	Met-Pro	Wildtype	3	linear	0
529	H05	Met-Thr	Ts1Cje	1	linear	0
530	H05	Met-Thr	Ts1Cje	2	linear	0
531	H05	Met-Thr	Ts1Cje	3	linear	0
532	H05	Met-Thr	Wildtype	1	linear	0
533	H05	Met-Thr	Wildtype	2	logistic	1
534	H05	Met-Thr	Wildtype	3	linear	0
535	H06	Met-Trp	Ts1Cje	1	linear	0
536	H06	Met-Trp	Ts1Cje	2	linear	0
537	H06	Met-Trp	Ts1Cje	3	linear	0
538	H06	Met-Trp	Wildtype	1	linear	0
539	H06	Met-Trp	Wildtype	2	logistic	1
540	H06	Met-Trp	Wildtype	3	linear	0
541	H07	Met-Tyr	Ts1Cje	1	logistic	1
542	H07	Met-Tyr	Ts1Cje	2	logistic	1
543	H07	Met-Tyr	Ts1Cje	3	linear	0
544	H07	Met-Tyr	Wildtype	1	logistic	1
545	H07	Met-Tyr	Wildtype	2	logistic	1
546	H07	Met-Tyr	Wildtype	3	linear	0
547	H08	Met-Val	Ts1Cje	1	linear	0
548	H08	Met-Val	Ts1Cje	2	logistic	1
549	H08	Met-Val	Ts1Cje	3	linear	0
550	H08	Met-Val	Wildtype	1	linear	0
551	H08	Met-Val	Wildtype	2	logistic	1
552	H08	Met-Val	Wildtype	3	linear	0
553	H09	Phe-Ala	Ts1Cje	1	linear	0
554	H09	Phe-Ala	Ts1Cje	2	linear	0
555	H09	Phe-Ala	Ts1Cje	3	linear	0
556	H09	Phe-Ala	Wildtype	1	linear	0
557	H09	Phe-Ala	Wildtype	2	logistic	1
558	H09	Phe-Ala	Wildtype	3	linear	0
559	H10	Phe-Asp	Ts1Cje	1	linear	0
560	H10	Phe-Asp	Ts1Cje	2	linear	0
561	H10	Phe-Asp	Ts1Cje	3	linear	0
562	H10	Phe-Asp	Wildtype	1	linear	0
563	H10	Phe-Asp	Wildtype	2	linear	0
564	H10	Phe-Asp	Wildtype	3	linear	0
565	H11	Phe-Glu	Ts1Cje	1	linear	0
566	H11	Phe-Glu	Ts1Cje	2	logistic->linear	1
567	H11	Phe-Glu	Ts1Cje	3	logistic	1
568	H11	Phe-Glu	Wildtype	1	linear	0
569	H11	Phe-Glu	Wildtype	2	linear	0
570	H11	Phe-Glu	Wildtype	3	linear	0
571	H12	α- d- Glucose	Ts1Cje	1	logistic	1
572	H12	α- d- Glucose	Ts1Cje	2	logistic->linear	1
573	H12	α- d- Glucose	Ts1Cje	3	logistic	1
574	H12	α- d- Glucose	Wildtype	1	logistic->linear	1
575	H12	α- d- Glucose	Wildtype	2	logistic->linear	1
576	H12	α- d- Glucose	Wildtype	3	logistic	1

## Sheet: PMM4_fitted models
SUPPLEMENTARY INFORMATION: FITTED MODELS ASSIGNED TO METABOLITES IN PM-M4
No.	Well position	Metabolite	Group	Replicates	Fitted model	Type of profile (1=active profile; 0=inactive profile)
1	A01	Negative control	Ts1Cje	1	linear	0
2	A01	Negative control	Ts1Cje	2	linear	0
3	A01	Negative control	Ts1Cje	3	linear	0
4	A01	Negative control	Wildtype	1	linear	0
5	A01	Negative control	Wildtype	2	linear	0
6	A01	Negative control	Wildtype	3	linear	0
7	A02	Negative control	Ts1Cje	1	linear	0
8	A02	Negative control	Ts1Cje	2	linear	0
9	A02	Negative control	Ts1Cje	3	linear	0
10	A02	Negative control	Wildtype	1	linear	0
11	A02	Negative control	Wildtype	2	linear	0
12	A02	Negative control	Wildtype	3	linear	0
13	A03	Negative control	Ts1Cje	1	linear	0
14	A03	Negative control	Ts1Cje	2	linear	0
15	A03	Negative control	Ts1Cje	3	linear	0
16	A03	Negative control	Wildtype	1	linear	0
17	A03	Negative control	Wildtype	2	linear	0
18	A03	Negative control	Wildtype	3	linear	0
19	A04	Phe-Gly	Ts1Cje	1	linear	0
20	A04	Phe-Gly	Ts1Cje	2	linear	0
21	A04	Phe-Gly	Ts1Cje	3	linear	0
22	A04	Phe-Gly	Wildtype	1	linear	0
23	A04	Phe-Gly	Wildtype	2	linear	0
24	A04	Phe-Gly	Wildtype	3	linear	0
25	A05	Phe-Ile	Ts1Cje	1	linear	0
26	A05	Phe-Ile	Ts1Cje	2	linear	0
27	A05	Phe-Ile	Ts1Cje	3	linear	0
28	A05	Phe-Ile	Wildtype	1	linear	0
29	A05	Phe-Ile	Wildtype	2	linear	0
30	A05	Phe-Ile	Wildtype	3	linear	0
31	A06	Phe-Met	Ts1Cje	1	linear	0
32	A06	Phe-Met	Ts1Cje	2	linear	0
33	A06	Phe-Met	Ts1Cje	3	linear	0
34	A06	Phe-Met	Wildtype	1	linear	0
35	A06	Phe-Met	Wildtype	2	linear	0
36	A06	Phe-Met	Wildtype	3	linear	0
37	A07	Phe-Phe	Ts1Cje	1	linear	0
38	A07	Phe-Phe	Ts1Cje	2	linear	0
39	A07	Phe-Phe	Ts1Cje	3	linear	0
40	A07	Phe-Phe	Wildtype	1	linear	0
41	A07	Phe-Phe	Wildtype	2	linear	0
42	A07	Phe-Phe	Wildtype	3	linear	0
43	A08	Phe-Pro	Ts1Cje	1	linear	0
44	A08	Phe-Pro	Ts1Cje	2	linear	0
45	A08	Phe-Pro	Ts1Cje	3	logistic	1
46	A08	Phe-Pro	Wildtype	1	linear	0
47	A08	Phe-Pro	Wildtype	2	linear	0
48	A08	Phe-Pro	Wildtype	3	linear	0
49	A09	Phe-Ser	Ts1Cje	1	linear	0
50	A09	Phe-Ser	Ts1Cje	2	linear	0
51	A09	Phe-Ser	Ts1Cje	3	linear	0
52	A09	Phe-Ser	Wildtype	1	linear	0
53	A09	Phe-Ser	Wildtype	2	linear	0
54	A09	Phe-Ser	Wildtype	3	linear	0
55	A10	Phe-Trp	Ts1Cje	1	linear	0
56	A10	Phe-Trp	Ts1Cje	2	linear	0
57	A10	Phe-Trp	Ts1Cje	3	logistic	1
58	A10	Phe-Trp	Wildtype	1	linear	0
59	A10	Phe-Trp	Wildtype	2	logistic	1
60	A10	Phe-Trp	Wildtype	3	logistic	1
61	A11	Phe-Tyr	Ts1Cje	1	linear	0
62	A11	Phe-Tyr	Ts1Cje	2	logistic	1
63	A11	Phe-Tyr	Ts1Cje	3	linear	0
64	A11	Phe-Tyr	Wildtype	1	linear	0
65	A11	Phe-Tyr	Wildtype	2	logistic->linear	1
66	A11	Phe-Tyr	Wildtype	3	logistic	1
67	A12	Phe-Val	Ts1Cje	1	linear	0
68	A12	Phe-Val	Ts1Cje	2	linear	0
69	A12	Phe-Val	Ts1Cje	3	linear	0
70	A12	Phe-Val	Wildtype	1	linear	0
71	A12	Phe-Val	Wildtype	2	linear	0
72	A12	Phe-Val	Wildtype	3	logistic->linear	1
73	B01	Pro-Ala	Ts1Cje	1	logistic	1
74	B01	Pro-Ala	Ts1Cje	2	linear	0
75	B01	Pro-Ala	Ts1Cje	3	linear	0
76	B01	Pro-Ala	Wildtype	1	linear	0
77	B01	Pro-Ala	Wildtype	2	linear	0
78	B01	Pro-Ala	Wildtype	3	linear	0
79	B02	Pro-Arg	Ts1Cje	1	logistic	1
80	B02	Pro-Arg	Ts1Cje	2	linear	0
81	B02	Pro-Arg	Ts1Cje	3	linear	0
82	B02	Pro-Arg	Wildtype	1	linear	0
83	B02	Pro-Arg	Wildtype	2	linear	0
84	B02	Pro-Arg	Wildtype	3	linear	0
85	B03	Pro-Asn	Ts1Cje	1	linear	0
86	B03	Pro-Asn	Ts1Cje	2	linear	0
87	B03	Pro-Asn	Ts1Cje	3	linear	0
88	B03	Pro-Asn	Wildtype	1	linear	0
89	B03	Pro-Asn	Wildtype	2	linear	0
90	B03	Pro-Asn	Wildtype	3	linear	0
91	B04	Pro-Asp	Ts1Cje	1	linear	0
92	B04	Pro-Asp	Ts1Cje	2	linear	0
93	B04	Pro-Asp	Ts1Cje	3	linear	0
94	B04	Pro-Asp	Wildtype	1	linear	0
95	B04	Pro-Asp	Wildtype	2	linear	0
96	B04	Pro-Asp	Wildtype	3	linear	0
97	B05	Pro-Glu	Ts1Cje	1	logistic	1
98	B05	Pro-Glu	Ts1Cje	2	logistic	1
99	B05	Pro-Glu	Ts1Cje	3	linear	0
100	B05	Pro-Glu	Wildtype	1	linear	0
101	B05	Pro-Glu	Wildtype	2	logistic	1
102	B05	Pro-Glu	Wildtype	3	linear	0
103	B06	Pro-Gln	Ts1Cje	1	linear	0
104	B06	Pro-Gln	Ts1Cje	2	linear	0
105	B06	Pro-Gln	Ts1Cje	3	linear	0
106	B06	Pro-Gln	Wildtype	1	linear	0
107	B06	Pro-Gln	Wildtype	2	linear	0
108	B06	Pro-Gln	Wildtype	3	linear	0
109	B07	Pro-Gly	Ts1Cje	1	linear	0
110	B07	Pro-Gly	Ts1Cje	2	linear	0
111	B07	Pro-Gly	Ts1Cje	3	linear	0
112	B07	Pro-Gly	Wildtype	1	linear	0
113	B07	Pro-Gly	Wildtype	2	linear	0
114	B07	Pro-Gly	Wildtype	3	linear	0
115	B08	Pro-Hyp	Ts1Cje	1	logistic	1
116	B08	Pro-Hyp	Ts1Cje	2	logistic	1
117	B08	Pro-Hyp	Ts1Cje	3	logistic	1
118	B08	Pro-Hyp	Wildtype	1	linear	0
119	B08	Pro-Hyp	Wildtype	2	logistic	1
120	B08	Pro-Hyp	Wildtype	3	logistic	1
121	B09	Pro-Ile	Ts1Cje	1	linear	0
122	B09	Pro-Ile	Ts1Cje	2	linear	0
123	B09	Pro-Ile	Ts1Cje	3	linear	0
124	B09	Pro-Ile	Wildtype	1	linear	0
125	B09	Pro-Ile	Wildtype	2	linear	0
126	B09	Pro-Ile	Wildtype	3	linear	0
127	B10	Pro-Leu	Ts1Cje	1	linear	0
128	B10	Pro-Leu	Ts1Cje	2	linear	0
129	B10	Pro-Leu	Ts1Cje	3	linear	0
130	B10	Pro-Leu	Wildtype	1	linear	0
131	B10	Pro-Leu	Wildtype	2	linear	0
132	B10	Pro-Leu	Wildtype	3	logistic	1
133	B11	Pro-Lys	Ts1Cje	1	linear	0
134	B11	Pro-Lys	Ts1Cje	2	logistic	1
135	B11	Pro-Lys	Ts1Cje	3	linear	0
136	B11	Pro-Lys	Wildtype	1	linear	0
137	B11	Pro-Lys	Wildtype	2	logistic	1
138	B11	Pro-Lys	Wildtype	3	linear	0
139	B12	Pro-Phe	Ts1Cje	1	linear	0
140	B12	Pro-Phe	Ts1Cje	2	linear	0
141	B12	Pro-Phe	Ts1Cje	3	linear	0
142	B12	Pro-Phe	Wildtype	1	linear	0
143	B12	Pro-Phe	Wildtype	2	linear	0
144	B12	Pro-Phe	Wildtype	3	logistic	1
145	C01	Pro-Pro	Ts1Cje	1	logistic	1
146	C01	Pro-Pro	Ts1Cje	2	linear	0
147	C01	Pro-Pro	Ts1Cje	3	linear	0
148	C01	Pro-Pro	Wildtype	1	linear	0
149	C01	Pro-Pro	Wildtype	2	linear	0
150	C01	Pro-Pro	Wildtype	3	linear	0
151	C02	Pro-Ser	Ts1Cje	1	linear	0
152	C02	Pro-Ser	Ts1Cje	2	linear	0
153	C02	Pro-Ser	Ts1Cje	3	linear	0
154	C02	Pro-Ser	Wildtype	1	linear	0
155	C02	Pro-Ser	Wildtype	2	linear	0
156	C02	Pro-Ser	Wildtype	3	linear	0
157	C03	Pro-Trp	Ts1Cje	1	logistic	1
158	C03	Pro-Trp	Ts1Cje	2	linear	0
159	C03	Pro-Trp	Ts1Cje	3	linear	0
160	C03	Pro-Trp	Wildtype	1	logistic	1
161	C03	Pro-Trp	Wildtype	2	logistic	1
162	C03	Pro-Trp	Wildtype	3	logistic	1
163	C04	Pro-Tyr	Ts1Cje	1	logistic	1
164	C04	Pro-Tyr	Ts1Cje	2	linear	0
165	C04	Pro-Tyr	Ts1Cje	3	linear	0
166	C04	Pro-Tyr	Wildtype	1	linear	0
167	C04	Pro-Tyr	Wildtype	2	linear	0
168	C04	Pro-Tyr	Wildtype	3	linear	0
169	C05	Pro-Val	Ts1Cje	1	logistic	1
170	C05	Pro-Val	Ts1Cje	2	logistic	1
171	C05	Pro-Val	Ts1Cje	3	linear	0
172	C05	Pro-Val	Wildtype	1	linear	0
173	C05	Pro-Val	Wildtype	2	logistic	1
174	C05	Pro-Val	Wildtype	3	linear	0
175	C06	Ser-Ala	Ts1Cje	1	linear	0
176	C06	Ser-Ala	Ts1Cje	2	logistic	1
177	C06	Ser-Ala	Ts1Cje	3	linear	0
178	C06	Ser-Ala	Wildtype	1	logistic	1
179	C06	Ser-Ala	Wildtype	2	logistic	1
180	C06	Ser-Ala	Wildtype	3	logistic	1
181	C07	Ser-Asn	Ts1Cje	1	linear	0
182	C07	Ser-Asn	Ts1Cje	2	linear	0
183	C07	Ser-Asn	Ts1Cje	3	linear	0
184	C07	Ser-Asn	Wildtype	1	linear	0
185	C07	Ser-Asn	Wildtype	2	linear	0
186	C07	Ser-Asn	Wildtype	3	linear	0
187	C08	Ser-Asp	Ts1Cje	1	logistic	1
188	C08	Ser-Asp	Ts1Cje	2	linear	0
189	C08	Ser-Asp	Ts1Cje	3	linear	0
190	C08	Ser-Asp	Wildtype	1	logistic	1
191	C08	Ser-Asp	Wildtype	2	logistic	1
192	C08	Ser-Asp	Wildtype	3	linear	0
193	C09	Ser-Glu	Ts1Cje	1	linear	0
194	C09	Ser-Glu	Ts1Cje	2	linear	0
195	C09	Ser-Glu	Ts1Cje	3	linear	0
196	C09	Ser-Glu	Wildtype	1	linear	0
197	C09	Ser-Glu	Wildtype	2	linear	0
198	C09	Ser-Glu	Wildtype	3	linear	0
199	C10	Ser-Gln	Ts1Cje	1	linear	0
200	C10	Ser-Gln	Ts1Cje	2	linear	0
201	C10	Ser-Gln	Ts1Cje	3	linear	0
202	C10	Ser-Gln	Wildtype	1	linear	0
203	C10	Ser-Gln	Wildtype	2	linear	0
204	C10	Ser-Gln	Wildtype	3	linear	0
205	C11	Ser-Gly	Ts1Cje	1	linear	0
206	C11	Ser-Gly	Ts1Cje	2	linear	0
207	C11	Ser-Gly	Ts1Cje	3	linear	0
208	C11	Ser-Gly	Wildtype	1	linear	0
209	C11	Ser-Gly	Wildtype	2	linear	0
210	C11	Ser-Gly	Wildtype	3	linear	0
211	C12	Ser-His	Ts1Cje	1	logistic	1
212	C12	Ser-His	Ts1Cje	2	logistic	1
213	C12	Ser-His	Ts1Cje	3	linear	0
214	C12	Ser-His	Wildtype	1	linear	0
215	C12	Ser-His	Wildtype	2	logistic	1
216	C12	Ser-His	Wildtype	3	logistic	1
217	D01	Ser-Leu	Ts1Cje	1	logistic	1
218	D01	Ser-Leu	Ts1Cje	2	linear	0
219	D01	Ser-Leu	Ts1Cje	3	linear	0
220	D01	Ser-Leu	Wildtype	1	linear	0
221	D01	Ser-Leu	Wildtype	2	logistic	1
222	D01	Ser-Leu	Wildtype	3	logistic	1
223	D02	Ser-Met	Ts1Cje	1	linear	0
224	D02	Ser-Met	Ts1Cje	2	linear	0
225	D02	Ser-Met	Ts1Cje	3	linear	0
226	D02	Ser-Met	Wildtype	1	linear	0
227	D02	Ser-Met	Wildtype	2	linear	0
228	D02	Ser-Met	Wildtype	3	linear	0
229	D03	Ser-Phe	Ts1Cje	1	linear	0
230	D03	Ser-Phe	Ts1Cje	2	linear	0
231	D03	Ser-Phe	Ts1Cje	3	linear	0
232	D03	Ser-Phe	Wildtype	1	linear	0
233	D03	Ser-Phe	Wildtype	2	linear	0
234	D03	Ser-Phe	Wildtype	3	linear	0
235	D04	Ser-Pro	Ts1Cje	1	logistic	1
236	D04	Ser-Pro	Ts1Cje	2	logistic	1
237	D04	Ser-Pro	Ts1Cje	3	linear	0
238	D04	Ser-Pro	Wildtype	1	logistic	1
239	D04	Ser-Pro	Wildtype	2	linear	0
240	D04	Ser-Pro	Wildtype	3	linear	0
241	D05	Ser-Ser	Ts1Cje	1	linear	0
242	D05	Ser-Ser	Ts1Cje	2	linear	0
243	D05	Ser-Ser	Ts1Cje	3	linear	0
244	D05	Ser-Ser	Wildtype	1	linear	0
245	D05	Ser-Ser	Wildtype	2	linear	0
246	D05	Ser-Ser	Wildtype	3	logistic	1
247	D06	Ser-Tyr	Ts1Cje	1	logistic	1
248	D06	Ser-Tyr	Ts1Cje	2	logistic	1
249	D06	Ser-Tyr	Ts1Cje	3	linear	0
250	D06	Ser-Tyr	Wildtype	1	linear	0
251	D06	Ser-Tyr	Wildtype	2	linear	0
252	D06	Ser-Tyr	Wildtype	3	logistic	1
253	D07	Ser-Val	Ts1Cje	1	logistic	1
254	D07	Ser-Val	Ts1Cje	2	logistic	1
255	D07	Ser-Val	Ts1Cje	3	linear	0
256	D07	Ser-Val	Wildtype	1	linear	0
257	D07	Ser-Val	Wildtype	2	logistic	1
258	D07	Ser-Val	Wildtype	3	linear	0
259	D08	Thr-Ala	Ts1Cje	1	linear	0
260	D08	Thr-Ala	Ts1Cje	2	linear	0
261	D08	Thr-Ala	Ts1Cje	3	linear	0
262	D08	Thr-Ala	Wildtype	1	linear	0
263	D08	Thr-Ala	Wildtype	2	linear	0
264	D08	Thr-Ala	Wildtype	3	linear	0
265	D09	Thr-Arg	Ts1Cje	1	linear	0
266	D09	Thr-Arg	Ts1Cje	2	linear	0
267	D09	Thr-Arg	Ts1Cje	3	linear	0
268	D09	Thr-Arg	Wildtype	1	linear	0
269	D09	Thr-Arg	Wildtype	2	linear	0
270	D09	Thr-Arg	Wildtype	3	linear	0
271	D10	Thr-Asp	Ts1Cje	1	linear	0
272	D10	Thr-Asp	Ts1Cje	2	linear	0
273	D10	Thr-Asp	Ts1Cje	3	linear	0
274	D10	Thr-Asp	Wildtype	1	linear	0
275	D10	Thr-Asp	Wildtype	2	logistic	1
276	D10	Thr-Asp	Wildtype	3	logistic	1
277	D11	Thr-Glu	Ts1Cje	1	linear	0
278	D11	Thr-Glu	Ts1Cje	2	linear	0
279	D11	Thr-Glu	Ts1Cje	3	linear	0
280	D11	Thr-Glu	Wildtype	1	linear	0
281	D11	Thr-Glu	Wildtype	2	linear	0
282	D11	Thr-Glu	Wildtype	3	linear	0
283	D12	Thr-Gln	Ts1Cje	1	linear	0
284	D12	Thr-Gln	Ts1Cje	2	linear	0
285	D12	Thr-Gln	Ts1Cje	3	linear	0
286	D12	Thr-Gln	Wildtype	1	linear	0
287	D12	Thr-Gln	Wildtype	2	logistic->linear	1
288	D12	Thr-Gln	Wildtype	3	linear	0
289	E01	Thr-Gly	Ts1Cje	1	logistic	1
290	E01	Thr-Gly	Ts1Cje	2	linear	0
291	E01	Thr-Gly	Ts1Cje	3	linear	0
292	E01	Thr-Gly	Wildtype	1	linear	0
293	E01	Thr-Gly	Wildtype	2	linear	0
294	E01	Thr-Gly	Wildtype	3	linear	0
295	E02	Thr-Leu	Ts1Cje	1	linear	0
296	E02	Thr-Leu	Ts1Cje	2	linear	0
297	E02	Thr-Leu	Ts1Cje	3	linear	0
298	E02	Thr-Leu	Wildtype	1	linear	0
299	E02	Thr-Leu	Wildtype	2	linear	0
300	E02	Thr-Leu	Wildtype	3	linear	0
301	E03	Thr-Met	Ts1Cje	1	linear	0
302	E03	Thr-Met	Ts1Cje	2	linear	0
303	E03	Thr-Met	Ts1Cje	3	linear	0
304	E03	Thr-Met	Wildtype	1	linear	0
305	E03	Thr-Met	Wildtype	2	linear	0
306	E03	Thr-Met	Wildtype	3	linear	0
307	E04	Thr-Phe	Ts1Cje	1	linear	0
308	E04	Thr-Phe	Ts1Cje	2	linear	0
309	E04	Thr-Phe	Ts1Cje	3	linear	0
310	E04	Thr-Phe	Wildtype	1	linear	0
311	E04	Thr-Phe	Wildtype	2	linear	0
312	E04	Thr-Phe	Wildtype	3	linear	0
313	E05	Thr-Pro	Ts1Cje	1	logistic	1
314	E05	Thr-Pro	Ts1Cje	2	linear	0
315	E05	Thr-Pro	Ts1Cje	3	linear	0
316	E05	Thr-Pro	Wildtype	1	linear	0
317	E05	Thr-Pro	Wildtype	2	logistic	1
318	E05	Thr-Pro	Wildtype	3	logistic	1
319	E06	Thr-Ser	Ts1Cje	1	linear	0
320	E06	Thr-Ser	Ts1Cje	2	logistic	1
321	E06	Thr-Ser	Ts1Cje	3	linear	0
322	E06	Thr-Ser	Wildtype	1	linear	0
323	E06	Thr-Ser	Wildtype	2	linear	0
324	E06	Thr-Ser	Wildtype	3	linear	0
325	E07	Trp-Ala	Ts1Cje	1	logistic	1
326	E07	Trp-Ala	Ts1Cje	2	logistic	1
327	E07	Trp-Ala	Ts1Cje	3	linear	0
328	E07	Trp-Ala	Wildtype	1	linear	0
329	E07	Trp-Ala	Wildtype	2	logistic	1
330	E07	Trp-Ala	Wildtype	3	logistic	1
331	E08	Trp-Arg	Ts1Cje	1	logistic	1
332	E08	Trp-Arg	Ts1Cje	2	linear	0
333	E08	Trp-Arg	Ts1Cje	3	linear	0
334	E08	Trp-Arg	Wildtype	1	linear	0
335	E08	Trp-Arg	Wildtype	2	linear	0
336	E08	Trp-Arg	Wildtype	3	linear	0
337	E09	Trp-Asp	Ts1Cje	1	logistic	1
338	E09	Trp-Asp	Ts1Cje	2	linear	0
339	E09	Trp-Asp	Ts1Cje	3	linear	0
340	E09	Trp-Asp	Wildtype	1	linear	0
341	E09	Trp-Asp	Wildtype	2	linear	0
342	E09	Trp-Asp	Wildtype	3	logistic	1
343	E10	Trp-Glu	Ts1Cje	1	linear	0
344	E10	Trp-Glu	Ts1Cje	2	linear	0
345	E10	Trp-Glu	Ts1Cje	3	linear	0
346	E10	Trp-Glu	Wildtype	1	linear	0
347	E10	Trp-Glu	Wildtype	2	linear	0
348	E10	Trp-Glu	Wildtype	3	linear	0
349	E11	Trp-Gly	Ts1Cje	1	logistic	1
350	E11	Trp-Gly	Ts1Cje	2	linear	0
351	E11	Trp-Gly	Ts1Cje	3	linear	0
352	E11	Trp-Gly	Wildtype	1	linear	0
353	E11	Trp-Gly	Wildtype	2	linear	0
354	E11	Trp-Gly	Wildtype	3	logistic	1
355	E12	Trp-Leu	Ts1Cje	1	logistic	1
356	E12	Trp-Leu	Ts1Cje	2	logistic	1
357	E12	Trp-Leu	Ts1Cje	3	linear	0
358	E12	Trp-Leu	Wildtype	1	logistic	1
359	E12	Trp-Leu	Wildtype	2	logistic	1
360	E12	Trp-Leu	Wildtype	3	logistic	1
361	F01	Trp-Lys	Ts1Cje	1	logistic	1
362	F01	Trp-Lys	Ts1Cje	2	linear	0
363	F01	Trp-Lys	Ts1Cje	3	linear	0
364	F01	Trp-Lys	Wildtype	1	linear	0
365	F01	Trp-Lys	Wildtype	2	logistic	1
366	F01	Trp-Lys	Wildtype	3	linear	0
367	F02	Trp-Phe	Ts1Cje	1	linear	0
368	F02	Trp-Phe	Ts1Cje	2	linear	0
369	F02	Trp-Phe	Ts1Cje	3	linear	0
370	F02	Trp-Phe	Wildtype	1	linear	0
371	F02	Trp-Phe	Wildtype	2	linear	0
372	F02	Trp-Phe	Wildtype	3	linear	0
373	F03	Trp-Ser	Ts1Cje	1	logistic	1
374	F03	Trp-Ser	Ts1Cje	2	linear	0
375	F03	Trp-Ser	Ts1Cje	3	linear	0
376	F03	Trp-Ser	Wildtype	1	linear	0
377	F03	Trp-Ser	Wildtype	2	linear	0
378	F03	Trp-Ser	Wildtype	3	linear	0
379	F04	Trp-Trp	Ts1Cje	1	logistic	1
380	F04	Trp-Trp	Ts1Cje	2	linear	0
381	F04	Trp-Trp	Ts1Cje	3	linear	0
382	F04	Trp-Trp	Wildtype	1	logistic	1
383	F04	Trp-Trp	Wildtype	2	logistic	1
384	F04	Trp-Trp	Wildtype	3	logistic	1
385	F05	Trp-Tyr	Ts1Cje	1	logistic	1
386	F05	Trp-Tyr	Ts1Cje	2	logistic	1
387	F05	Trp-Tyr	Ts1Cje	3	linear	0
388	F05	Trp-Tyr	Wildtype	1	logistic	1
389	F05	Trp-Tyr	Wildtype	2	logistic	1
390	F05	Trp-Tyr	Wildtype	3	logistic	1
391	F06	Trp-Val	Ts1Cje	1	logistic	1
392	F06	Trp-Val	Ts1Cje	2	linear	0
393	F06	Trp-Val	Ts1Cje	3	linear	0
394	F06	Trp-Val	Wildtype	1	linear	0
395	F06	Trp-Val	Wildtype	2	logistic	1
396	F06	Trp-Val	Wildtype	3	logistic	1
397	F07	Tyr-Ala	Ts1Cje	1	linear	0
398	F07	Tyr-Ala	Ts1Cje	2	linear	0
399	F07	Tyr-Ala	Ts1Cje	3	linear	0
400	F07	Tyr-Ala	Wildtype	1	logistic	1
401	F07	Tyr-Ala	Wildtype	2	logistic	1
402	F07	Tyr-Ala	Wildtype	3	logistic	1
403	F08	Tyr-Gln	Ts1Cje	1	logistic	1
404	F08	Tyr-Gln	Ts1Cje	2	linear	0
405	F08	Tyr-Gln	Ts1Cje	3	linear	0
406	F08	Tyr-Gln	Wildtype	1	logistic	1
407	F08	Tyr-Gln	Wildtype	2	logistic	1
408	F08	Tyr-Gln	Wildtype	3	logistic	1
409	F09	Tyr-Glu	Ts1Cje	1	logistic	1
410	F09	Tyr-Glu	Ts1Cje	2	logistic	1
411	F09	Tyr-Glu	Ts1Cje	3	linear	0
412	F09	Tyr-Glu	Wildtype	1	linear	0
413	F09	Tyr-Glu	Wildtype	2	logistic	1
414	F09	Tyr-Glu	Wildtype	3	logistic	1
415	F10	Tyr-Gly	Ts1Cje	1	linear	0
416	F10	Tyr-Gly	Ts1Cje	2	linear	0
417	F10	Tyr-Gly	Ts1Cje	3	linear	0
418	F10	Tyr-Gly	Wildtype	1	linear	0
419	F10	Tyr-Gly	Wildtype	2	linear	0
420	F10	Tyr-Gly	Wildtype	3	logistic	1
421	F11	Tyr-His	Ts1Cje	1	linear	0
422	F11	Tyr-His	Ts1Cje	2	logistic	1
423	F11	Tyr-His	Ts1Cje	3	linear	0
424	F11	Tyr-His	Wildtype	1	linear	0
425	F11	Tyr-His	Wildtype	2	linear	0
426	F11	Tyr-His	Wildtype	3	linear	0
427	F12	Tyr-Ile	Ts1Cje	1	logistic	1
428	F12	Tyr-Ile	Ts1Cje	2	logistic	1
429	F12	Tyr-Ile	Ts1Cje	3	linear	0
430	F12	Tyr-Ile	Wildtype	1	logistic	1
431	F12	Tyr-Ile	Wildtype	2	linear	0
432	F12	Tyr-Ile	Wildtype	3	linear	0
433	G01	Tyr-Leu	Ts1Cje	1	logistic	1
434	G01	Tyr-Leu	Ts1Cje	2	linear	0
435	G01	Tyr-Leu	Ts1Cje	3	linear	0
436	G01	Tyr-Leu	Wildtype	1	linear	0
437	G01	Tyr-Leu	Wildtype	2	linear	0
438	G01	Tyr-Leu	Wildtype	3	logistic	1
439	G02	Tyr-Lys	Ts1Cje	1	logistic	1
440	G02	Tyr-Lys	Ts1Cje	2	linear	0
441	G02	Tyr-Lys	Ts1Cje	3	linear	0
442	G02	Tyr-Lys	Wildtype	1	linear	0
443	G02	Tyr-Lys	Wildtype	2	linear	0
444	G02	Tyr-Lys	Wildtype	3	linear	0
445	G03	Tyr-Phe	Ts1Cje	1	logistic	1
446	G03	Tyr-Phe	Ts1Cje	2	linear	0
447	G03	Tyr-Phe	Ts1Cje	3	linear	0
448	G03	Tyr-Phe	Wildtype	1	linear	0
449	G03	Tyr-Phe	Wildtype	2	linear	0
450	G03	Tyr-Phe	Wildtype	3	logistic	1
451	G04	Tyr-Trp	Ts1Cje	1	logistic	1
452	G04	Tyr-Trp	Ts1Cje	2	linear	0
453	G04	Tyr-Trp	Ts1Cje	3	logistic	1
454	G04	Tyr-Trp	Wildtype	1	logistic	1
455	G04	Tyr-Trp	Wildtype	2	logistic	1
456	G04	Tyr-Trp	Wildtype	3	logistic	1
457	G05	Tyr-Tyr	Ts1Cje	1	linear	0
458	G05	Tyr-Tyr	Ts1Cje	2	linear	0
459	G05	Tyr-Tyr	Ts1Cje	3	linear	0
460	G05	Tyr-Tyr	Wildtype	1	linear	0
461	G05	Tyr-Tyr	Wildtype	2	linear	0
462	G05	Tyr-Tyr	Wildtype	3	linear	0
463	G06	Tyr-Val	Ts1Cje	1	logistic	1
464	G06	Tyr-Val	Ts1Cje	2	linear	0
465	G06	Tyr-Val	Ts1Cje	3	linear	0
466	G06	Tyr-Val	Wildtype	1	linear	0
467	G06	Tyr-Val	Wildtype	2	logistic	1
468	G06	Tyr-Val	Wildtype	3	logistic	1
469	G07	Val-Ala	Ts1Cje	1	linear	0
470	G07	Val-Ala	Ts1Cje	2	linear	0
471	G07	Val-Ala	Ts1Cje	3	linear	0
472	G07	Val-Ala	Wildtype	1	linear	0
473	G07	Val-Ala	Wildtype	2	linear	0
474	G07	Val-Ala	Wildtype	3	linear	0
475	G08	Val-Arg	Ts1Cje	1	logistic	1
476	G08	Val-Arg	Ts1Cje	2	logistic	1
477	G08	Val-Arg	Ts1Cje	3	linear	0
478	G08	Val-Arg	Wildtype	1	logistic	1
479	G08	Val-Arg	Wildtype	2	linear	0
480	G08	Val-Arg	Wildtype	3	linear	0
481	G09	Val-Asn	Ts1Cje	1	linear	0
482	G09	Val-Asn	Ts1Cje	2	linear	0
483	G09	Val-Asn	Ts1Cje	3	linear	0
484	G09	Val-Asn	Wildtype	1	logistic	1
485	G09	Val-Asn	Wildtype	2	logistic	1
486	G09	Val-Asn	Wildtype	3	logistic	1
487	G10	Val-Asp	Ts1Cje	1	linear	0
488	G10	Val-Asp	Ts1Cje	2	linear	0
489	G10	Val-Asp	Ts1Cje	3	linear	0
490	G10	Val-Asp	Wildtype	1	linear	0
491	G10	Val-Asp	Wildtype	2	linear	0
492	G10	Val-Asp	Wildtype	3	logistic	1
493	G11	Val-Glu	Ts1Cje	1	linear	0
494	G11	Val-Glu	Ts1Cje	2	logistic	1
495	G11	Val-Glu	Ts1Cje	3	linear	0
496	G11	Val-Glu	Wildtype	1	linear	0
497	G11	Val-Glu	Wildtype	2	linear	0
498	G11	Val-Glu	Wildtype	3	linear	0
499	G12	Val-Gln	Ts1Cje	1	linear	0
500	G12	Val-Gln	Ts1Cje	2	linear	0
501	G12	Val-Gln	Ts1Cje	3	linear	0
502	G12	Val-Gln	Wildtype	1	linear	0
503	G12	Val-Gln	Wildtype	2	linear	0
504	G12	Val-Gln	Wildtype	3	linear	0
505	H01	Val-Gly	Ts1Cje	1	linear	0
506	H01	Val-Gly	Ts1Cje	2	linear	0
507	H01	Val-Gly	Ts1Cje	3	linear	0
508	H01	Val-Gly	Wildtype	1	linear	0
509	H01	Val-Gly	Wildtype	2	linear	0
510	H01	Val-Gly	Wildtype	3	linear	0
511	H02	Val-His	Ts1Cje	1	logistic	1
512	H02	Val-His	Ts1Cje	2	linear	0
513	H02	Val-His	Ts1Cje	3	linear	0
514	H02	Val-His	Wildtype	1	linear	0
515	H02	Val-His	Wildtype	2	linear	0
516	H02	Val-His	Wildtype	3	logistic	1
517	H03	Val-Ile	Ts1Cje	1	logistic	1
518	H03	Val-Ile	Ts1Cje	2	linear	0
519	H03	Val-Ile	Ts1Cje	3	linear	0
520	H03	Val-Ile	Wildtype	1	linear	0
521	H03	Val-Ile	Wildtype	2	linear	0
522	H03	Val-Ile	Wildtype	3	logistic	1
523	H04	Val-Leu	Ts1Cje	1	logistic	1
524	H04	Val-Leu	Ts1Cje	2	linear	0
525	H04	Val-Leu	Ts1Cje	3	linear	0
526	H04	Val-Leu	Wildtype	1	linear	0
527	H04	Val-Leu	Wildtype	2	linear	0
528	H04	Val-Leu	Wildtype	3	logistic	1
529	H05	Val-Lys	Ts1Cje	1	linear	0
530	H05	Val-Lys	Ts1Cje	2	linear	0
531	H05	Val-Lys	Ts1Cje	3	linear	0
532	H05	Val-Lys	Wildtype	1	linear	0
533	H05	Val-Lys	Wildtype	2	linear	0
534	H05	Val-Lys	Wildtype	3	logistic	1
535	H06	Val-Met	Ts1Cje	1	linear	0
536	H06	Val-Met	Ts1Cje	2	linear	0
537	H06	Val-Met	Ts1Cje	3	linear	0
538	H06	Val-Met	Wildtype	1	linear	0
539	H06	Val-Met	Wildtype	2	linear	0
540	H06	Val-Met	Wildtype	3	linear	0
541	H07	Val-Phe	Ts1Cje	1	linear	0
542	H07	Val-Phe	Ts1Cje	2	linear	0
543	H07	Val-Phe	Ts1Cje	3	linear	0
544	H07	Val-Phe	Wildtype	1	linear	0
545	H07	Val-Phe	Wildtype	2	logistic	1
546	H07	Val-Phe	Wildtype	3	logistic	1
547	H08	Val-Pro	Ts1Cje	1	logistic	1
548	H08	Val-Pro	Ts1Cje	2	linear	0
549	H08	Val-Pro	Ts1Cje	3	linear	0
550	H08	Val-Pro	Wildtype	1	linear	0
551	H08	Val-Pro	Wildtype	2	logistic	1
552	H08	Val-Pro	Wildtype	3	linear	0
553	H09	Val-Ser	Ts1Cje	1	linear	0
554	H09	Val-Ser	Ts1Cje	2	linear	0
555	H09	Val-Ser	Ts1Cje	3	linear	0
556	H09	Val-Ser	Wildtype	1	linear	0
557	H09	Val-Ser	Wildtype	2	linear	0
558	H09	Val-Ser	Wildtype	3	linear	0
559	H10	Val-Tyr	Ts1Cje	1	logistic	1
560	H10	Val-Tyr	Ts1Cje	2	linear	0
561	H10	Val-Tyr	Ts1Cje	3	linear	0
562	H10	Val-Tyr	Wildtype	1	logistic	1
563	H10	Val-Tyr	Wildtype	2	logistic	1
564	H10	Val-Tyr	Wildtype	3	linear	0
565	H11	Val-Val	Ts1Cje	1	linear	0
566	H11	Val-Val	Ts1Cje	2	logistic	1
567	H11	Val-Val	Ts1Cje	3	linear	0
568	H11	Val-Val	Wildtype	1	logistic	1
569	H11	Val-Val	Wildtype	2	logistic	1
570	H11	Val-Val	Wildtype	3	logistic	1
571	H12	α- d- Glucose	Ts1Cje	1	logistic	1
572	H12	α- d- Glucose	Ts1Cje	2	logistic->linear	1
573	H12	α- d- Glucose	Ts1Cje	3	linear	0
574	H12	α- d- Glucose	Wildtype	1	logistic	1
575	H12	α- d- Glucose	Wildtype	2	logistic->linear	1
576	H12	α- d- Glucose	Wildtype	3	logistic	1

## Sheet: PMM1_temporal
SUPPLEMENTARY INFORMATION: SIGNIFICANTLY METABOLISED METABOLITES IN THE PM-M1 PLATE ACCORDING TO TEMPORAL ANALYSIS
Well position	Metabolite	Time (hours) when a metabolite is significantly differentially metabolised between WT and Ts1Cje (1=positive; 0=negative)
		6	12	18	24	30	36	42	48
A01	Negative control	0	0	0	0	0	0	0	0
A02	Negative control	0	0	0	0	0	0	0	0
A03	Negative control	0	0	0	0	0	0	0	0
A04	α-Cyclodextrin	0	0	0	0	0	0	0	0
A05	Dextrin	0	0	0	0	0	0	0	0
A06	Glycogen	0	0	0	0	0	0	0	0
A07	Maltitol	0	0	0	0	0	0	0	0
A08	Maltotriose	0	0	0	0	0	0	0	0
A09	d-Maltose	0	0	0	0	0	0	0	0
A10	d-Trehalose	0	0	0	0	0	0	0	0
A11	d-Cellobiose	0	0	0	0	0	0	0	0
A12	β-Gentiobiose	0	0	0	0	0	0	0	0
B01	d -Glucose-6- phosphate	0	0	0	1	1	1	1	1
B02	α- d -Glucose-1-Phosphate	0	0	0	0	1	1	1	1
B03	l-Glucose	0	0	0	0	0	0	0	0
B04	α- d- Glucose	0	0	0	1	0	1	1	1
B05	α- d- Glucose	0	0	0	0	0	0	0	0
B06	α- d- Glucose	0	0	0	0	0	1	1	1
B07	3-O-Methyl-d-glucose	0	0	0	0	0	0	0	0
B08	α-Methyl-d-glucoside	0	0	0	0	0	0	0	0
B09	β-Methyl-d- glucoside	0	0	0	0	0	0	0	0
B10	d-Salicin	0	0	0	0	0	0	0	0
B11	d -Sorbitol	0	0	0	0	0	0	0	0
B12	N-Acetyl-d- glucosamine	0	0	0	0	0	0	0	0
C01	d-Glucosaminic acid	0	0	0	0	0	0	0	0
C02	d -Glucuronic acid	0	0	0	0	0	0	0	0
C03	Chondroitin-6-sulfate	0	0	0	0	0	0	0	0
C04	Mannan	0	0	0	0	0	0	0	0
C05	d- Mannose	0	0	0	0	0	0	0	0
C06	α-Methyl-d-mannoside	0	0	0	0	0	0	0	0
C07	d-Mannitol	0	0	0	0	0	0	0	0
C08	N-Acetyl-β-d- mannosamine	0	0	0	0	0	0	0	0
C09	d-Melezitose	0	0	0	0	0	0	0	0
C10	Sucrose	0	0	0	0	0	0	0	0
C11	Palatinose	0	0	0	0	0	0	0	0
C12	d -Turanose	0	0	0	0	0	0	0	0
D01	d -Tagatose	0	0	0	0	0	0	0	0
D02	l-Sorbose	0	0	0	0	0	0	0	0
D03	l-Rhamnose	0	0	0	0	0	0	0	0
D04	l-Fucose	0	0	0	0	0	0	0	0
D05	d-Fucose	0	0	0	0	0	0	0	0
D06	d- Fructose-6-Phosphate	0	0	0	0	0	0	0	0
D07	d- Fructose	0	0	0	0	0	0	0	0
D08	Stachyose	0	0	0	0	0	0	0	0
D09	d-Raffinose	0	0	0	0	0	0	0	0
D10	d-Lactitol	0	0	0	0	0	0	0	0
D11	Lactulose	0	0	0	0	0	0	0	0
D12	α-d-Lactose	0	0	0	0	0	0	0	0
E01	Melibionic acid	0	0	0	0	0	0	0	0
E02	d-Melibiose	0	0	0	0	0	0	0	0
E03	d -Galactose	0	0	0	0	0	0	0	0
E04	α-Methyl-d-galactoside	0	0	0	0	0	0	0	0
E05	β-Methyl-d-galactoside	0	0	0	0	0	0	0	0
E06	N-Acetyl-Neuraminic acid	0	0	0	0	0	0	0	0
E07	Pectin	0	0	0	0	0	0	0	0
E08	Sedoheptulosan	0	0	0	0	0	0	0	0
E09	Thymidine	0	0	0	0	0	0	0	0
E10	Uridine	0	0	0	0	0	0	0	0
E11	Adenosine	0	0	0	0	0	0	0	0
E12	Inosine	0	0	0	0	0	0	0	0
F01	Adonitol	0	0	0	0	0	0	0	0
F02	l-Arabinose	0	0	0	0	0	0	0	0
F03	d-Arabinose	0	0	0	0	0	0	0	0
F04	β-Methyl-d-xylopyranoside	0	0	0	0	0	0	0	0
F05	Xylitol	0	0	0	0	0	0	0	0
F06	Myo-Inositol	0	0	0	0	0	0	0	0
F07	Meso-Erythritol	0	0	0	0	0	0	0	0
F08	Propylene glycol	0	0	0	0	0	0	0	0
F09	Ethanolamine	0	0	0	0	0	0	0	0
F10	d, l -α-Glycerol-phosphate	0	0	0	0	0	0	0	0
F11	Glycerol	0	0	0	0	0	0	0	0
F12	Citric acid	0	0	0	0	0	0	0	0
G01	Tricarballylic acid	0	0	0	0	0	0	0	0
G02	d, l -Lactic acid	0	0	0	0	0	0	0	0
G03	Methyl d-lactate	0	0	0	0	0	0	0	0
G04	Methyl pyruvate	0	0	0	0	0	0	0	0
G05	Pyruvic acid	0	0	0	0	0	0	0	0
G06	α-Keto-Glutaric acid	0	0	0	0	0	0	0	0
G07	Succinamic acid	0	0	0	0	0	0	0	0
G08	Succinic acid	0	0	0	0	0	0	0	0
G09	Mono-methyl succinate	0	0	0	0	0	0	0	0
G10	l-Malic acid	0	0	0	0	0	0	0	0
G11	d-Malic acid	0	0	0	0	0	0	0	0
G12	Meso-tartaric acid	0	0	0	0	0	0	0	0
H01	Acetoacetic acid (a)	0	0	0	0	0	0	0	0
H02	γ-Amino-N-butyric acid	0	0	0	0	0	0	0	0
H03	α-Keto-buytric acid	0	0	0	0	0	0	0	0
H04	α-Hydroxy-butyric acid	0	0	0	0	0	0	0	0
H05	d, l-β-Hydroxy-butyric acid	0	0	0	0	0	0	0	0
H06	γ-Hydroxy-butyric acid	0	0	0	0	0	0	0	0
H07	Butyric acid	0	0	0	0	0	0	0	0
H08	2,3-Butanediol	0	0	0	0	0	0	0	0
H09	3-Hydroxy-2- Butanone	0	0	0	0	0	0	0	0
H10	Propionic acid	0	0	0	0	0	0	0	0
H11	Acetic acid	0	0	0	0	0	0	0	0
H12	Hexanoic acid	0	0	0	0	0	0	0	0

## Sheet: PMM2_temporal
SUPPLEMENTARY INFORMATION: SIGNIFICANTLY METABOLISED METABOLITES IN THE PM-M2 PLATE ACCORDING TO TEMPORAL ANALYSIS
Well position	Metabolite	Time (hours) when a metabolite is significantly differentially metabolised between WT and Ts1Cje (1=positive; 0=negative)
		6	12	18	24	30	36	42	48
A01	Negative control	0	0	0	0	0	0	0	0
A02	Negative control	0	0	0	0	0	0	0	0
A03	Negative control	0	0	0	0	0	0	0	0
A04	Tween 20	0	0	0	0	0	0	0	0
A05	Tween 40	0	0	0	0	0	0	0	0
A06	Tween 80	0	0	1	1	1	1	1	1
A07	Gelatin	0	0	0	0	0	0	0	0
A08	L-Alaninamide	0	0	0	0	0	0	0	0
A09	L-Alanine	0	0	0	0	0	0	0	0
A10	D-Alanine	0	0	0	0	0	0	0	0
A11	L-Arginine	0	0	0	0	0	0	0	0
A12	L-Asparagine	0	0	0	0	0	0	0	0
B01	L-Aspartic acid	0	0	0	0	0	0	0	0
B02	D-Aspartic acid	0	0	0	0	0	0	0	0
B03	L-Glutamic acid	0	0	0	0	0	0	0	0
B04	D- Glutamic acid	0	0	0	0	0	0	0	0
B05	L-Glutamine	0	0	0	0	0	0	0	0
B06	Glycine	0	0	0	0	0	0	0	0
B07	L-Histidine	0	0	0	0	0	0	0	0
B08	L-Homoserine	0	0	0	0	0	0	0	0
B09	Hydroxy-L-Proline	0	0	0	0	0	0	0	0
B10	L-Isoleucine	0	0	0	0	0	0	0	0
B11	L-Leucine	0	0	0	0	0	0	0	0
B12	L-Lysine	0	0	0	0	0	0	0	0
C01	L-Methionine	0	0	0	0	0	0	0	0
C02	L-Ornithine	0	0	0	0	0	0	0	0
C03	L-Phenylalanine	0	0	0	0	0	0	0	0
C04	L-Proline	0	0	0	0	0	0	0	0
C05	L-Serine	0	0	0	0	0	1	1	1
C06	D-Serine	0	0	0	0	0	0	0	0
C07	L-Threonine	0	0	0	0	0	0	0	0
C08	D-Threonine	0	0	0	0	0	0	0	0
C09	L-Tryptophan	0	0	0	0	0	0	0	0
C10	L-Tyrosine	0	0	0	0	0	0	0	0
C11	L-Valine	0	0	0	0	0	0	0	0
C12	Ala-Ala	0	0	0	0	0	0	0	0
D01	Ala-Arg	0	0	0	0	0	0	0	0
D02	Ala-Asn	0	0	0	0	0	0	0	0
D03	Ala-Asp	0	0	0	0	0	0	0	0
D04	Ala-Glu	0	0	0	0	0	0	0	0
D05	Ala-Gln	0	0	0	0	0	0	0	0
D06	Ala-Gly	0	0	0	0	0	0	0	0
D07	Ala-His	0	0	0	0	0	0	0	0
D08	Ala-Ile	0	0	0	0	0	0	0	0
D09	Ala-Leu	0	0	0	0	0	0	0	0
D10	Ala-Lys	0	0	0	0	0	0	0	0
D11	Ala-Met	0	0	0	0	0	0	0	0
D12	Ala-Phe	0	0	0	0	0	0	0	0
E01	Ala-Pro	0	0	0	0	0	0	0	0
E02	Ala-Ser	0	0	0	0	0	0	0	0
E03	Ala-Thr	0	0	0	0	0	0	0	0
E04	Ala-Trp	0	0	0	0	0	0	0	0
E05	Ala-Tyr	0	0	0	0	0	0	0	0
E06	Ala-Val	0	0	0	0	0	0	0	0
E07	Arg-Ala	0	0	0	0	0	0	0	0
E08	Arg-Arg	0	0	0	0	0	0	0	0
E09	Arg-Asp	0	0	0	0	0	0	0	0
E10	Arg-Gln	0	0	0	0	0	0	0	0
E11	Arg-Glu	0	0	0	0	0	0	0	0
E12	Arg-Ile	0	0	0	0	0	0	0	0
F01	Arg-Leu	0	0	0	0	0	0	0	0
F02	Arg-Lys	0	0	0	0	0	0	0	0
F03	Arg-Met	0	0	0	0	0	0	0	0
F04	Arg-Phe	0	0	0	0	0	0	0	0
F05	Arg-Ser	0	0	0	0	0	0	0	0
F06	Arg-Trp	0	0	0	0	0	0	0	0
F07	Arg-Tyr	0	0	0	0	0	0	0	0
F08	Arg-Val	0	0	0	0	0	0	0	0
F09	Asn-Glu	0	0	0	0	0	0	0	0
F10	Asn-Val	0	0	0	0	0	0	0	0
F11	Asp-Ala	0	0	0	0	0	0	0	0
F12	Asp-Asp	0	0	0	0	0	0	0	0
G01	Asp-Glu	0	0	0	0	0	0	1	1
G02	Asp-Gln	0	0	0	0	0	0	0	0
G03	Asp-Gly	0	0	0	0	0	0	0	0
G04	Asp-Leu	0	0	0	0	0	0	0	0
G05	Asp-Lys	0	0	0	0	0	0	0	0
G06	Asp-Phe	0	0	0	0	0	0	0	0
G07	Asp-Trp	0	0	0	0	0	0	0	0
G08	Asp-Val	0	0	0	0	0	0	0	0
G09	Glu-Ala	0	0	0	0	0	0	0	0
G10	Glu-Asp	0	0	0	0	0	0	0	0
G11	Glu-Glu	0	0	0	0	0	0	0	0
G12	Glu-Gly	0	0	0	0	0	0	0	0
H01	Glu-Ser	0	0	0	0	0	0	0	0
H02	Glu-Trp	0	0	0	1	1	1	1	1
H03	Glu-Tyr	0	0	0	0	1	1	1	1
H04	Glu-Val	0	0	0	0	0	0	0	0
H05	Gln-Glu	0	0	0	0	0	0	0	0
H06	Gln-Gln	0	0	0	0	0	0	0	0
H07	Gln-Gly	0	0	0	0	0	0	0	0
H08	Gly-Ala	0	0	0	0	0	0	0	0
H09	Gly-Arg	0	0	0	0	0	0	0	0
H10	Gly-Asn	0	0	0	0	0	0	0	0
H11	Gly-Asp	0	0	0	0	0	0	0	1
H12	α- D- Glucose	0	0	0	0	0	0	0	0

## Sheet: PMM3_temporal
SUPPLEMENTARY INFORMATION: SIGNIFICANTLY METABOLISED METABOLITES IN THE PM-M3 PLATE ACCORDING TO TEMPORAL ANALYSIS
Well position	Metabolite	Time (hours) when a metabolite is significantly differentially metabolised between WT and Ts1Cje (1=positive; 0=negative)
		6	12	18	24	30	36	42	48
A01	Negative control	0	0	0	0	0	0	0	0
A02	Negative control	0	0	0	0	0	0	0	0
A03	Negative control	0	0	0	0	0	0	0	0
A04	Gly-Gly	0	0	0	0	0	0	0	0
A05	Gly-His	0	0	0	0	0	0	0	0
A06	Gly-Ile	0	0	0	0	0	0	0	0
A07	Gly-Leu	0	0	0	0	0	0	0	0
A08	Gly-Lys	0	0	0	0	0	0	0	0
A09	Gly-Met	0	0	0	0	0	0	0	0
A10	Gly-Phe	0	0	0	0	0	0	0	0
A11	Gly-Pro	0	0	0	0	0	0	0	0
A12	Gly-Ser	0	0	0	0	0	0	0	0
B01	Gly-Thr	0	0	0	0	0	0	0	0
B02	Gly-Trp	0	0	0	0	0	0	0	0
B03	Gly-Tyr	0	0	0	0	0	0	0	0
B04	Gly-Val	0	0	0	0	0	0	0	0
B05	His-Ala	0	0	0	0	0	0	0	0
B06	His-Asp	0	0	0	0	0	0	0	0
B07	His-Glu	0	0	0	0	0	0	0	0
B08	His-Gly	0	0	0	0	0	0	0	0
B09	His-His	0	0	0	0	0	0	0	0
B10	His-Leu	0	1	1	1	1	1	1	1
B11	His-Lys	0	0	0	0	0	0	0	0
B12	His-Met	0	0	0	0	0	0	0	0
C01	His-Pro	0	0	0	0	0	0	0	0
C02	His-Ser	0	0	0	0	0	0	0	0
C03	His-Trp	0	0	0	0	0	0	0	0
C04	His-Tyr	0	0	0	0	0	0	0	0
C05	His-Val	0	0	0	0	1	1	1	1
C06	Ile-Ala	0	0	0	0	0	0	0	0
C07	Ile-Arg	0	0	0	0	0	0	0	0
C08	Ile-Asn	0	0	1	1	1	1	1	1
C09	Ile-Gln	0	0	0	0	0	0	0	0
C10	Ile-Gly	0	0	1	1	1	1	1	1
C11	Ile-His	0	0	0	0	0	0	0	0
C12	Ile-Ile	0	0	0	0	0	0	0	0
D01	Ile-Leu	0	0	0	0	0	0	0	0
D02	Ile-Met	0	0	0	0	0	0	0	0
D03	Ile-Phe	0	0	0	0	0	0	0	0
D04	Ile-Pro	0	0	0	0	0	0	0	0
D05	Ile-Ser	0	0	0	1	1	1	1	1
D06	Ile-Trp	0	0	0	0	0	0	0	0
D07	Ile-Tyr	0	0	0	0	0	1	1	1
D08	Ile-Val	0	0	1	1	1	1	1	1
D09	Leu-Ala	0	0	0	0	0	0	0	0
D10	Leu-Arg	0	0	0	0	0	0	0	0
D11	Leu-Asn	0	0	0	0	0	0	0	0
D12	Leu-Asp	0	0	0	0	0	0	0	0
E01	Leu-Glu	0	0	0	0	0	0	0	0
E02	Leu-Gly	0	0	0	0	0	0	0	0
E03	Leu-His	0	0	0	0	0	0	0	0
E04	Leu-Ile	0	0	0	0	0	0	0	0
E05	Leu-Leu	0	0	0	0	0	0	0	0
E06	Leu-Met	0	0	0	0	0	0	0	0
E07	Leu-Phe	0	0	0	0	0	0	0	0
E08	Leu-Pro	0	0	0	0	0	0	0	0
E09	Leu-Ser	0	0	0	0	0	0	0	0
E10	Leu-Trp	0	0	0	0	0	0	0	1
E11	Leu-Tyr	0	0	0	0	0	0	0	0
E12	Leu-Val	0	0	0	0	0	0	0	0
F01	Lys-Ala	0	0	0	0	0	0	0	0
F02	Lys-Arg	0	0	0	0	0	0	0	0
F03	Lys-Asp	0	0	0	0	0	0	0	0
F04	Lys-Glu	0	0	0	0	0	0	0	0
F05	Lys-Gly	0	0	0	0	0	0	0	0
F06	Lys-Ile	0	0	0	0	0	0	0	0
F07	Lys-Leu	0	0	0	0	0	1	1	1
F08	Lys-Lys	0	0	0	0	0	0	0	0
F09	Lys-Met	0	0	0	0	0	0	0	0
F10	Lys-Phe	0	0	0	0	0	0	0	0
F11	Lys-Pro	0	0	0	0	0	0	0	0
F12	Lys-Ser	0	0	0	0	0	0	0	0
G01	Lys-Thr	0	0	0	0	0	0	0	0
G02	Lys-Trp	0	0	0	0	0	0	0	0
G03	Lys-Tyr	0	0	0	0	0	0	0	0
G04	Lys-Val	0	0	0	0	0	0	0	0
G05	Met-Arg	0	0	0	0	0	0	0	0
G06	Met-Asp	0	0	0	0	0	0	0	0
G07	Met-Gln	0	0	0	0	0	0	0	0
G08	Met-Glu	0	0	0	0	0	0	0	0
G09	Met-Gly	0	0	0	0	0	0	0	0
G10	Met-His	0	0	0	0	0	0	0	0
G11	Met-Ile	0	0	0	0	0	0	0	0
G12	Met-Leu	0	0	0	0	0	0	0	0
H01	Met-Lys	0	0	0	0	0	0	0	0
H02	Met-Met	0	0	0	0	0	0	0	0
H03	Met-Phe	0	0	0	0	0	0	0	0
H04	Met-Pro	0	0	0	0	0	0	0	0
H05	Met-Thr	0	0	0	0	0	0	0	0
H06	Met-Trp	0	0	0	0	0	0	0	0
H07	Met-Tyr	0	0	0	0	0	0	0	0
H08	Met-Val	0	0	0	0	0	0	0	0
H09	Phe-Ala	0	0	0	0	0	0	0	0
H10	Phe-Asp	0	0	0	0	0	0	0	0
H11	Phe-Glu	0	0	0	0	0	0	0	0
H12	α- d- Glucose	0	0	0	0	0	0	0	0

## Sheet: PMM4_temporal
SUPPLEMENTARY INFORMATION: SIGNIFICANTLY METABOLISED METABOLITES IN THE PM-M4 PLATE ACCORDING TO TEMPORAL ANALYSIS
Well position	Metabolite	Time (hours) when a metabolite is significantly differentially metabolised between WT and Ts1Cje (1=positive; 0=negative)
		6	12	18	24	30	36	42	48
A01	Negative control	0	0	0	0	0	0	0	0
A02	Negative control	0	0	0	0	0	0	0	0
A03	Negative control	0	0	0	0	0	0	0	0
A04	Phe-Gly	0	0	0	0	0	0	0	0
A05	Phe-Ile	0	0	0	0	0	0	0	0
A06	Phe-Met	0	0	0	0	0	0	0	0
A07	Phe-Phe	0	0	0	0	0	0	0	0
A08	Phe-Pro	0	0	0	0	0	0	0	0
A09	Phe-Ser	0	0	0	0	0	0	0	0
A10	Phe-Trp	0	0	0	0	0	0	0	0
A11	Phe-Tyr	0	0	0	0	0	0	0	0
A12	Phe-Val	0	0	0	0	0	0	0	0
B01	Pro-Ala	0	0	0	0	0	0	0	0
B02	Pro-Arg	0	0	0	0	0	0	0	0
B03	Pro-Asn	0	0	0	0	0	0	0	0
B04	Pro-Asp	0	0	0	0	0	0	0	0
B05	Pro-Glu	0	0	0	0	0	0	0	0
B06	Pro-Gln	0	0	0	0	0	0	0	0
B07	Pro-Gly	0	0	0	0	0	0	0	0
B08	Pro-Hyp	0	1	1	1	1	1	1	1
B09	Pro-Ile	0	0	0	0	0	0	0	0
B10	Pro-Leu	0	0	0	0	0	0	0	0
B11	Pro-Lys	0	0	0	0	0	0	0	0
B12	Pro-Phe	0	0	0	0	0	0	0	0
C01	Pro-Pro	0	0	0	0	0	0	0	0
C02	Pro-Ser	0	0	0	0	0	0	0	0
C03	Pro-Trp	0	0	0	1	1	1	1	1
C04	Pro-Tyr	0	0	0	0	0	0	0	0
C05	Pro-Val	0	0	0	0	0	0	0	0
C06	Ser-Ala	0	0	0	0	0	0	0	0
C07	Ser-Asn	0	0	0	0	0	0	0	0
C08	Ser-Asp	0	0	0	0	0	0	0	0
C09	Ser-Glu	0	0	0	0	0	0	0	0
C10	Ser-Gln	0	0	0	0	0	0	0	0
C11	Ser-Gly	0	0	0	0	0	0	0	0
C12	Ser-His	0	0	0	0	0	0	0	0
D01	Ser-Leu	0	0	0	0	0	0	0	0
D02	Ser-Met	0	0	0	0	0	0	0	0
D03	Ser-Phe	0	0	0	0	0	0	0	0
D04	Ser-Pro	0	0	0	0	0	0	0	0
D05	Ser-Ser	0	0	0	0	0	0	0	0
D06	Ser-Tyr	0	0	0	0	0	0	0	0
D07	Ser-Val	0	0	0	0	0	0	0	0
D08	Thr-Ala	0	0	0	0	0	0	0	0
D09	Thr-Arg	0	0	0	0	0	0	0	0
D10	Thr-Asp	0	0	0	0	0	0	0	0
D11	Thr-Glu	0	0	0	0	0	0	0	0
D12	Thr-Gln	0	0	0	0	0	0	0	0
E01	Thr-Gly	0	0	0	0	0	0	0	0
E02	Thr-Leu	0	0	0	0	0	0	0	0
E03	Thr-Met	0	0	0	0	0	0	0	0
E04	Thr-Phe	0	0	0	0	0	0	0	0
E05	Thr-Pro	0	0	0	0	0	0	0	0
E06	Thr-Ser	0	0	0	0	0	0	0	0
E07	Trp-Ala	0	0	0	0	0	0	0	0
E08	Trp-Arg	0	0	0	0	0	0	0	0
E09	Trp-Asp	0	0	0	0	0	0	0	0
E10	Trp-Glu	0	0	0	0	0	0	0	0
E11	Trp-Gly	0	0	0	0	0	0	0	0
E12	Trp-Leu	0	0	1	1	1	1	1	1
F01	Trp-Lys	0	0	0	0	0	0	0	0
F02	Trp-Phe	0	0	0	0	0	0	0	0
F03	Trp-Ser	0	0	0	0	0	0	0	0
F04	Trp-Trp	0	0	0	0	0	0	1	1
F05	Trp-Tyr	0	0	0	0	0	0	0	0
F06	Trp-Val	0	0	0	0	0	0	0	0
F07	Tyr-Ala	0	0	0	0	0	0	1	1
F08	Tyr-Gln	0	0	0	0	0	0	0	0
F09	Tyr-Glu	0	0	0	0	0	0	0	0
F10	Tyr-Gly	0	0	0	0	0	0	0	0
F11	Tyr-His	0	0	0	0	0	0	0	0
F12	Tyr-Ile	0	0	0	0	0	0	0	0
G01	Tyr-Leu	0	0	0	0	0	0	0	0
G02	Tyr-Lys	0	0	0	0	0	0	0	0
G03	Tyr-Phe	0	0	0	0	0	0	0	0
G04	Tyr-Trp	0	0	0	0	0	0	0	0
G05	Tyr-Tyr	0	0	0	0	0	0	0	0
G06	Tyr-Val	0	0	0	0	0	0	0	0
G07	Val-Ala	0	0	0	0	0	0	0	0
G08	Val-Arg	0	0	0	0	0	0	0	0
G09	Val-Asn	0	0	0	0	0	0	0	0
G10	Val-Asp	0	0	0	0	0	0	0	0
G11	Val-Glu	0	0	0	0	0	0	0	0
G12	Val-Gln	0	0	0	0	0	0	0	0
H01	Val-Gly	0	0	0	0	0	0	0	0
H02	Val-His	0	0	0	0	0	0	0	0
H03	Val-Ile	0	0	0	0	0	0	0	0
H04	Val-Leu	0	0	0	0	0	0	0	0
H05	Val-Lys	0	0	0	0	0	0	0	0
H06	Val-Met	0	0	0	0	0	0	0	0
H07	Val-Phe	0	0	0	0	0	0	0	0
H08	Val-Pro	0	0	0	0	0	0	0	0
H09	Val-Ser	0	0	0	0	0	0	0	0
H10	Val-Tyr	0	0	0	0	0	0	0	0
H11	Val-Val	0	0	0	0	0	0	0	0
H12	α- d- Glucose	0	0	0	0	0	0	0	0
