# Supplementary material for: Phenotype microarrays reveal metabolic dysregulations of neurospheres derived from embryonic Ts1Cje mouse model of Down syndrome
Source: PLoS One. 2020 Jul 30;15(7):e0236826. doi: 10.1371/journal.pone.0236826 (PMC7392322; doi:10.1371/journal.pone.0236826)
Supplement: S1 Raw data — (XLSX) [file pone.0236826.s002.xlsx]

## Sheet: Ts1CJe_Rep1
Plate Type	PM-M1
Group	Ts1Cje
Replicate no.	1
Hour	A01	A02	A03	A04	A05	A06	A07	A08	A09	A10	A11	A12	B01	B02	B03	B04	B05	B06	B07	B08	B09	B10	B11	B12	C01	C02	C03	C04	C05	C06	C07	C08	C09	C10	C11	C12	D01	D02	D03	D04	D05	D06	D07	D08	D09	D10	D11	D12	E01
0	43	46	46	45	46	45	44	47	47	48	49	55	45	44	37	40	38	40	40	40	40	41	43	52	44	39	32	35	34	34	36	32	38	38	44	50	41	34	33	34	34	37	34	32	38	39	47	49	45
0.25	46	46	47	46	46	44	45	51	48	48	52	55	47	46	38	44	43	42	41	42	41	41	46	54	47	40	37	36	37	38	36	35	38	39	42	51	44	40	34	35	35	41	36	33	39	40	47	50	47
0.5	47	52	54	48	52	47	47	51	50	51	54	60	52	50	43	51	46	46	44	45	45	43	50	56	53	45	40	39	40	43	42	39	42	43	48	55	47	43	37	41	41	43	39	35	44	45	49	54	53
0.75	51	57	55	53	56	55	54	58	56	58	57	66	55	54	46	53	50	53	48	50	48	49	53	61	57	46	44	43	44	43	46	39	45	48	53	56	52	44	41	42	45	50	45	41	47	46	57	55	53
1	51	56	56	52	58	54	52	58	54	56	57	68	54	54	48	56	52	53	49	51	48	49	51	60	58	46	43	44	46	45	45	43	45	46	55	59	53	45	40	45	46	50	49	40	48	50	57	58	55
1.25	52	59	58	52	58	56	55	58	56	58	60	68	56	54	49	59	55	54	53	53	50	49	56	61	59	49	46	48	50	46	48	44	48	46	57	61	58	47	44	46	48	55	51	45	49	48	58	57	55
1.5	51	58	57	56	59	59	58	62	58	61	61	66	58	55	49	59	56	54	51	55	50	50	55	64	58	47	47	45	52	48	49	44	49	50	61	61	57	48	44	46	48	54	52	44	50	52	58	61	55
1.75	58	65	63	63	68	66	68	68	66	68	66	77	67	61	58	66	64	65	60	63	58	59	63	68	63	54	55	54	58	54	56	53	57	54	68	68	68	55	49	53	55	62	61	53	60	57	67	65	61
2	56	64	62	59	63	62	63	66	63	66	64	74	65	58	55	64	60	60	57	60	54	56	59	67	63	52	49	53	56	51	53	50	53	52	67	67	69	55	46	51	53	59	61	49	57	55	63	63	58
2.25	57	65	64	61	66	65	72	72	69	74	71	80	63	59	58	68	65	64	61	63	58	60	65	74	61	54	55	52	60	57	61	52	56	58	70	69	74	57	51	54	57	62	66	53	60	61	71	66	58
2.5	55	64	63	61	66	63	68	69	66	71	68	78	63	58	55	68	63	63	60	62	57	59	65	70	61	54	52	53	59	56	57	51	58	55	72	67	72	56	49	51	56	62	65	52	59	59	68	66	59
2.75	58	68	65	64	69	67	72	72	70	73	71	80	65	57	58	71	67	67	65	68	58	63	64	75	62	58	56	56	62	60	60	56	57	58	76	69	78	60	51	56	60	66	72	57	64	62	71	68	59
3	57	66	64	63	66	66	70	72	67	70	70	80	64	58	56	70	67	64	65	64	59	59	66	74	59	55	54	54	62	59	60	54	59	56	75	68	80	60	53	56	59	65	73	57	62	62	72	68	60
3.25	59	66	65	62	69	66	70	75	71	70	73	81	66	60	59	73	69	68	65	66	59	60	66	72	63	58	55	54	63	62	59	58	59	59	80	70	83	63	56	56	60	64	75	58	64	64	71	71	58
3.5	61	71	67	66	72	68	74	77	72	74	76	84	67	61	59	75	71	70	69	70	63	62	67	75	63	63	58	57	67	65	63	58	64	63	83	75	90	68	57	59	63	72	80	61	68	67	77	70	62
3.75	63	71	67	68	74	70	75	78	74	78	76	87	72	63	63	77	75	72	71	72	64	66	72	77	65	63	60	60	67	66	66	62	66	62	85	76	96	68	58	61	65	73	84	64	68	67	78	71	63
4	59	68	67	67	73	70	74	77	73	76	78	86	67	61	61	76	71	70	70	71	62	65	72	77	62	61	60	58	67	63	65	61	66	63	87	75	98	69	56	57	64	71	85	62	68	69	77	73	59
4.25	66	73	70	69	78	71	75	75	74	78	76	89	75	67	63	80	73	73	74	72	66	66	71	77	71	65	63	64	68	68	65	62	66	65	89	78	102	70	62	62	68	76	91	66	71	67	81	75	67
4.5	63	73	70	71	77	70	74	79	75	78	78	92	75	67	65	79	75	74	73	72	64	69	74	79	69	65	63	64	71	69	66	65	66	67	91	80	108	71	60	62	68	75	92	67	69	73	80	74	68
4.75	59	71	71	68	75	71	75	78	75	79	76	93	73	65	62	80	73	71	73	71	64	67	73	76	64	62	60	61	67	68	66	62	67	65	93	79	109	73	60	62	68	76	93	66	71	70	80	75	64
5	63	73	69	69	78	72	79	80	79	82	82	92	73	65	64	82	78	75	77	74	68	68	74	82	64	66	63	63	72	70	71	68	71	68	95	80	114	76	61	64	68	78	95	68	73	72	83	75	66
5.25	62	75	72	69	77	73	80	81	78	81	83	95	76	66	63	83	78	74	78	75	67	70	76	82	67	66	62	63	71	69	69	68	71	66	97	81	119	76	62	65	68	78	102	69	74	73	86	77	66
5.5	67	77	75	71	81	75	77	79	76	80	80	97	77	69	66	83	82	75	79	74	70	70	75	77	72	71	65	70	73	70	68	68	69	72	100	86	125	77	63	66	71	83	105	70	77	76	85	77	71
5.75	70	79	76	73	83	76	80	84	81	84	82	100	80	71	67	85	81	77	82	76	69	72	80	80	72	71	66	70	77	73	68	71	75	72	103	87	130	80	63	69	74	84	109	72	77	79	88	77	71
6	66	77	74	71	81	76	82	83	81	84	85	98	78	68	68	85	82	77	83	77	70	71	80	85	68	71	66	69	78	74	71	70	74	72	104	85	135	81	64	66	73	82	111	74	77	76	87	80	68
6.25	66	79	73	72	82	75	80	84	81	86	85	101	78	67	69	87	83	78	81	79	70	74	80	84	67	71	68	71	77	74	72	71	75	73	110	87	136	83	65	68	74	86	113	73	77	78	89	79	70
6.5	67	78	74	70	82	75	82	85	83	83	85	100	78	68	66	87	84	81	84	78	71	73	81	83	67	72	69	70	81	75	75	74	76	72	109	86	141	85	65	69	74	86	114	75	77	80	91	81	71
6.75	67	81	75	75	84	76	83	86	83	86	86	102	79	68	68	90	85	78	85	78	70	75	82	82	69	74	70	71	78	75	73	73	75	75	110	88	145	87	65	71	76	87	120	73	81	80	94	81	71
7	70	81	80	74	88	80	86	89	87	87	89	106	85	71	71	91	89	83	88	81	74	75	86	86	71	79	72	73	84	79	78	77	81	76	115	93	150	90	69	73	79	89	125	79	83	84	96	82	73
7.25	70	82	78	75	86	80	83	89	88	88	88	107	84	71	70	91	89	82	89	83	75	74	86	87	71	75	72	73	83	79	76	76	81	78	116	93	155	91	70	74	78	92	126	78	83	82	95	80	71
7.5	71	84	78	77	88	80	85	89	86	93	92	111	87	75	73	91	90	84	92	83	75	78	88	88	72	78	74	76	86	82	79	79	83	78	120	96	159	96	69	76	82	93	132	81	86	85	99	85	75
7.75	71	84	78	76	88	82	87	90	87	89	92	110	87	73	73	93	90	86	93	82	76	77	87	89	72	78	72	79	86	82	79	80	83	80	120	96	165	96	72	77	82	95	133	82	87	85	99	85	75
8	68	82	78	75	87	82	87	91	88	91	91	109	85	73	72	93	89	84	91	82	73	77	89	88	69	81	70	76	85	81	79	80	82	79	122	98	167	96	70	76	82	97	135	81	85	85	98	84	75
8.25	71	86	79	77	87	82	87	93	89	91	94	111	87	74	77	94	94	88	93	85	75	79	88	90	73	83	71	81	91	85	81	83	84	81	124	97	172	99	74	77	83	97	139	83	85	84	100	84	77
8.5	72	84	81	76	89	86	89	92	92	94	96	113	89	74	76	96	95	88	96	86	78	81	91	90	71	84	73	81	91	85	83	83	86	81	127	100	175	99	73	79	86	99	144	85	89	87	103	86	78
8.75	73	87	85	81	94	85	91	95	94	96	99	116	91	76	78	97	96	89	98	89	78	84	96	93	74	86	75	82	92	85	86	86	88	84	130	103	181	104	76	81	87	100	148	87	90	91	105	89	78
9	74	86	83	78	90	84	89	96	93	94	97	117	91	75	73	95	96	89	99	88	79	81	92	91	72	85	75	82	94	85	83	83	89	83	131	101	184	102	75	81	87	101	149	87	90	89	105	87	80
9.25	71	86	84	79	90	84	86	92	89	94	97	116	89	74	75	95	95	87	97	87	77	79	91	92	71	84	73	80	91	85	83	86	85	84	132	101	186	103	74	79	86	101	150	88	89	89	103	88	78
9.5	73	86	82	80	92	86	89	96	94	95	99	118	93	75	78	98	99	91	99	89	77	82	93	92	72	87	74	80	95	86	86	87	89	84	133	105	190	106	77	79	88	102	154	89	93	91	106	89	79
9.75	76	91	86	83	94	87	87	95	91	95	97	121	96	79	78	98	100	92	102	90	81	83	95	92	78	88	79	85	95	90	86	88	90	85	136	107	196	109	78	83	91	108	158	90	92	97	108	88	84
10	75	90	85	82	93	88	91	99	95	95	98	120	96	77	80	101	101	92	104	88	82	83	95	95	73	89	75	87	98	89	87	89	90	87	139	107	197	111	79	85	91	109	161	92	93	92	107	89	84
10.25	72	89	86	79	93	85	87	92	92	95	98	120	93	76	76	97	99	89	101	86	77	81	94	91	72	89	74	81	94	87	84	85	90	86	137	107	198	110	77	83	88	105	162	88	91	92	108	88	81
10.5	74	89	85	82	93	87	89	94	94	95	98	123	95	77	77	98	101	92	105	91	79	84	96	95	73	91	76	85	96	89	87	89	91	86	141	107	202	113	79	85	93	107	164	91	95	94	106	89	83
10.75	75	91	87	82	96	90	93	99	97	99	101	125	98	79	78	100	105	96	105	91	82	84	99	96	74	93	78	89	102	89	90	93	93	88	142	108	205	114	82	85	92	109	168	94	96	95	111	92	84
11	75	89	86	81	95	88	92	98	96	97	100	122	96	76	79	98	103	93	105	92	79	83	97	95	74	91	78	86	96	91	89	91	90	86	145	110	210	115	81	87	92	110	170	91	93	93	111	90	83
11.25	77	92	89	83	95	90	94	99	97	99	103	126	97	78	82	101	106	97	107	93	82	85	98	96	74	92	79	87	101	92	91	92	94	90	147	111	211	116	81	88	94	110	174	95	95	95	111	92	84
11.5	80	93	89	85	97	91	92	99	99	99	102	128	101	80	81	102	107	98	108	94	84	86	101	98	76	98	78	90	102	94	92	93	95	90	151	115	217	122	83	90	96	114	176	95	98	99	115	93	87
11.75	82	94	92	86	101	92	93	98	97	99	102	130	104	84	85	101	108	99	111	93	86	86	100	97	81	98	82	94	104	97	90	95	95	93	153	116	220	123	83	90	99	116	182	95	99	100	116	95	90
12	79	94	92	84	100	91	97	101	101	101	106	131	101	82	84	104	110	99	111	95	84	88	103	98	78	98	81	93	104	95	93	97	98	92	154	118	223	125	85	91	99	117	182	98	102	97	119	95	90
12.25	78	94	92	86	98	90	95	100	101	100	105	131	102	81	85	104	109	98	114	93	85	89	101	99	75	100	82	90	105	96	92	96	97	93	154	121	224	125	85	88	97	117	183	95	98	99	116	94	91
12.5	80	96	91	84	100	92	94	102	101	100	105	130	104	82	85	105	111	102	114	93	84	90	101	99	78	100	82	93	106	98	93	97	97	94	155	119	229	126	86	93	98	120	184	98	101	99	120	95	91
12.75	82	97	93	89	101	93	93	98	99	100	102	132	105	84	83	105	111	100	114	94	86	87	101	96	81	101	83	92	106	97	91	94	100	96	158	121	230	127	87	94	101	121	188	96	99	101	120	97	93
13	79	96	91	85	99	91	94	101	100	101	105	131	105	84	84	106	111	100	112	94	84	89	103	98	77	101	83	92	106	98	94	97	99	94	158	120	231	128	85	93	99	119	189	99	100	100	120	94	90
13.25	80	97	95	86	101	92	95	102	102	103	105	133	106	83	86	109	113	101	113	96	84	90	104	100	81	104	83	95	109	96	93	97	97	95	161	123	235	131	87	93	101	124	191	98	102	101	121	96	94
13.5	78	96	92	85	102	93	93	101	102	103	105	133	107	83	86	107	113	100	115	93	85	89	103	99	76	102	83	94	107	96	92	97	99	94	160	123	236	130	87	93	100	123	193	98	99	100	120	95	92
13.75	82	99	95	87	106	94	96	104	103	105	108	137	110	85	89	109	118	102	119	94	87	92	105	101	79	106	86	98	111	100	94	99	101	95	166	128	242	136	90	97	105	127	198	103	105	105	124	99	97
14	81	96	95	86	104	94	95	103	103	104	107	138	107	85	89	108	115	105	117	96	85	92	105	100	79	107	84	97	111	99	96	101	100	97	168	128	243	137	90	96	103	126	199	99	105	104	123	99	97
14.25	84	98	98	89	105	95	96	104	107	106	108	138	111	87	90	112	118	104	120	96	88	94	107	104	80	108	86	99	112	102	99	103	105	98	170	130	246	139	90	97	105	131	203	104	105	106	127	99	98
14.5	82	97	95	85	104	94	94	103	103	103	106	136	108	85	87	109	117	103	118	94	85	92	104	100	79	108	83	98	111	102	95	99	102	98	167	130	247	138	91	98	104	130	203	101	103	104	123	97	97
14.75	84	101	98	89	107	97	97	106	107	106	110	139	113	87	91	114	119	108	122	98	90	94	109	103	81	111	87	100	113	104	99	103	104	101	171	134	249	143	93	99	106	133	205	105	106	108	127	102	99
15	84	103	98	89	105	97	100	107	107	108	112	140	113	87	89	112	120	107	120	97	88	94	109	104	80	111	86	100	117	102	97	104	104	102	172	134	250	144	92	99	108	131	207	104	107	107	129	100	98
15.25	86	102	98	90	108	98	100	110	108	111	113	143	116	88	93	114	124	111	123	102	91	96	110	105	83	112	89	102	117	105	102	106	108	102	177	138	254	145	92	101	110	133	211	108	109	107	134	101	100
15.5	84	102	99	91	107	100	101	110	110	108	112	144	115	87	91	115	123	110	124	102	91	98	111	106	80	113	90	101	115	105	102	106	107	102	178	140	254	147	96	101	107	134	212	107	110	108	131	102	102
15.75	86	103	99	90	109	101	101	110	111	111	116	146	116	89	92	115	124	112	126	103	92	96	114	107	84	116	90	103	119	107	102	107	108	103	181	141	255	151	95	103	109	136	215	109	110	108	134	103	103
16	86	104	101	92	109	100	104	113	111	112	116	146	120	90	94	117	127	112	128	103	93	102	111	107	84	115	92	104	119	107	104	108	109	104	182	143	258	151	98	104	110	137	215	112	112	110	135	103	102
16.25	86	105	101	91	112	104	102	113	113	112	117	147	119	90	94	117	128	114	128	104	92	100	112	110	85	119	92	107	120	109	103	111	109	106	184	144	260	153	98	106	112	138	217	111	113	112	135	107	106
16.5	86	105	103	93	110	101	103	113	112	113	119	146	119	90	95	116	128	116	127	106	92	99	112	107	82	117	92	105	121	106	105	112	110	103	183	145	260	152	96	104	111	137	218	111	112	111	137	105	103
16.75	87	104	100	91	109	101	103	113	112	113	117	147	119	89	93	117	126	113	128	104	93	97	114	107	83	118	91	105	120	105	105	111	107	105	182	147	262	155	96	106	113	142	219	110	112	111	139	106	103
17	85	104	100	92	109	101	100	111	111	112	116	146	117	87	94	117	125	113	128	104	90	97	114	109	81	117	91	104	118	105	103	108	108	103	183	146	261	153	97	102	111	138	220	111	110	111	135	104	101
17.25	85	105	104	94	111	102	105	114	114	113	119	150	122	92	97	120	130	116	129	106	94	101	116	109	84	120	94	106	124	110	106	111	110	106	187	152	264	157	99	105	113	143	224	112	115	113	139	107	103
17.5	88	108	102	92	111	103	104	115	114	114	118	150	122	91	96	118	130	116	131	106	95	100	116	108	83	121	92	106	123	109	105	111	111	105	188	152	266	158	99	107	115	144	226	112	114	114	140	105	105
17.75	88	107	104	93	112	103	103	113	112	114	119	150	121	92	98	120	131	117	130	106	94	101	115	108	84	121	93	107	124	110	105	111	110	105	189	155	267	160	101	106	114	147	228	112	114	112	141	107	108
18	90	108	104	95	114	105	105	116	118	115	121	156	122	94	98	121	134	118	133	106	94	104	117	111	85	125	95	107	126	110	110	113	111	108	193	156	269	161	100	108	115	144	228	114	116	117	144	107	108
18.25	90	106	105	95	113	103	106	116	115	114	118	155	124	93	95	122	132	118	132	106	95	102	118	110	84	124	95	107	127	113	108	115	112	107	193	158	270	163	101	109	116	148	228	112	116	114	144	106	109
18.5	90	110	107	97	116	107	107	121	117	118	122	154	125	94	99	121	134	119	136	110	97	105	118	110	86	126	97	107	127	113	109	117	113	110	195	159	270	164	104	110	118	147	231	115	117	116	143	108	108
18.75	90	108	107	95	115	105	106	119	118	118	121	156	127	93	99	123	134	117	133	109	96	104	116	111	83	128	97	110	126	111	109	114	113	109	197	162	271	165	102	109	118	148	232	117	117	115	146	108	108
19	91	112	109	97	116	107	107	121	121	119	124	159	127	96	103	125	136	122	138	112	99	107	123	113	87	128	100	111	130	116	113	117	116	113	202	164	276	167	105	110	120	151	236	116	119	119	148	110	110
19.25	93	112	110	97	119	107	108	120	121	119	123	159	130	96	102	126	138	123	138	110	100	106	122	113	87	129	98	112	131	116	110	117	117	112	201	166	277	170	104	112	121	152	235	118	120	118	148	111	112
19.5	93	115	109	99	120	110	109	121	121	119	124	160	127	96	104	127	138	123	139	113	100	106	122	115	87	130	99	114	132	117	115	120	119	113	202	168	278	171	108	115	123	154	237	120	121	118	150	111	111
19.75	96	114	111	100	121	109	111	123	122	123	127	164	130	99	105	129	141	123	141	113	101	108	124	114	90	132	102	113	134	117	113	118	121	115	203	172	279	172	107	114	122	156	240	121	123	120	151	112	113
20	93	114	111	101	120	111	112	124	122	122	127	164	132	98	105	126	141	126	141	114	100	108	123	116	89	132	102	116	134	117	114	121	118	115	204	174	278	173	108	113	123	157	241	120	122	122	153	112	112
20.25	95	114	112	98	120	111	111	123	123	122	127	162	131	99	104	128	141	124	143	113	100	107	125	115	91	133	101	115	135	118	115	120	120	114	205	174	280	174	107	115	123	158	241	120	122	120	152	111	115
20.5	94	115	110	99	121	109	111	124	120	120	128	163	131	98	106	130	141	126	142	113	101	110	124	119	89	134	101	115	135	118	114	121	119	113	207	175	281	175	109	115	124	158	244	121	121	121	154	113	115
20.75	95	113	111	99	120	110	110	123	123	120	127	161	134	97	104	129	139	125	142	109	100	108	123	115	89	136	99	113	135	119	113	119	121	113	208	176	281	177	109	114	123	157	242	122	121	121	152	113	115
21	95	116	113	100	122	113	113	125	124	123	131	164	135	99	108	132	143	128	144	118	101	109	123	118	91	134	102	117	138	122	118	125	122	117	210	180	282	179	112	116	126	159	246	122	123	120	157	115	116
21.25	95	115	113	102	122	111	111	126	124	123	130	164	134	99	106	131	142	128	144	114	101	109	124	119	89	138	104	117	135	119	116	122	120	116	209	180	283	180	112	116	126	160	246	123	122	121	156	112	117
21.5	94	115	113	101	121	111	111	123	123	121	127	164	134	99	106	130	143	127	143	113	102	109	124	117	90	138	103	115	137	119	114	121	119	115	210	181	282	180	108	117	124	160	246	122	121	123	155	112	117
21.75	94	113	113	100	120	109	109	124	120	121	126	166	135	99	107	128	144	126	145	114	100	109	123	116	86	138	102	116	136	119	114	122	120	116	210	183	284	181	108	117	125	163	247	119	122	123	156	113	115
22	94	116	114	101	123	111	111	125	125	122	130	167	136	98	107	131	145	130	146	114	104	113	126	118	89	136	102	118	137	122	118	124	120	117	212	184	285	183	111	117	126	162	249	124	126	123	157	113	119
22.25	93	117	113	102	125	112	112	125	124	122	127	166	138	102	109	133	145	129	147	114	103	111	122	119	88	140	104	117	138	120	117	123	121	118	213	185	285	183	111	117	126	164	249	123	124	122	158	114	117
22.5	99	118	116	102	125	114	113	124	124	125	132	168	140	102	110	134	149	130	148	115	106	112	126	119	89	143	103	121	138	121	120	125	123	120	216	187	287	186	114	120	128	166	250	124	128	125	161	115	119
22.75	98	118	117	104	125	116	115	128	126	127	131	169	140	103	111	136	148	130	148	116	105	113	127	119	91	143	106	119	140	124	119	129	124	119	216	190	287	187	113	121	129	166	253	125	126	123	160	119	118
23	97	118	113	103	123	113	114	128	127	126	132	171	138	101	112	135	148	132	148	116	105	111	127	121	91	144	105	119	140	121	118	125	121	119	219	192	286	186	113	121	129	166	253	127	125	126	162	116	119
23.25	98	121	118	105	126	117	116	129	129	129	134	170	141	105	112	137	151	135	151	118	105	115	129	122	93	146	106	122	142	125	119	130	125	123	220	193	290	190	115	124	131	169	254	128	130	126	164	117	121
23.5	98	118	116	105	126	115	115	129	126	128	133	171	142	101	112	137	150	133	151	116	106	112	132	122	92	145	105	121	142	123	121	129	126	121	221	195	289	189	114	120	129	169	254	127	127	128	166	118	120
23.75	100	120	119	104	128	118	116	132	129	129	136	172	140	104	114	138	153	135	152	118	106	117	131	123	91	146	108	123	143	126	121	130	125	122	221	198	292	190	117	123	132	170	255	129	128	127	167	118	121
24	97	118	116	104	127	117	116	130	130	129	132	170	143	102	112	137	150	134	153	119	105	113	130	121	90	147	107	121	143	125	119	129	124	121	221	199	289	191	116	121	131	170	255	128	130	125	165	118	123
24.25	99	121	118	104	129	117	116	131	129	128	135	173	145	104	114	138	153	134	153	118	106	113	131	124	92	149	108	122	145	127	120	130	127	122	221	200	291	195	117	124	132	172	258	129	129	128	167	120	122
24.5	101	124	120	108	132	119	120	134	131	131	138	177	147	107	117	141	156	139	155	123	110	117	134	126	93	149	111	126	147	127	126	131	129	124	225	205	291	196	118	125	135	174	261	131	132	130	172	121	124
24.75	100	122	119	108	129	118	119	133	132	131	138	176	145	106	116	141	155	138	156	121	110	117	132	123	92	151	108	124	145	128	123	131	128	124	225	204	292	198	119	126	135	173	259	130	132	131	169	121	122
25	104	124	121	108	131	120	120	134	134	133	139	176	149	108	116	142	158	138	157	121	110	117	133	125	94	155	110	127	148	127	123	134	129	124	225	209	293	199	119	127	135	175	261	132	130	132	172	121	125
25.25	102	124	121	109	132	120	119	134	133	132	139	177	148	108	119	143	157	139	158	122	110	119	134	126	96	154	110	129	148	130	125	134	129	126	229	209	294	200	119	126	137	177	261	132	133	133	174	123	127
25.5	100	125	122	109	129	119	120	134	133	132	140	177	147	107	117	144	158	140	157	123	111	118	134	125	94	153	110	128	150	128	125	134	130	127	228	209	294	198	122	126	137	177	262	133	133	133	175	122	127
25.75	103	124	123	110	132	123	120	136	134	133	139	178	149	108	118	144	158	139	158	124	109	119	135	126	94	155	112	127	149	130	127	134	131	127	228	211	294	201	120	127	138	178	262	135	133	132	175	122	128
26	101	125	122	108	130	122	121	134	134	130	138	177	148	106	117	143	157	140	158	122	108	119	136	126	95	154	110	128	148	129	124	133	129	125	229	212	293	202	122	127	135	177	264	131	134	133	175	123	126
26.25	103	127	122	110	131	123	122	135	134	133	140	182	150	112	119	146	160	144	162	124	112	119	136	129	99	158	114	130	149	131	130	136	134	127	231	216	296	203	124	130	139	182	266	134	134	135	178	125	130
26.5	103	125	124	113	133	121	121	138	135	134	141	180	150	109	121	146	160	140	161	125	114	122	137	129	97	159	112	130	151	130	128	137	131	127	232	218	296	205	122	129	139	180	267	136	135	134	180	125	128
26.75	105	124	122	110	133	122	120	139	134	133	140	178	152	108	118	145	159	142	160	123	111	122	135	127	94	160	112	129	151	130	127	134	130	126	232	219	296	202	120	129	139	181	265	133	135	133	179	123	128
27	104	128	126	111	137	124	121	138	136	132	140	182	155	113	121	147	161	145	162	128	113	121	139	127	100	160	116	133	153	133	129	136	133	131	235	221	295	206	123	130	141	183	268	134	136	136	180	125	134
27.25	103	127	125	113	135	122	121	138	134	133	141	181	155	110	122	148	161	143	162	126	111	120	138	129	96	160	114	129	152	133	129	135	132	129	234	221	296	207	124	130	141	183	269	135	135	135	180	127	130
27.5	106	129	127	111	137	125	123	140	137	136	143	183	155	112	125	151	164	147	165	126	116	122	138	131	98	164	115	133	155	135	132	138	132	132	236	222	299	210	126	132	141	184	271	138	138	137	184	125	134
27.75	106	129	126	113	136	126	125	142	139	138	145	185	156	113	125	150	162	146	165	128	115	123	141	132	98	165	117	133	155	137	132	140	136	129	236	226	299	210	125	133	142	187	270	139	138	142	182	128	132
28	107	130	126	113	138	124	125	140	139	135	144	184	158	112	123	151	164	146	166	127	115	122	139	130	99	165	115	131	156	135	131	139	133	131	238	228	298	211	125	132	143	185	270	139	137	139	183	128	132
28.25	104	129	126	112	139	125	123	140	138	134	143	184	157	113	125	150	163	147	166	126	114	125	139	131	99	165	117	133	157	135	131	139	134	131	237	228	299	212	126	132	143	184	272	137	138	135	182	125	135
28.5	107	132	127	114	139	127	125	143	141	139	148	186	163	115	126	153	167	149	169	129	115	124	142	134	100	168	117	136	158	136	134	143	138	132	239	229	301	213	129	134	145	187	273	142	140	140	188	129	135
28.75	106	130	128	113	138	127	125	141	139	139	144	186	159	111	126	151	166	148	167	128	116	123	140	131	100	166	117	132	158	136	131	139	136	133	239	230	301	212	125	136	144	188	273	140	141	140	186	128	135
29	107	130	127	115	138	126	126	143	140	140	146	186	161	114	127	152	167	150	169	127	117	124	142	134	99	170	118	134	158	136	132	139	137	133	240	233	300	212	128	135	145	188	275	140	141	142	186	129	133
29.25	108	132	130	117	140	128	127	144	141	140	149	188	164	115	125	154	169	151	172	131	118	126	143	133	99	171	118	137	160	137	135	142	138	135	241	236	301	216	128	136	146	190	275	144	141	141	190	132	137
29.5	107	131	129	115	139	128	124	144	140	140	147	186	163	113	125	154	169	151	169	129	114	128	143	133	99	169	117	135	160	138	134	141	138	132	241	235	300	215	128	136	147	190	275	142	142	140	190	128	136
29.75	108	134	130	116	141	129	125	145	143	140	148	190	163	114	128	155	169	151	170	131	115	126	142	134	101	172	119	137	162	137	135	142	138	134	243	238	300	216	129	136	147	191	276	142	141	142	191	131	135
30	108	131	128	114	139	126	126	143	140	138	144	187	165	116	130	154	168	149	171	126	115	128	140	133	98	171	117	137	158	138	131	141	138	132	242	237	302	217	129	134	148	192	276	142	140	140	192	127	137
30.25	108	133	129	115	142	128	127	143	141	136	147	189	165	119	128	155	169	150	170	127	115	127	141	133	101	172	119	139	159	139	133	143	139	134	243	239	301	220	129	138	148	193	277	141	143	141	192	128	138
30.5	108	131	128	115	139	127	126	145	141	139	147	188	163	115	127	155	169	151	171	128	116	125	141	134	97	172	119	135	160	137	135	144	138	133	243	240	301	218	129	136	146	191	275	142	141	139	192	131	136
30.75	107	133	130	116	142	127	126	145	142	141	148	191	168	115	127	156	172	150	173	131	114	126	143	135	100	175	120	136	161	137	134	144	138	133	245	241	302	220	131	138	148	192	278	140	140	140	191	130	137
31	108	133	131	117	143	130	128	146	144	140	149	192	167	117	131	157	171	155	175	133	116	128	145	134	101	175	120	140	162	141	136	145	141	134	245	243	302	222	132	139	150	194	280	144	143	143	194	132	139
31.25	109	135	132	118	143	130	129	148	143	141	151	193	168	117	132	157	173	153	175	132	117	127	146	135	104	177	121	139	162	141	139	145	142	136	246	244	303	223	131	139	150	195	279	144	143	143	195	133	138
31.5	109	136	135	120	146	131	130	150	145	143	153	193	169	118	134	159	173	155	177	134	118	130	146	138	103	178	123	141	166	142	138	146	143	136	248	246	303	223	134	139	152	198	280	147	144	146	198	135	139
31.75	109	136	132	118	142	129	131	146	143	141	149	192	169	118	132	156	172	153	175	134	116	127	145	137	99	176	121	140	163	140	136	144	141	137	246	247	303	222	133	140	152	196	279	144	143	142	195	130	140
32	113	138	133	120	146	134	132	151	148	146	154	197	172	120	135	161	177	159	179	135	119	130	148	140	105	179	124	144	167	145	141	149	146	139	250	251	305	226	136	143	154	199	281	149	147	145	200	136	142
32.25	109	135	131	118	144	131	130	148	146	143	151	195	172	117	133	160	174	156	177	132	119	128	147	136	100	179	123	142	165	142	139	147	144	139	247	249	304	224	132	141	151	197	281	147	144	145	200	134	141
32.5	111	139	134	120	145	134	131	151	148	144	152	196	175	120	134	162	176	160	179	136	120	133	145	136	102	182	124	142	168	143	141	149	144	141	250	250	303	227	135	143	155	201	283	148	148	147	202	135	141
32.75	112	138	135	120	146	133	130	152	148	143	151	195	175	123	137	163	176	159	179	134	122	133	147	139	103	181	126	145	168	145	141	150	145	139	250	251	305	227	136	145	154	200	283	148	149	147	201	134	143
33	114	142	137	123	150	137	134	152	153	146	153	198	176	123	136	165	178	161	181	137	122	134	153	142	103	185	126	145	169	147	143	153	149	142	252	254	306	228	138	147	156	203	284	151	150	150	203	139	143
33.25	114	138	133	119	146	134	131	150	147	144	152	196	177	122	134	161	177	157	178	133	118	132	149	139	103	182	127	144	167	145	140	149	145	139	252	254	307	228	136	145	157	200	284	148	148	146	203	136	144
33.5	114	139	134	121	147	134	131	151	148	144	154	196	175	119	135	163	179	158	182	134	121	133	150	140	104	181	125	144	169	143	142	151	146	141	253	256	306	229	136	145	155	200	284	150	149	149	204	138	142
33.75	113	141	136	121	149	135	132	154	149	147	155	199	176	121	137	164	180	162	179	134	121	134	150	142	106	185	127	146	172	146	142	152	148	141	252	256	308	229	138	145	159	203	284	151	150	150	205	137	146
34	114	141	135	120	150	136	133	153	150	145	155	197	178	123	137	166	179	162	181	136	120	134	149	141	104	184	124	145	169	148	142	153	148	141	253	258	306	231	137	146	159	204	285	152	150	148	205	137	147
34.25	115	142	138	126	150	139	136	158	154	152	157	201	181	123	141	167	182	164	184	141	125	137	153	143	106	187	129	148	173	149	146	154	150	144	253	260	307	232	141	148	159	204	287	155	152	151	207	140	149
34.5	114	138	136	122	148	136	131	152	150	145	155	199	179	122	137	167	180	162	182	136	121	133	150	141	105	186	127	147	171	145	142	152	145	141	252	257	306	231	139	147	157	204	286	151	149	148	206	136	147
34.75	114	138	135	121	147	134	131	153	149	146	155	198	179	121	135	163	182	161	181	135	121	130	150	140	104	186	126	144	169	147	141	152	146	141	253	260	307	233	138	147	158	204	286	149	147	146	209	137	146
35	113	140	139	124	150	137	135	154	153	148	157	201	180	121	138	166	182	162	184	135	122	135	151	142	104	188	127	148	171	149	144	153	150	144	254	262	308	231	139	147	158	208	286	153	150	149	209	139	147
35.25	118	143	139	127	152	141	137	156	155	149	158	203	184	124	142	169	184	166	186	140	126	137	153	145	105	189	132	147	173	149	147	156	150	146	256	266	310	235	141	150	161	208	290	155	153	152	212	140	147
35.5	118	145	140	129	153	139	136	159	153	151	160	204	182	125	141	170	185	166	188	142	125	138	155	145	108	190	130	150	174	151	149	157	151	146	256	267	309	236	142	151	162	209	290	155	154	153	213	142	150
35.75	117	144	139	128	152	140	135	158	153	150	159	204	184	125	141	169	185	165	188	140	124	136	155	146	106	191	131	149	174	152	149	156	152	147	257	266	309	236	144	151	162	209	290	157	153	152	213	141	150
36	115	142	138	122	150	137	133	153	152	146	156	200	183	127	142	169	183	162	186	135	122	134	152	142	107	190	127	150	173	148	145	155	149	145	255	267	309	235	140	150	161	208	290	153	149	152	211	138	152
36.25	117	141	141	126	151	140	137	157	154	149	159	203	184	124	141	169	185	165	187	140	125	136	155	144	106	193	131	149	176	152	148	159	151	147	256	270	310	236	141	150	163	209	289	155	154	151	214	140	150
36.5	115	141	138	122	150	136	132	153	151	144	157	203	184	123	140	165	182	164	188	138	123	134	152	140	104	193	128	148	173	150	144	155	149	144	256	267	308	237	141	149	158	208	291	151	150	152	213	139	150
36.75	116	143	139	126	153	138	134	155	152	149	158	204	185	123	142	169	186	164	189	138	124	135	152	143	105	191	128	150	176	150	147	157	150	145	257	270	309	238	142	151	163	210	290	153	154	153	212	140	150
37	117	144	141	122	153	139	136	158	154	149	159	202	185	126	141	170	185	165	189	138	123	138	153	143	106	192	129	150	176	151	147	157	153	145	258	271	310	238	143	151	163	211	290	154	153	154	216	140	153
37.25	115	141	139	124	153	136	136	157	153	149	159	204	185	126	142	170	186	165	188	138	124	135	153	144	104	194	130	149	175	151	148	159	151	145	259	270	309	238	144	153	163	211	292	155	154	154	214	139	150
37.5	117	144	141	126	153	140	136	157	154	150	158	206	188	126	143	172	189	168	191	139	126	139	153	144	107	195	131	151	177	153	147	158	153	148	258	273	310	240	145	153	165	213	293	157	155	155	217	142	153
37.75	118	143	141	125	153	142	138	159	157	149	160	207	188	128	147	173	187	168	192	141	126	139	156	145	107	194	132	153	178	153	150	161	154	149	259	274	310	242	145	155	166	214	293	159	155	156	218	143	151
38	119	145	141	127	156	140	137	159	155	150	160	207	188	129	145	170	188	168	192	141	128	136	153	144	107	197	131	152	175	155	148	159	152	147	260	274	311	241	146	154	164	213	294	156	155	155	218	142	153
38.25	119	145	142	126	156	143	140	159	157	154	162	209	189	129	146	173	190	168	193	141	126	139	157	147	105	196	132	153	180	156	151	161	154	148	260	276	311	242	145	154	165	215	293	158	154	154	219	144	154
38.5	117	146	143	126	156	140	139	159	156	152	160	208	189	128	144	174	189	170	193	139	126	137	155	145	108	197	132	153	179	154	150	161	155	149	260	276	311	242	146	155	165	213	293	160	156	155	220	142	154
38.75	118	147	142	126	154	140	136	158	156	151	158	208	191	130	144	173	188	170	194	140	127	140	157	146	107	200	133	155	179	154	151	163	155	149	259	276	310	242	146	155	167	215	294	159	157	156	222	143	154
39	119	149	144	127	157	142	141	162	158	151	162	210	191	130	147	173	190	170	194	144	128	139	157	149	108	200	134	155	181	158	151	163	155	148	261	278	312	241	147	156	167	215	295	161	158	156	223	144	155
39.25	121	149	145	127	159	143	139	163	159	155	164	212	193	130	148	175	192	173	195	143	128	144	158	150	110	201	134	158	183	157	154	164	157	153	262	279	313	244	149	157	167	218	296	161	157	160	224	145	158
39.5	120	147	143	129	159	142	141	164	160	153	162	210	192	129	148	177	192	174	195	143	129	140	159	149	108	199	134	155	182	155	152	164	157	149	262	279	312	243	148	157	170	216	297	162	155	158	224	145	155
39.75	121	148	146	129	159	144	142	164	161	155	165	213	195	133	150	177	194	175	197	146	130	144	158	151	112	205	137	156	182	159	154	164	159	153	263	283	313	245	150	160	170	220	298	161	158	161	226	147	159
40	122	148	145	129	157	142	144	163	159	154	164	211	194	128	148	176	192	173	196	142	128	143	159	148	110	203	136	156	182	158	152	165	156	151	261	281	313	245	148	157	169	218	297	161	159	159	227	146	156
40.25	122	150	150	130	160	146	144	164	162	156	165	213	196	133	151	178	195	176	201	146	133	145	161	153	112	206	137	159	185	161	158	169	160	154	264	285	314	248	151	161	171	219	299	164	163	160	226	149	161
40.5	120	149	146	129	159	145	139	164	160	157	164	214	196	133	152	177	192	174	199	144	132	143	159	148	110	204	137	157	185	158	155	168	159	153	263	283	313	246	151	158	171	219	298	162	159	160	228	147	156
40.75	123	149	147	130	160	145	142	165	161	156	165	214	196	133	151	177	194	174	201	146	129	145	161	150	109	205	137	159	186	158	155	168	159	154	264	284	313	247	151	160	173	218	298	164	160	161	228	147	160
41	119	149	146	129	160	144	141	163	161	155	166	214	198	131	151	179	194	174	200	145	130	142	163	149	110	205	137	157	184	157	157	166	158	152	264	283	314	247	151	158	171	218	300	162	160	161	229	146	158
41.25	122	150	145	129	161	145	142	164	160	156	165	214	197	130	153	178	195	177	199	145	131	142	163	151	110	206	136	158	185	161	155	168	159	154	265	285	314	247	151	161	172	221	298	166	161	160	230	146	159
41.5	123	150	147	131	161	145	144	165	165	156	166	215	200	132	151	179	195	176	201	146	129	145	164	152	110	206	137	159	185	162	157	170	160	153	265	287	314	250	151	160	171	220	301	166	162	164	230	147	159
41.75	124	152	148	131	162	146	145	166	163	160	167	216	200	133	154	180	197	177	202	147	131	147	162	152	113	208	139	160	187	162	159	170	162	154	266	286	315	249	152	161	173	223	300	167	162	165	233	148	162
42	121	151	145	132	160	145	141	164	161	155	164	216	199	132	151	178	195	177	201	147	131	143	164	150	110	208	138	160	186	160	157	170	160	153	264	286	313	248	151	161	172	222	301	164	162	160	231	145	160
42.25	121	150	145	131	160	146	143	164	162	155	164	215	200	131	152	178	195	174	201	145	129	144	161	150	109	208	138	158	186	160	157	169	159	152	264	287	313	249	152	160	172	222	300	164	162	159	233	146	160
42.5	124	156	150	132	162	148	146	169	164	160	167	218	205	137	154	182	200	180	207	149	133	147	165	154	114	211	140	160	189	164	159	172	163	157	267	291	314	252	156	164	174	225	302	168	164	167	235	150	165
42.75	124	151	149	134	162	147	143	167	163	157	168	217	203	133	153	181	198	178	205	150	131	142	164	151	113	210	138	159	188	162	159	169	165	157	267	289	314	251	154	162	175	224	301	167	162	163	234	149	161
43	125	152	149	133	162	146	143	166	163	159	168	217	204	135	152	181	201	179	204	147	132	146	165	152	113	210	139	162	190	162	159	171	162	155	268	289	314	252	154	164	176	227	302	168	163	163	236	148	163
43.25	126	152	149	130	162	146	143	166	162	156	166	216	205	138	155	181	201	178	206	145	133	145	163	151	114	212	140	162	188	164	158	174	163	155	266	292	317	251	155	165	175	227	303	167	162	166	236	149	166
43.5	128	157	152	136	166	153	147	173	166	164	173	222	205	137	157	186	203	183	208	150	136	149	170	157	116	214	144	166	194	164	162	176	167	162	269	292	317	253	158	166	179	229	303	171	168	169	238	153	167
43.75	124	153	148	133	165	150	145	167	164	158	168	220	205	137	155	184	202	181	206	151	135	148	166	154	116	214	141	163	190	165	161	174	162	157	268	293	315	253	158	166	179	227	303	168	166	168	239	154	167
44	121	152	148	132	163	149	144	167	163	157	165	218	203	135	154	181	199	179	205	146	132	145	166	153	111	213	140	163	188	162	159	173	161	153	267	292	315	252	153	163	176	225	302	168	163	165	236	150	163
44.25	125	155	149	135	164	148	146	169	165	159	169	221	205	137	157	184	202	181	209	151	134	146	168	155	115	213	143	164	191	165	165	174	166	158	270	294	315	253	157	166	179	228	305	171	166	167	239	151	165
44.5	125	153	150	134	163	150	143	166	163	157	169	220	206	137	156	184	203	182	209	148	135	144	166	154	116	214	142	164	192	165	161	173	164	157	269	293	315	255	157	166	178	227	303	168	163	164	239	149	166
44.75	130	158	154	139	167	154	147	173	170	164	172	222	209	139	158	188	206	184	211	154	139	150	171	159	116	216	145	169	196	169	166	178	170	162	270	297	318	255	161	170	182	230	306	174	167	170	244	155	169
45	128	155	153	137	167	152	146	170	169	161	170	222	208	139	158	188	203	183	211	151	137	148	169	157	116	217	144	168	195	166	165	177	166	159	272	298	317	256	160	170	182	228	306	171	168	168	241	153	169
45.25	124	155	152	133	165	149	145	168	167	159	169	221	206	135	155	184	201	179	208	149	134	147	163	154	110	214	141	164	191	166	162	175	164	157	269	293	316	252	158	166	179	226	303	170	165	166	240	148	164
45.5	127	157	154	137	167	152	148	170	170	162	172	225	209	139	158	187	204	184	212	154	139	151	169	156	116	218	144	166	194	167	165	178	168	160	270	296	318	256	159	168	181	230	307	172	169	170	242	154	167
45.75	127	157	154	135	166	151	146	172	169	162	170	222	210	138	159	186	204	183	212	150	135	151	169	155	114	218	143	167	195	167	163	177	167	159	270	298	318	257	161	168	183	231	307	173	166	168	243	153	168
46	128	158	155	137	169	153	149	173	170	163	173	226	211	139	162	190	207	185	212	152	137	152	172	159	116	219	147	168	197	170	168	181	169	162	272	299	317	257	162	172	184	232	307	176	170	171	242	156	171
46.25	129	158	155	138	170	154	151	175	170	163	174	227	211	139	161	189	208	187	215	155	140	152	171	159	117	220	145	169	198	169	169	181	172	164	272	300	320	258	161	171	184	233	307	174	171	171	246	157	169
46.5	132	160	156	140	170	155	151	174	172	164	174	228	212	140	163	191	208	188	217	154	140	152	172	160	118	220	147	169	197	171	169	180	173	164	272	300	319	259	164	173	185	231	307	175	171	172	246	155	170
46.75	130	159	158	141	172	156	151	174	172	166	174	228	214	141	163	191	208	189	214	154	139	154	172	161	118	222	146	169	198	173	168	182	171	165	274	301	320	259	165	174	186	234	309	178	171	172	245	157	171
47	133	161	158	140	172	156	151	175	172	166	173	227	217	142	165	192	209	188	217	153	140	154	174	161	121	224	149	171	199	173	170	180	172	166	274	301	320	260	166	174	187	236	309	177	172	172	249	157	172
47.25	130	159	154	139	170	155	150	176	172	164	174	228	212	141	163	190	210	187	215	154	137	151	173	160	116	221	145	172	197	171	168	182	172	162	272	302	319	260	163	173	184	234	308	176	172	170	247	156	170
47.5	131	159	156	140	169	156	150	173	174	167	176	227	213	142	165	190	210	189	216	157	140	153	173	161	118	222	147	169	200	171	169	184	172	165	272	302	320	260	164	173	187	232	309	178	172	172	246	157	170
47.75	128	159	155	136	170	153	148	172	170	163	173	226	214	140	162	189	208	186	215	151	138	150	169	158	116	222	145	169	198	170	168	181	170	161	272	301	318	259	165	172	184	233	307	174	169	171	247	153	170
48	129	159	155	138	169	155	152	174	170	164	175	228	215	141	163	191	210	188	218	155	139	153	172	160	117	223	147	172	200	170	171	182	174	163	273	302	319	259	165	173	186	233	310	178	173	173	248	155	170
[truncated: 47 more columns]

## Sheet: Ts1CJe_Rep2
Plate Type	PM-M1
Group	Ts1Cje
Replicate no.	2
Hour	A01	A02	A03	A04	A05	A06	A07	A08	A09	A10	A11	A12	B01	B02	B03	B04	B05	B06	B07	B08	B09	B10	B11	B12	C01	C02	C03	C04	C05	C06	C07	C08	C09	C10	C11	C12	D01	D02	D03	D04	D05	D06	D07	D08	D09	D10	D11	D12	E01
0	54	52	46	47	49	50	47	53	48	52	56	60	50	42	41	54	56	53	41	44	41	44	47	56	52	39	40	39	46	37	37	41	41	41	46	53	47	40	38	33	40	41	40	37	44	45	49	49	46
0.25	51	55	45	46	49	50	49	55	51	57	54	62	49	41	41	57	58	56	41	45	41	47	46	55	48	39	41	39	49	40	38	40	41	39	47	50	47	41	40	36	39	45	42	38	46	43	51	49	46
0.5	64	65	53	55	56	58	51	54	54	57	57	66	61	45	48	68	66	65	44	51	46	48	48	57	61	45	49	47	57	43	44	47	48	46	54	56	58	44	46	43	47	52	50	45	49	50	52	53	53
0.75	65	67	56	55	55	57	52	57	54	61	60	67	62	45	48	69	73	71	46	52	45	50	48	58	63	45	49	48	63	44	43	46	47	47	56	58	60	47	47	42	47	53	51	46	50	48	53	57	54
1	61	63	56	55	59	59	57	63	59	67	63	68	62	48	50	77	81	79	49	54	50	54	54	62	57	48	52	48	67	49	46	50	49	48	58	58	61	53	49	44	51	56	53	46	53	55	57	57	56
1.25	65	68	60	60	61	63	57	65	60	64	65	70	65	52	52	83	86	80	51	58	52	55	56	66	62	50	54	52	73	49	49	51	52	50	64	63	66	56	54	48	54	60	56	49	56	53	60	61	59
1.5	69	71	63	62	65	66	63	69	63	70	68	74	71	55	57	90	94	86	54	60	55	57	57	67	64	55	56	56	80	56	53	55	55	54	67	63	73	60	57	50	57	65	63	54	58	59	64	65	63
1.75	70	73	64	62	68	65	63	69	65	70	70	75	74	57	59	94	99	92	54	65	56	62	59	70	65	58	62	59	83	55	54	58	56	56	69	67	77	66	60	53	62	70	66	55	60	61	66	65	68
2	67	72	65	65	68	67	69	74	70	75	74	78	71	55	60	98	105	95	59	63	55	63	60	71	63	59	60	60	86	57	56	59	56	57	73	67	79	68	61	53	64	68	67	57	63	64	66	67	67
2.25	70	74	66	67	74	73	72	79	72	77	77	83	73	58	63	108	112	100	60	68	57	68	66	72	65	63	65	64	90	62	60	62	60	58	79	69	85	72	64	59	65	75	71	61	67	68	72	70	69
2.5	71	74	66	65	71	68	68	75	68	72	74	77	77	57	60	103	107	96	59	64	60	62	61	70	67	61	64	60	91	60	58	60	61	58	74	65	87	73	66	56	67	77	74	59	65	63	69	67	70
2.75	71	77	70	66	73	72	69	78	70	78	75	81	76	58	63	107	115	101	60	66	57	66	64	74	67	65	65	63	94	63	59	64	60	58	83	69	91	75	68	57	68	77	72	62	68	66	70	68	73
3	71	75	68	68	73	73	73	78	73	77	79	81	78	58	63	112	117	101	60	68	58	69	64	74	64	64	65	61	95	67	59	63	63	56	80	70	95	78	68	59	67	81	77	64	67	67	73	71	71
3.25	76	78	73	69	78	73	72	81	74	79	80	84	79	61	67	114	121	104	64	71	60	71	67	75	65	69	68	66	99	68	60	64	64	60	85	70	100	83	69	61	71	82	84	65	70	68	75	72	76
3.5	74	78	72	69	77	73	70	79	70	76	78	80	82	63	66	113	120	103	64	69	61	67	65	73	71	68	69	68	99	70	61	66	63	61	89	70	101	85	71	64	71	86	85	65	68	68	75	70	80
3.75	78	84	77	71	83	77	76	83	77	82	80	85	85	65	72	121	125	106	70	74	63	72	69	79	72	75	72	69	103	72	66	68	67	62	92	75	110	92	75	65	76	89	90	68	72	74	76	75	81
4	74	80	76	70	81	77	76	82	75	81	81	84	85	64	70	120	126	104	69	71	61	72	69	79	69	72	70	68	105	73	63	68	67	61	96	74	113	91	75	61	76	89	91	67	71	73	77	75	83
4.25	79	83	73	70	81	74	75	81	75	82	85	86	87	65	70	119	126	109	69	72	61	73	67	80	73	72	70	70	103	74	63	68	66	62	96	73	116	94	75	65	76	88	94	67	71	73	77	75	82
4.5	79	84	76	71	83	76	73	81	73	77	80	84	88	64	70	119	127	107	70	71	64	70	69	78	73	74	70	71	105	75	64	69	68	62	100	75	121	95	80	68	77	93	98	69	72	73	78	75	85
4.75	81	85	78	72	85	77	74	81	74	81	83	87	90	67	73	120	129	108	71	73	63	70	70	79	74	77	73	72	110	80	67	70	66	65	102	77	125	98	79	67	81	97	101	71	73	75	79	78	88
5	84	87	81	75	89	81	77	84	78	84	86	88	93	71	77	126	133	112	75	77	67	76	74	82	76	82	75	75	112	82	70	74	72	68	106	79	132	103	84	73	84	101	106	74	78	79	83	78	90
5.25	81	86	80	77	87	80	81	87	77	84	87	90	93	69	75	128	133	111	74	77	65	77	72	82	73	81	75	74	112	82	69	75	71	65	109	78	135	105	84	70	85	100	107	73	79	80	83	79	89
5.5	80	85	80	74	85	79	76	83	77	82	85	89	91	69	76	129	135	111	75	76	68	75	73	83	72	80	76	74	115	85	69	72	71	68	110	81	136	105	83	71	87	104	112	75	76	79	84	79	91
5.75	83	87	82	74	87	81	74	86	77	83	86	88	90	70	75	128	134	112	73	76	65	74	73	80	74	82	76	75	113	84	70	73	70	66	112	79	144	107	84	71	86	104	111	73	76	80	84	78	91
6	85	91	86	79	90	83	80	89	82	85	91	92	95	71	81	130	138	116	78	79	70	81	75	83	79	86	77	77	116	87	72	78	74	70	118	84	148	114	88	75	90	108	119	78	81	84	88	83	95
6.25	86	89	84	79	89	81	79	88	79	86	87	92	94	70	78	128	138	114	77	81	70	78	75	83	77	86	76	76	116	87	70	77	74	69	115	80	153	111	86	74	89	109	121	77	78	81	87	80	97
6.5	84	89	86	76	90	81	78	87	80	85	87	91	95	74	81	130	140	112	77	78	70	78	78	84	76	89	77	76	117	91	72	80	75	70	120	85	158	112	89	73	91	112	124	79	80	85	89	83	96
6.75	86	92	88	77	93	83	81	90	83	87	91	94	97	74	81	131	140	115	79	80	70	79	76	86	79	90	80	78	120	89	72	76	75	70	122	82	161	117	90	75	92	111	126	82	80	85	89	84	98
7	87	94	88	79	92	86	82	90	83	89	91	96	99	72	83	133	142	117	82	82	72	81	78	87	79	90	83	81	121	91	75	79	77	72	124	84	166	118	93	78	92	114	130	81	83	87	91	84	102
7.25	88	95	90	81	96	87	87	93	85	92	94	98	101	75	86	137	144	120	85	85	74	86	80	89	80	97	82	81	124	94	76	82	80	73	129	88	173	122	94	82	96	118	136	86	88	91	95	87	103
7.5	84	92	87	78	92	83	82	90	82	87	89	94	97	70	80	132	141	115	83	80	68	80	77	84	74	92	80	77	120	92	72	78	76	68	126	82	169	118	88	76	93	115	132	80	80	89	91	84	97
7.75	90	94	92	83	95	86	85	92	86	90	93	97	99	76	86	135	145	116	86	84	72	83	80	88	79	97	79	82	124	94	75	82	79	73	131	87	178	124	95	79	94	119	138	84	85	90	94	87	103
8	87	94	89	80	96	87	85	92	87	89	94	99	100	76	86	135	145	118	87	82	74	83	81	88	78	96	82	82	124	94	74	83	77	73	131	89	180	123	95	78	94	119	141	85	86	90	94	86	102
8.25	90	94	91	83	96	89	87	96	89	91	95	98	100	78	86	137	146	118	89	83	72	85	82	90	77	99	83	81	126	99	78	84	79	75	136	89	186	127	97	80	98	121	143	86	88	92	96	87	104
8.5	92	98	92	83	98	90	89	96	89	92	99	102	104	79	87	140	149	121	91	89	77	89	86	90	80	103	85	83	127	100	80	84	82	76	139	90	193	128	97	83	100	123	150	87	87	95	98	88	109
8.75	91	95	93	82	97	88	86	96	90	93	97	99	101	77	88	137	148	119	89	85	72	86	83	90	80	100	83	81	126	100	77	83	80	74	140	88	194	128	96	78	96	121	151	86	86	95	96	85	105
9	90	96	95	82	98	89	88	96	91	96	100	102	101	79	87	139	150	119	90	86	73	87	84	90	79	105	83	83	128	100	78	85	81	75	140	92	198	128	99	81	98	126	154	88	87	97	97	88	109
9.25	92	98	95	83	100	90	88	97	89	92	97	102	106	79	90	138	151	120	92	88	74	87	84	92	82	106	86	85	128	101	80	84	83	78	142	91	203	132	97	81	100	128	157	90	86	95	99	90	111
9.5	94	99	94	85	101	91	91	98	90	94	99	103	107	81	90	140	151	123	93	91	76	89	87	94	82	107	88	86	129	101	80	87	85	78	146	94	205	135	101	83	102	129	160	91	91	98	103	92	111
9.75	95	99	96	84	100	89	91	98	92	95	99	103	105	80	89	141	152	120	92	88	76	88	87	92	80	109	86	85	132	103	78	87	83	77	149	92	209	137	99	82	102	130	163	90	88	98	100	90	111
10	96	100	98	84	103	91	85	97	89	92	98	104	108	80	90	139	151	122	94	89	79	88	88	93	83	108	89	89	132	103	79	87	85	79	150	97	213	140	102	84	103	134	165	92	88	98	103	91	114
10.25	95	100	98	85	104	92	87	96	90	90	99	102	106	83	91	141	152	122	96	88	77	88	90	91	83	110	86	86	133	106	78	89	85	79	150	95	214	141	102	82	103	132	168	93	90	98	102	90	114
10.5	95	103	98	86	102	92	90	100	92	95	102	105	110	80	93	143	155	123	98	92	78	91	90	94	83	113	88	87	134	106	82	91	84	78	155	97	220	143	105	84	103	136	173	94	90	103	104	94	117
10.75	95	101	97	84	103	91	87	97	92	94	98	104	108	84	91	142	153	123	96	90	78	89	89	92	83	115	86	88	134	105	80	87	83	79	155	94	222	142	102	84	105	135	173	92	89	100	104	91	115
11	96	104	99	86	104	94	93	102	95	97	104	109	108	84	95	143	155	126	98	93	78	93	92	95	82	116	88	89	134	106	80	92	89	80	158	97	226	143	105	85	106	137	177	95	90	103	108	93	114
11.25	102	107	106	91	108	96	96	104	97	101	107	112	114	89	99	147	160	129	102	97	81	96	96	98	87	121	92	93	139	113	88	94	92	85	161	102	229	148	109	92	110	142	181	101	96	107	110	98	120
11.5	97	102	99	85	105	93	90	99	92	96	101	106	110	85	94	142	156	125	100	91	78	89	89	92	84	117	88	89	135	107	82	90	87	81	160	99	231	147	106	85	107	140	181	96	91	101	105	95	120
11.75	96	104	100	86	108	93	89	97	93	96	102	109	111	89	95	143	156	125	99	90	78	89	92	95	83	121	89	91	135	111	82	92	86	82	164	103	234	149	108	85	108	143	184	97	92	102	108	99	118
12	99	104	104	88	107	94	91	101	94	95	103	109	112	89	95	143	156	125	102	93	84	91	92	93	87	122	92	95	138	111	84	94	89	84	167	103	235	152	107	88	109	145	188	96	95	104	108	97	122
12.25	99	107	105	90	108	96	97	104	97	99	106	112	112	85	98	148	162	128	104	96	82	95	94	97	85	126	93	92	139	113	85	97	89	82	168	103	241	154	107	89	110	144	188	100	93	108	111	96	118
12.5	101	108	104	92	108	96	98	109	101	102	109	114	114	85	98	148	162	129	103	94	82	99	95	102	83	123	92	91	138	112	86	94	91	83	169	103	243	152	107	86	110	144	190	99	95	109	113	97	120
12.75	101	105	104	89	109	96	96	103	97	98	104	110	112	89	99	146	160	126	103	95	81	92	92	97	85	125	92	92	139	111	83	96	88	84	171	105	245	155	110	89	110	144	192	99	94	107	110	96	120
13	103	109	106	91	111	98	99	107	101	102	110	115	116	90	100	149	162	130	107	98	83	99	97	102	85	129	95	94	141	113	89	97	95	84	174	103	246	157	110	91	113	147	195	103	97	109	114	101	123
13.25	102	108	106	89	111	97	92	102	96	97	106	113	116	90	99	147	158	128	107	98	85	95	94	98	88	131	96	96	141	115	87	97	93	86	174	106	249	158	112	90	114	150	200	104	97	108	113	101	123
13.5	106	112	108	94	112	102	102	110	104	106	113	116	116	90	103	150	164	131	111	101	86	100	99	103	87	132	97	98	144	117	88	98	95	89	178	108	252	162	113	93	116	150	201	106	102	111	119	101	124
13.75	104	110	107	89	112	97	94	105	97	100	107	113	117	95	100	146	162	130	109	95	83	94	97	97	88	132	95	96	142	117	87	99	91	87	176	108	251	160	111	90	114	151	201	102	94	109	113	100	124
14	103	110	107	90	110	98	94	104	96	99	106	113	116	93	100	149	163	130	110	96	85	97	97	99	88	133	94	96	141	116	87	98	92	87	180	110	255	163	112	91	114	153	204	104	96	110	117	104	124
14.25	108	115	114	97	116	103	99	109	103	105	114	120	122	94	105	152	165	134	111	102	88	100	102	103	93	136	99	100	147	120	91	104	97	91	186	111	258	168	114	95	119	157	210	110	100	114	119	106	129
14.5	108	113	110	93	116	101	96	106	99	102	108	116	120	96	104	148	164	133	112	99	87	96	100	100	91	137	99	100	144	119	88	102	93	91	182	112	261	166	113	96	118	156	209	106	98	111	119	102	129
14.75	108	114	112	96	117	104	104	112	105	108	114	120	121	93	103	154	167	137	116	104	89	105	103	104	89	139	98	98	148	120	91	102	99	88	185	110	261	168	116	95	118	155	211	108	101	117	122	104	125
15	111	115	117	97	120	105	100	109	103	104	111	121	123	99	109	154	167	136	114	104	89	102	105	102	96	143	103	105	149	121	94	107	100	93	187	116	264	173	118	98	120	161	216	108	101	117	124	106	133
15.25	109	114	112	95	117	104	99	108	102	105	111	121	123	96	107	151	166	135	116	102	87	99	102	103	92	140	99	100	148	122	92	105	98	92	188	114	265	170	115	97	120	159	216	110	100	116	122	105	130
15.5	112	115	114	98	118	104	100	109	103	104	115	120	123	98	106	154	169	135	116	103	90	98	103	105	92	145	100	102	149	121	91	107	99	93	190	116	267	172	118	97	120	162	218	108	103	115	123	107	131
15.75	113	117	115	98	120	106	99	111	103	106	113	123	124	99	108	154	169	135	116	103	91	101	106	102	96	146	100	104	151	124	94	107	99	94	190	119	268	175	119	99	123	165	221	111	101	115	123	107	136
16	111	114	114	97	117	104	104	114	107	108	115	121	124	97	107	156	168	137	117	104	92	103	106	105	93	145	98	100	147	124	93	105	99	92	192	114	267	175	117	96	121	162	221	110	102	117	125	105	132
16.25	111	115	113	97	120	106	101	111	105	106	114	123	125	97	109	155	168	136	117	104	87	100	103	104	92	148	100	103	150	124	94	107	99	95	193	118	271	176	119	96	123	162	222	112	105	119	126	108	131
16.5	108	116	113	95	119	105	100	112	104	102	112	123	124	97	107	154	168	135	117	103	90	101	104	103	89	148	100	102	148	122	92	105	98	93	196	117	269	177	116	98	122	163	224	112	101	116	124	105	129
16.75	114	118	114	98	120	106	100	113	104	107	115	124	125	98	110	154	170	138	119	105	91	102	105	106	94	152	102	104	152	123	95	108	101	95	196	119	274	181	119	98	123	166	227	114	104	119	127	107	132
17	113	118	117	100	123	107	102	113	105	108	116	125	126	102	109	158	170	137	120	105	91	104	106	107	95	151	103	106	151	123	95	109	100	95	199	122	274	180	120	100	124	167	228	114	104	120	129	108	134
17.25	117	123	120	99	123	108	104	115	109	109	118	127	130	102	111	157	173	140	122	107	94	105	110	108	98	154	106	106	155	127	95	110	102	96	201	122	277	184	122	102	126	170	231	114	105	122	131	111	135
17.5	116	121	120	101	124	108	105	115	110	109	118	127	129	100	114	158	174	140	123	109	93	104	108	109	98	156	106	107	155	126	96	109	103	97	199	124	277	183	121	102	129	169	230	113	105	120	131	108	135
17.75	114	119	120	97	121	104	101	112	105	107	116	126	128	100	111	158	172	137	121	105	92	103	106	106	96	157	103	106	153	125	94	107	100	97	200	124	277	183	122	98	126	167	231	113	103	121	131	109	134
18	115	121	118	100	123	109	104	113	107	110	117	127	127	100	111	160	173	138	123	106	93	104	105	107	95	158	105	103	154	125	96	111	101	95	202	122	278	183	121	100	129	170	234	116	106	119	133	108	133
18.25	118	125	124	103	125	109	110	122	112	114	123	132	132	100	116	160	175	143	128	110	95	111	110	109	98	158	107	106	160	129	97	111	105	98	206	125	282	185	123	103	130	171	237	117	108	125	134	111	136
18.5	116	123	120	102	126	109	104	116	107	107	120	129	130	102	115	160	175	143	125	107	95	105	109	108	95	160	105	108	158	126	97	112	104	99	206	125	282	189	123	102	130	173	236	115	105	123	134	113	132
18.75	121	126	124	101	127	113	106	119	112	113	122	131	133	109	116	161	178	143	127	109	96	107	109	111	100	164	108	110	159	131	98	115	106	102	206	130	282	191	125	104	132	177	239	119	107	125	137	111	139
19	118	127	126	105	129	114	109	120	113	113	124	134	135	107	118	163	178	147	128	110	96	109	114	112	99	164	112	111	160	132	101	117	107	104	210	132	283	193	128	106	134	177	243	122	109	127	138	113	139
19.25	119	124	123	104	128	111	108	120	112	112	121	133	132	107	116	164	176	144	127	113	96	108	112	110	97	164	107	110	160	130	100	113	107	101	212	132	284	191	126	103	133	177	242	121	109	126	139	113	136
19.5	120	124	124	100	127	111	106	119	112	110	121	130	131	111	115	161	176	141	126	108	97	106	112	110	98	165	109	110	159	131	98	113	105	101	210	130	285	193	126	103	129	176	242	119	107	123	137	113	141
19.75	123	132	130	112	132	117	120	131	123	125	133	142	139	105	120	166	180	149	136	117	99	115	117	119	102	168	112	110	163	132	102	116	115	103	215	133	286	195	128	105	135	176	245	122	113	133	143	116	140
20	124	129	127	109	130	116	114	126	118	121	130	138	136	104	119	165	179	148	133	116	96	113	116	117	102	168	110	110	162	130	100	117	110	101	215	133	286	196	127	104	134	177	244	122	113	127	142	116	137
20.25	122	129	128	107	132	115	112	123	116	118	126	137	139	107	119	166	179	147	133	114	100	111	113	114	102	170	111	112	163	133	102	118	111	105	216	137	286	198	130	106	136	181	247	124	113	129	141	117	140
20.5	123	131	128	109	130	116	117	128	118	121	130	139	135	105	120	167	181	149	135	115	99	114	115	119	101	171	111	110	164	132	103	117	112	101	216	136	287	197	128	104	136	179	247	123	112	132	144	115	139
20.75	123	130	126	110	133	117	115	128	121	119	129	139	136	108	121	168	180	151	135	116	98	115	116	117	101	172	112	111	164	134	103	118	113	104	218	137	290	198	128	106	136	181	250	122	113	130	144	115	140
21	123	131	128	109	133	118	111	124	119	116	127	138	138	108	119	167	181	150	135	116	101	111	116	116	104	173	112	114	165	133	105	119	110	104	219	140	290	201	128	107	138	183	251	124	111	126	144	117	142
21.25	127	134	132	112	136	121	121	133	126	126	136	144	140	105	123	172	186	154	138	123	102	122	119	123	103	176	114	113	169	136	107	121	116	106	221	141	291	202	131	109	140	181	252	129	118	137	148	120	140
21.5	124	131	128	109	131	117	113	126	119	117	125	138	138	109	119	167	181	150	136	116	100	113	116	116	100	173	111	113	164	132	102	119	112	105	221	141	291	201	131	109	139	185	252	126	113	130	146	118	140
21.75	124	130	132	109	134	114	112	126	119	118	129	142	141	109	121	165	182	150	137	118	101	112	118	116	103	175	113	114	165	134	103	120	112	106	222	145	291	203	132	108	138	185	253	125	115	131	146	119	142
22	126	134	131	112	136	121	120	131	125	123	131	143	141	108	125	172	185	154	140	122	102	119	120	120	101	180	116	115	167	136	106	124	118	107	224	145	292	205	134	111	140	186	255	130	118	135	151	118	142
22.25	124	131	130	107	132	117	114	124	119	118	127	140	138	109	121	167	182	151	137	118	99	115	116	115	103	178	110	115	167	134	104	119	112	106	223	143	292	203	130	108	138	185	255	124	112	130	146	117	141
22.5	128	132	132	109	136	119	114	127	118	119	129	143	141	110	124	169	183	153	140	118	103	114	119	118	103	180	113	116	167	137	104	122	114	108	225	146	291	207	132	110	141	188	257	129	115	131	150	120	142
22.75	126	134	132	110	136	118	115	127	122	119	130	143	140	110	123	170	185	152	140	120	104	114	119	119	104	181	114	117	170	137	106	121	115	108	226	149	293	208	134	109	142	187	259	128	116	133	152	120	144
23	128	135	133	113	136	121	119	134	125	127	133	146	140	107	125	173	188	154	143	123	101	121	122	121	101	181	116	114	170	137	108	124	116	108	228	149	294	206	134	109	142	187	258	129	118	135	152	119	142
23.25	126	133	132	111	135	120	115	129	120	117	130	144	142	109	124	169	184	153	140	118	102	115	118	119	101	180	114	118	170	138	106	124	116	109	228	150	293	208	132	109	142	189	260	127	117	132	154	120	142
23.5	130	139	136	116	139	125	121	133	127	126	134	148	147	112	127	171	187	157	145	124	104	120	121	122	108	186	119	118	171	138	109	125	117	109	230	150	296	212	135	110	145	190	261	129	118	138	154	119	147
23.75	129	138	135	116	141	122	122	136	129	129	136	149	144	111	127	172	190	157	145	126	103	122	122	123	105	183	119	117	173	139	108	124	117	108	231	151	295	212	135	113	145	190	261	132	119	137	154	121	144
24	133	140	137	116	142	124	120	132	129	125	137	149	147	112	128	174	189	159	147	124	106	120	125	122	108	185	120	120	175	140	112	128	120	114	233	156	296	215	136	115	146	193	266	134	120	138	159	126	147
24.25	131	138	138	118	139	126	124	134	130	127	139	149	146	112	129	175	190	158	146	126	105	123	123	126	105	185	118	117	174	140	111	126	122	111	233	154	297	214	136	112	145	191	262	133	120	138	158	123	144
24.5	133	140	138	116	141	123	118	131	127	123	134	149	146	116	130	175	190	158	146	125	108	121	123	124	109	190	121	120	176	141	111	130	119	112	234	160	298	215	136	115	148	194	266	135	121	138	158	127	147
24.75	131	140	138	116	142	126	120	135	128	125	135	151	148	116	131	175	191	159	148	126	109	122	124	124	107	188	121	123	176	144	113	128	120	114	233	162	299	219	139	116	149	195	267	137	120	139	159	128	148
25	134	140	137	116	144	125	119	134	127	126	134	148	149	117	129	173	189	157	148	125	109	121	123	123	110	190	122	122	175	141	112	129	120	113	234	160	298	217	138	115	148	195	267	135	121	137	159	126	147
25.25	135	144	142	121	143	128	126	140	133	133	141	153	149	115	130	178	195	161	150	130	108	126	127	128	110	191	123	121	178	144	112	131	122	114	237	162	299	218	139	116	151	196	268	136	124	141	163	126	148
25.5	133	142	140	118	140	127	126	137	130	128	139	151	149	116	132	178	192	162	151	128	108	124	127	127	108	192	121	121	178	143	111	129	123	115	238	162	298	219	140	115	150	197	269	136	123	139	163	125	147
25.75	135	142	138	117	144	125	121	136	127	125	137	149	149	116	131	175	190	160	150	125	108	120	124	123	110	192	122	123	177	143	112	128	120	115	237	164	300	220	139	115	149	197	269	135	120	136	160	122	151
26	134	140	139	116	142	125	118	133	126	122	135	148	149	116	130	174	189	160	149	125	108	120	124	124	107	191	123	121	177	141	111	129	122	111	237	165	298	219	136	114	148	199	270	135	122	138	160	126	149
26.25	141	150	146	126	148	132	131	146	138	138	148	159	156	118	136	180	195	167	155	134	110	133	131	135	115	196	128	125	181	145	118	134	128	116	241	169	301	222	139	117	153	199	271	137	125	145	166	130	152
26.5	136	144	142	122	146	129	127	141	134	134	145	155	152	116	134	177	193	163	154	131	109	128	128	129	108	195	124	121	179	144	114	132	124	115	241	166	300	221	139	115	150	199	272	135	124	141	166	126	148
26.75	133	141	139	117	142	124	122	134	128	126	135	151	148	118	130	177	190	159	151	126	107	122	123	124	107	195	122	120	176	142	112	129	122	114	238	169	299	220	139	116	151	197	271	134	121	138	162	126	149
27	137	145	144	120	146	129	125	138	131	127	141	155	151	123	136	179	192	162	153	130	111	124	126	128	111	198	124	126	180	146	114	134	126	118	242	172	302	223	140	118	155	202	272	138	124	142	165	130	152
27.25	135	143	142	118	145	125	122	135	128	126	140	154	152	119	132	179	193	162	151	126	109	121	126	127	109	196	123	123	180	146	115	131	123	115	241	171	301	223	140	116	153	201	276	138	125	140	165	127	150
27.5	138	146	144	120	148	131	127	141	133	131	141	157	155	120	136	180	195	164	157	131	112	126	127	128	113	200	127	125	181	149	117	135	126	118	244	175	303	226	144	120	155	202	275	139	125	144	169	130	151
27.75	136	144	145	119	146	128	124	138	132	130	143	157	153	120	135	180	193	164	156	129	110	125	127	127	110	198	125	124	181	147	116	133	125	118	243	175	303	226	140	117	155	203	276	138	124	143	167	131	151
28	136	146	144	120	147	129	126	140	132	129	140	157	153	121	135	181	194	164	157	130	112	124	129	129	111	200	126	126	183	147	115	133	126	118	243	177	302	225	142	118	154	203	277	140	124	144	171	131	152
28.25	137	145	144	118	148	127	122	138	131	128	140	156	153	123	135	179	194	164	155	128	110	124	128	126	109	201	123	126	180	147	114	133	124	116	243	177	303	227	141	119	154	205	274	138	122	142	168	130	155
28.5	139	146	146	124	150	131	127	139	132	131	142	157	154	123	136	183	198	167	158	133	113	125	128	130	112	201	124	127	184	148	116	135	127	119	245	181	304	228	143	121	159	204	277	142	126	145	171	133	152
28.75	140	149	146	122	150	130	126	140	134	130	142	158	155	122	137	182	196	167	157	131	114	128	130	130	111	202	125	127	184	149	116	136	128	119	244	181	302	230	145	121	158	206	278	142	126	146	171	132	152
29	141	149	147	123	152	130	129	143	136	132	144	160	155	122	138	183	198	168	160	132	114	126	130	131	112	202	128	127	185	151	117	137	127	120	247	183	304	232	144	121	158	207	279	141	128	146	172	132	154
29.25	140	149	143	124	150	132	126	140	134	131	143	158	158	120	137	183	195	166	158	131	114	125	130	129	114	203	127	127	183	147	116	135	126	119	246	182	305	229	142	118	156	205	277	138	123	145	172	129	154
29.5	140	150	146	124	151	132	127	141	134	132	144	160	158	124	137	180	196	165	159	132	112	127	130	129	113	203	128	127	183	148	117	135	128	118	246	183	305	231	143	120	158	204	279	141	125	144	172	130	155
29.75	139	150	147	123	153	133	127	143	138	133	143	159	156	124	138	184	197	167	161	132	114	129	131	131	113	205	128	127	186	149	118	137	128	121	247	185	304	230	144	119	159	208	281	141	127	146	173	133	155
30	139	151	146	123	152	131	125	139	134	131	143	158	158	125	139	181	197	166	161	131	114	128	131	131	113	204	127	127	183	148	117	137	127	118	247	186	303	232	144	120	158	207	281	142	127	147	174	131	156
30.25	144	152	148	124	154	134	130	144	136	136	146	161	159	125	139	186	200	168	164	134	116	132	134	132	115	207	130	128	186	150	119	138	130	121	248	190	306	234	145	123	159	209	283	143	130	147	175	132	157
30.5	151	161	156	135	160	141	139	154	148	145	157	170	166	124	143	187	204	175	169	142	120	137	139	140	122	210	136	133	191	154	126	142	136	123	252	193	307	237	150	126	162	209	283	148	133	152	179	138	159
30.75	143	155	149	127	154	134	131	147	139	136	148	163	160	125	141	184	200	170	165	135	115	129	132	132	115	207	130	131	188	151	120	138	131	122	249	191	305	233	146	123	160	210	283	145	130	148	178	132	156
31	141	152	150	124	154	130	132	148	140	136	147	162	159	126	140	185	199	169	163	134	113	131	132	133	114	207	129	128	185	151	118	141	131	119	249	192	304	234	146	121	160	209	282	142	127	147	176	134	156
31.25	146	155	152	128	155	136	131	147	141	138	149	166	161	125	141	187	200	172	166	137	118	131	133	134	118	209	131	133	189	152	120	142	133	124	251	195	306	236	149	122	165	212	285	147	130	149	181	135	159
31.5	148	157	154	131	156	136	136	152	142	141	151	167	165	126	142	187	202	173	168	137	116	134	136	137	117	209	134	132	191	153	123	141	133	121	251	195	307	237	149	125	163	210	285	146	130	149	180	134	159
31.75	144	154	152	128	156	134	130	146	138	136	146	165	161	126	142	188	201	169	167	136	119	131	134	134	115	209	131	132	188	154	122	142	131	124	253	198	307	237	146	124	164	212	286	148	131	150	181	136	159
32	143	154	150	124	155	134	132	146	140	136	146	164	162	129	142	186	200	171	167	135	116	131	132	133	114	210	131	132	186	152	120	141	131	122	252	199	308	236	146	124	161	211	285	145	129	149	180	135	158
32.25	149	160	156	135	160	140	138	152	146	145	153	170	168	128	147	191	207	176	170	141	120	139	139	140	121	214	137	134	194	157	126	146	139	128	254	200	308	240	150	127	166	216	287	150	135	154	183	138	161
32.5	144	156	152	128	154	134	130	148	138	135	146	164	160	131	142	187	201	167	168	135	116	132	134	134	114	210	129	132	188	154	120	141	131	124	252	200	307	238	149	125	161	212	285	146	129	149	181	136	157
32.75	145	156	152	126	155	135	131	147	139	137	150	167	162	130	142	187	201	170	167	136	116	130	134	135	115	212	132	132	190	155	121	143	133	123	254	203	307	240	147	124	164	214	286	149	129	152	182	136	160
33	145	156	153	127	156	135	132	149	141	137	148	165	162	126	141	187	201	172	167	137	117	131	134	134	115	211	131	131	191	151	120	142	132	122	251	204	307	239	148	123	163	213	285	146	131	149	182	135	157
33.25	145	156	153	127	155	132	130	147	138	136	148	164	163	128	142	188	201	170	166	136	116	130	133	134	116	211	131	130	188	154	119	142	131	123	252	204	308	241	147	125	163	213	286	145	127	150	182	136	158
33.5	147	159	156	131	158	137	138	156	145	141	154	169	164	130	145	190	206	176	173	141	118	137	138	142	116	215	134	131	192	155	125	145	137	125	256	205	307	240	150	124	165	214	288	151	135	154	188	137	158
33.75	148	158	152	129	157	135	130	148	140	137	148	166	163	130	143	188	204	169	168	135	117	131	132	132	118	213	132	133	189	153	121	140	131	122	254	206	308	242	147	123	163	213	287	146	129	149	183	134	161
34	147	161	155	129	159	136	133	150	142	139	150	170	166	130	145	188	203	173	171	137	118	134	138	136	117	215	134	133	192	156	124	144	134	125	255	210	308	242	150	127	165	218	290	152	133	155	185	140	160
34.25	148	157	153	127	159	137	132	150	141	137	151	168	163	134	145	189	204	174	171	138	120	132	138	137	117	217	137	134	191	157	121	145	135	125	257	210	310	241	151	126	165	216	289	150	133	153	187	139	162
34.5	148	160	155	130	161	137	135	152	143	141	152	169	165	134	147	189	203	174	174	140	118	133	137	138	118	218	134	134	190	157	124	144	135	125	256	212	308	243	151	125	167	217	290	151	134	154	186	138	161
34.75	151	161	159	133	161	140	142	160	152	149	162	174	166	129	146	191	207	179	178	145	120	143	143	144	117	217	136	131	195	156	126	147	141	129	259	214	308	243	149	125	168	217	290	155	138	157	191	141	157
35	150	163	159	136	163	141	140	158	149	147	155	174	168	133	148	191	206	179	177	144	124	140	141	141	123	219	138	136	195	159	127	148	139	128	258	216	311	245	150	128	170	218	292	154	135	157	190	141	164
35.25	154	164	159	133	163	140	137	154	146	144	155	174	171	134	148	192	205	178	175	143	121	136	140	141	125	220	138	138	194	160	125	148	138	127	258	216	310	246	152	128	170	219	292	152	132	154	188	139	166
35.5	153	167	159	131	165	140	136	153	145	141	153	170	171	138	149	190	205	178	176	142	121	136	139	138	124	222	137	137	194	160	126	147	137	130	256	220	312	245	153	130	170	220	292	152	133	155	189	140	165
35.75	153	164	160	134	162	142	140	157	148	145	155	175	170	135	151	193	209	180	179	145	124	139	144	141	121	222	138	137	195	158	127	148	141	131	260	220	311	246	154	131	171	221	293	156	136	158	192	142	163
36	151	163	159	132	161	139	140	158	149	144	158	173	167	133	149	192	207	179	179	143	120	140	141	141	118	218	136	133	193	158	126	149	140	129	259	219	311	248	151	126	170	217	292	154	137	159	193	141	162
36.25	151	163	159	131	163	142	137	154	147	142	155	174	169	137	149	192	208	179	178	140	123	136	140	140	120	221	137	137	196	161	128	147	140	131	259	224	312	245	154	130	170	220	295	155	137	159	194	143	165
36.5	158	170	161	134	167	143	139	153	147	143	155	172	177	141	152	193	208	177	178	142	121	139	143	139	128	224	141	142	194	162	127	149	137	128	260	222	313	250	157	133	171	224	293	154	132	153	190	140	171
36.75	156	168	162	136	165	141	139	155	148	143	157	174	174	140	152	193	208	180	179	143	123	139	142	142	126	226	141	139	195	163	127	149	139	130	260	225	312	249	155	131	173	222	294	156	132	158	193	141	171
37	155	165	161	133	164	143	139	155	147	142	157	175	172	137	149	195	209	180	179	145	128	140	142	141	123	222	139	139	200	161	126	152	142	133	262	228	311	250	153	130	172	222	296	157	137	160	197	144	165
37.25	157	172	163	137	168	141	137	155	145	141	156	174	176	139	151	193	208	178	178	141	122	135	141	139	128	226	142	139	197	160	128	147	137	131	257	227	313	251	155	132	173	222	295	154	131	156	192	139	173
37.5	157	171	163	136	168	144	138	157	146	142	155	175	176	139	153	194	210	181	181	143	124	135	141	139	130	226	142	141	197	163	129	150	139	131	259	229	314	251	157	133	175	225	295	157	135	158	195	142	172
37.75	153	167	160	134	165	142	139	155	148	142	156	174	170	137	151	195	208	180	181	143	123	139	141	142	122	225	139	138	197	162	129	151	138	129	260	231	312	251	152	131	174	224	298	156	136	158	197	141	167
38	158	173	164	138	168	144	140	157	149	144	156	176	177	144	154	197	211	182	182	145	125	139	142	141	131	229	143	144	199	166	128	152	141	133	260	234	314	252	157	136	177	227	296	158	135	160	196	143	172
38.25	162	175	168	142	171	149	145	162	153	150	160	181	181	142	155	198	213	185	184	148	128	145	146	145	134	230	147	145	202	166	130	154	144	134	261	234	316	254	159	136	179	227	298	159	139	161	198	144	176
38.5	160	175	165	139	169	146	142	159	151	147	158	178	178	140	153	197	212	182	184	146	123	141	145	144	130	229	143	145	201	164	131	152	140	133	262	234	316	253	158	135	176	226	299	157	137	159	199	143	174
38.75	163	176	168	143	176	150	143	161	155	149	160	181	182	143	158	200	213	184	185	148	128	143	144	145	134	232	148	148	202	166	132	155	145	134	263	237	315	256	159	137	178	229	300	160	139	162	199	146	177
39	159	172	166	137	169	142	142	157	151	143	160	177	177	145	156	197	209	180	183	143	123	139	147	141	131	232	142	143	199	166	129	153	137	133	260	236	314	256	158	137	176	225	299	155	133	159	196	144	177
39.25	160	174	167	137	170	146	143	159	153	148	161	179	180	145	156	197	213	183	185	145	125	141	147	145	130	233	144	145	201	166	131	153	142	134	264	240	315	255	159	137	178	226	297	157	136	160	199	144	176
39.5	159	174	164	137	171	143	140	157	150	144	159	178	180	143	156	195	210	181	184	143	123	141	143	141	131	231	142	141	200	166	129	152	138	131	262	238	317	254	159	135	176	227	298	157	133	157	197	142	176
39.75	161	175	165	138	171	144	141	158	150	146	158	179	178	144	156	197	212	183	185	148	125	141	146	141	129	231	143	144	201	168	130	155	142	135	265	239	315	257	160	137	176	229	299	159	135	162	202	143	175
40	166	178	168	141	173	147	145	161	154	148	163	182	183	146	156	198	213	185	187	149	125	142	147	144	136	233	146	147	204	168	131	157	143	134	263	240	316	258	160	138	180	229	299	162	137	161	201	147	180
40.25	163	175	167	140	173	148	141	160	152	148	161	180	182	146	158	199	213	183	188	146	126	141	145	144	134	235	144	146	201	167	128	154	140	134	263	243	315	257	160	139	179	229	299	160	136	160	199	144	178
40.5	165	178	170	141	175	149	142	159	153	147	162	182	183	147	158	199	215	185	189	147	128	140	147	143	137	236	147	147	205	169	133	158	143	135	263	243	316	257	162	139	181	231	300	160	139	162	203	145	179
40.75	163	176	167	140	174	148	145	162	154	147	161	180	181	145	158	200	214	185	190	150	128	143	146	146	132	233	147	147	202	169	131	156	145	137	266	246	316	256	160	137	182	232	302	163	140	163	203	148	175
41	164	178	171	142	174	147	143	163	156	149	163	183	183	144	159	200	214	186	190	149	127	145	146	146	137	235	149	146	204	168	133	158	144	135	266	245	316	258	161	139	181	232	303	161	138	163	205	149	180
41.25	161	176	168	139	174	146	142	160	153	146	160	180	180	144	157	199	212	184	187	146	126	142	145	145	130	233	145	145	203	167	131	156	142	133	263	246	313	257	160	135	180	231	302	162	139	160	203	147	175
41.5	165	179	171	143	177	150	147	164	156	151	163	185	184	146	162	201	215	188	192	150	131	144	149	147	136	236	149	149	206	171	134	160	145	137	268	248	316	257	161	140	183	232	302	163	141	163	206	148	177
41.75	163	177	170	144	174	150	151	170	161	156	168	188	181	145	161	204	220	192	196	155	130	151	152	156	128	236	148	146	207	172	136	160	152	140	269	251	316	259	164	140	184	231	304	168	148	168	212	153	172
42	165	180	173	143	177	150	146	165	159	151	167	185	187	151	160	202	218	187	193	150	130	145	153	148	137	238	150	150	206	173	132	158	145	139	268	251	318	261	163	142	182	234	302	164	139	167	208	151	182
42.25	166	179	172	143	176	149	147	163	156	148	164	184	186	149	161	202	216	187	192	151	130	146	151	146	135	240	150	148	206	172	133	159	145	137	266	251	317	260	162	141	184	233	302	164	139	164	206	149	182
42.5	168	184	174	147	178	153	147	165	158	153	166	189	186	145	162	204	217	189	195	153	130	148	150	149	137	237	152	149	207	171	135	159	149	139	268	251	318	262	165	140	184	232	304	162	141	166	209	150	180
42.75	161	176	170	143	173	149	151	169	163	158	169	190	179	141	160	202	218	189	196	154	128	151	152	153	123	235	147	143	206	171	133	159	150	138	268	254	316	257	160	134	183	231	302	166	145	169	213	151	169
43	166	182	171	144	176	150	147	165	158	150	163	186	185	149	161	203	216	186	193	152	129	147	150	149	134	239	152	148	208	174	134	159	148	138	268	255	318	262	163	139	186	234	304	166	142	166	210	149	179
43.25	169	184	174	144	178	153	148	166	158	152	166	188	189	149	162	204	218	189	194	153	133	148	151	150	139	241	153	150	209	172	134	161	148	139	269	256	319	263	164	143	187	236	304	166	140	166	211	149	183
43.5	171	186	179	148	180	153	149	171	160	154	168	190	190	150	164	204	218	192	197	156	133	150	153	151	140	240	155	150	209	173	137	164	150	138	269	257	318	264	167	143	189	235	306	166	144	169	213	151	183
43.75	165	178	171	143	176	151	153	170	162	156	171	189	183	145	163	204	219	191	195	153	127	152	155	155	126	238	148	143	207	172	135	163	150	140	270	258	317	259	161	138	184	232	303	165	145	171	214	151	173
44	164	181	173	140	175	147	145	163	157	150	164	186	184	147	160	201	217	185	194	148	129	144	149	146	132	240	148	148	206	170	133	158	143	138	268	256	318	264	161	140	185	234	305	163	138	166	210	145	179
44.25	169	186	175	146	178	154	150	167	160	153	168	190	189	152	164	204	219	190	198	153	130	146	151	148	139	243	154	152	211	174	135	163	148	141	268	260	320	264	166	143	188	236	305	168	142	168	213	150	184
44.5	167	182	173	143	177	151	148	168	159	152	165	188	185	148	160	203	219	191	198	155	130	149	150	150	133	239	152	150	208	172	136	161	150	138	268	260	318	262	163	142	186	235	306	167	142	167	213	151	178
44.75	168	186	178	147	180	154	149	170	161	154	169	190	190	152	164	204	221	192	198	155	134	147	154	151	139	242	155	151	210	175	136	164	149	139	270	261	319	264	166	144	189	238	306	169	143	171	216	151	183
45	167	181	176	146	177	154	153	171	163	157	170	191	187	147	165	206	220	194	201	157	134	151	154	156	130	240	152	149	212	174	139	167	153	143	271	263	318	263	166	139	189	237	308	172	149	175	217	153	174
45.25	170	187	178	150	180	157	151	172	163	157	172	192	192	151	167	207	222	191	202	157	134	152	157	154	138	243	155	152	211	174	140	164	152	143	272	264	319	266	168	142	191	237	307	169	146	172	217	153	182
45.5	166	179	175	145	177	152	153	174	163	157	171	190	185	146	165	206	220	195	199	159	134	153	155	154	128	242	151	146	211	174	138	165	154	141	272	266	317	263	165	141	191	236	309	170	148	172	218	155	175
45.75	168	183	176	148	181	155	157	175	164	158	170	192	188	148	166	208	223	194	204	161	136	153	157	157	130	242	152	148	214	177	141	168	156	144	274	268	320	263	166	142	190	238	309	172	151	176	218	155	176
46	174	189	181	150	184	158	153	172	164	159	174	194	193	155	167	209	221	195	201	159	136	152	157	154	140	247	158	154	214	177	140	167	154	144	272	268	320	267	168	146	192	241	309	172	146	174	220	155	186
46.25	172	188	178	148	182	157	152	173	164	156	169	192	191	150	166	207	221	194	201	157	136	149	153	153	138	245	155	152	214	175	138	166	154	143	271	267	320	265	167	144	190	240	309	170	145	171	219	154	182
46.5	175	189	179	151	184	156	153	170	161	157	170	194	194	154	167	208	223	195	203	157	135	152	157	155	142	246	157	155	213	177	137	166	154	143	270	270	321	268	167	146	192	241	309	171	146	173	219	155	185
46.75	170	184	176	148	180	156	160	178	170	163	174	195	188	148	167	207	224	199	204	161	134	158	159	161	131	244	152	147	212	178	141	169	157	143	274	271	319	265	167	142	193	237	308	174	151	177	221	156	179
47	167	183	177	147	181	154	151	170	162	154	170	193	188	148	165	207	221	194	202	158	134	150	156	153	133	244	152	151	213	177	139	167	154	146	274	270	318	265	165	143	193	239	310	173	149	172	220	157	177
47.25	171	187	179	150	181	157	159	178	170	162	175	198	190	151	169	208	225	197	207	161	134	158	161	160	131	245	155	150	217	177	140	168	157	146	275	273	320	265	166	142	192	239	308	175	150	176	222	158	179
47.5	170	182	175	143	182	153	151	171	162	153	169	192	187	155	165	206	221	191	202	154	134	148	155	152	132	247	151	151	214	178	138	169	152	145	272	272	319	267	166	140	191	240	309	170	144	173	221	155	182
47.75	171	184	176	147	180	155	156	176	168	161	175	198	188	151	166	208	223	196	205	158	132	156	159	157	132	245	152	149	215	177	138	168	154	143	273	273	319	265	166	144	191	238	309	170	148	176	224	157	181
48	170	185	178	149	180	154	155	174	167	159	172	194	190	150	166	209	225	196	206	159	136	156	157	156	131	247	155	151	214	178	140	169	156	144	275	273	321	266	167	143	193	239	310	174	149	174	223	156	178
[truncated: 47 more columns]

## Sheet: Ts1CJe_Rep3
Plate Type	PM-M1
Group	Ts1Cje
Replicate no.	3
Hour	A01	A02	A03	A04	A05	A06	A07	A08	A09	A10	A11	A12	B01	B02	B03	B04	B05	B06	B07	B08	B09	B10	B11	B12	C01	C02	C03	C04	C05	C06	C07	C08	C09	C10	C11	C12	D01	D02	D03	D04	D05	D06	D07	D08	D09	D10	D11	D12	E01
0	47	45	43	45	42	42	37	41	45	46	50	56	43	39	34	41	40	37	37	35	37	35	42	52	40	35	32	35	39	34	35	33	34	36	42	46	38	34	32	34	34	38	32	35	35	35	45	45	42
0.25	52	49	47	49	45	48	43	46	46	52	50	63	47	40	38	47	43	43	41	43	43	43	46	57	45	38	38	39	43	39	39	36	43	40	47	53	43	36	35	37	41	43	39	38	43	40	52	52	45
0.5	49	50	46	50	48	52	49	52	52	56	56	67	47	41	42	48	47	47	41	46	45	45	50	58	44	40	39	39	47	39	39	40	44	41	50	54	45	39	37	39	38	42	40	37	45	43	54	54	44
0.75	51	52	47	51	49	54	48	52	51	55	56	66	49	42	42	50	50	51	43	48	45	46	50	59	45	41	39	41	48	43	43	41	44	42	53	57	49	41	39	39	43	44	43	37	44	44	53	54	47
1	53	52	50	53	50	55	49	52	54	58	57	67	49	45	44	54	53	53	44	49	46	46	51	61	48	45	41	43	54	42	45	44	46	43	55	58	51	45	38	41	45	44	45	40	49	47	55	56	49
1.25	54	52	52	55	52	57	52	56	53	59	61	65	50	47	46	56	56	57	46	51	48	50	53	61	49	44	43	44	56	43	45	44	46	44	56	54	51	43	41	42	46	47	45	41	49	45	55	57	49
1.5	56	56	53	55	53	57	48	56	55	58	58	68	53	47	47	59	58	59	50	51	51	48	54	60	49	47	45	44	57	45	46	45	47	48	61	57	53	46	42	44	47	48	50	44	49	49	55	56	50
1.75	53	54	51	55	54	57	54	56	57	61	58	68	49	46	47	59	60	60	49	51	47	51	53	64	49	45	42	46	58	46	48	45	47	43	57	57	56	46	41	44	45	49	50	43	51	48	55	58	49
2	60	62	57	59	59	63	57	63	58	62	65	71	58	51	53	63	63	67	54	55	52	56	57	66	55	51	49	51	63	51	52	51	51	50	68	63	62	52	45	49	52	53	57	48	54	54	61	60	58
2.25	59	61	58	58	59	62	56	65	61	64	68	71	56	52	54	66	68	69	54	57	53	55	57	66	56	50	48	52	66	51	54	52	52	51	64	62	64	54	48	50	53	55	57	48	55	55	62	63	55
2.5	58	60	56	59	59	63	57	66	62	64	66	72	52	51	52	65	69	68	55	59	53	56	59	67	53	49	47	49	65	50	55	52	50	51	69	61	66	56	48	49	50	55	60	48	55	55	64	60	53
2.75	57	62	56	59	61	62	59	65	64	69	67	75	55	52	56	68	69	72	56	58	56	55	59	65	53	49	48	49	66	53	54	51	53	50	70	62	69	55	48	47	53	55	62	48	56	56	63	64	56
3	62	62	60	62	65	65	62	70	67	73	70	76	58	56	57	70	74	72	59	63	58	62	62	70	57	54	52	54	68	56	58	54	57	56	74	66	74	58	50	50	55	58	66	52	61	61	65	66	58
3.25	64	65	60	63	66	67	65	71	70	73	73	78	58	54	58	72	74	75	59	64	60	65	64	72	57	52	52	54	71	56	60	56	58	56	75	67	77	57	52	51	57	60	70	53	63	63	66	68	58
3.5	64	65	59	64	67	68	66	72	70	76	70	77	60	55	60	73	74	76	62	65	61	63	64	72	61	53	53	53	69	59	60	56	57	56	77	66	80	61	51	54	57	63	72	52	61	63	66	66	61
3.75	68	67	61	66	68	66	64	74	67	71	68	79	68	60	60	70	75	78	64	67	62	66	66	72	65	57	55	56	71	57	60	58	60	60	81	69	84	62	53	54	61	65	76	57	62	65	66	68	66
4	63	63	59	62	67	65	64	74	70	74	70	76	61	55	60	71	76	74	61	66	61	63	65	72	58	57	52	55	70	58	61	58	59	57	78	65	84	62	51	54	58	62	73	53	61	65	66	65	61
4.25	65	64	61	66	68	70	65	75	71	76	73	77	62	57	61	73	78	76	64	69	62	65	68	71	59	54	54	53	72	60	64	58	61	56	80	67	87	65	53	54	58	63	76	55	64	64	69	69	60
4.5	67	66	63	65	70	67	64	76	70	75	71	81	66	58	62	74	79	78	63	69	62	67	69	71	61	58	56	58	71	62	62	61	62	57	83	67	91	66	56	57	61	65	79	55	63	68	68	68	64
4.75	71	69	65	70	70	72	67	77	73	77	74	81	67	62	64	77	82	80	69	71	66	68	72	73	65	61	59	60	74	62	67	62	63	62	87	71	96	69	60	59	67	69	86	59	67	69	70	69	69
5	65	66	65	65	71	71	67	78	71	78	74	79	62	60	64	77	79	79	66	71	64	69	72	72	62	58	57	58	73	64	63	60	62	60	87	69	96	71	56	57	63	67	84	59	67	70	73	71	67
5.25	67	66	62	65	71	69	69	79	71	78	78	82	66	60	62	77	82	81	67	71	65	70	71	74	60	58	55	57	75	64	65	61	64	61	88	68	99	72	57	56	63	68	86	60	66	68	71	70	67
5.5	70	69	66	68	74	71	69	81	75	78	80	84	67	63	65	79	86	81	72	72	67	72	74	77	64	63	60	63	79	67	67	66	63	64	93	73	105	77	61	60	65	70	91	63	69	72	75	74	71
5.75	64	66	64	65	71	70	68	80	75	78	76	80	64	60	64	76	82	79	69	69	64	69	71	77	60	59	58	57	74	63	66	62	61	61	90	71	104	76	57	58	63	66	89	60	65	69	70	71	68
6	67	69	65	65	75	70	67	81	74	77	77	82	68	63	65	79	85	81	69	72	65	71	74	75	63	63	58	60	76	65	66	64	64	63	95	72	108	78	60	61	66	71	92	61	67	71	75	73	70
6.25	67	68	63	67	74	71	69	82	75	78	75	83	68	64	66	80	86	79	72	71	64	72	75	76	62	62	59	60	78	68	67	66	63	63	97	72	112	81	59	59	65	71	96	61	66	73	74	75	70
6.5	67	67	63	65	74	69	66	79	74	78	74	78	68	61	64	78	84	79	69	71	65	70	72	73	60	61	57	59	75	64	65	65	62	60	95	70	111	78	56	59	64	68	93	60	64	68	73	70	72
6.75	70	70	65	67	75	70	68	82	75	80	78	81	70	65	67	81	87	81	71	72	66	74	75	78	62	66	62	62	79	68	66	66	65	64	101	76	117	84	60	62	68	72	100	64	69	75	73	73	74
7	73	74	69	71	78	74	72	87	79	83	83	87	73	69	69	84	92	84	77	75	68	77	77	80	67	68	66	67	81	72	70	70	68	68	104	79	122	87	64	67	73	77	101	66	72	75	78	77	76
7.25	72	70	69	70	78	73	73	85	78	80	80	84	70	69	68	84	89	81	75	74	68	77	74	80	64	67	64	66	79	72	69	69	66	65	102	75	124	90	63	66	71	77	104	65	69	75	77	76	77
7.5	68	70	65	67	76	69	66	81	74	76	77	80	68	65	66	80	87	79	73	71	65	73	70	76	63	65	61	62	77	69	65	68	63	63	102	73	123	84	60	62	67	74	101	63	66	73	74	72	74
7.75	73	72	69	68	80	72	70	86	75	80	79	85	72	68	70	83	90	84	77	74	68	75	76	77	65	68	64	65	80	72	69	71	67	65	107	79	128	91	64	68	71	78	109	65	72	77	79	77	77
8	68	68	66	66	77	70	68	85	73	77	78	83	72	67	68	83	89	81	76	71	65	76	72	74	63	67	61	65	80	71	68	70	64	64	106	75	128	90	62	65	69	77	106	64	68	74	76	73	74
8.25	74	72	68	70	79	74	72	90	80	84	81	87	72	67	71	85	94	83	77	77	69	78	77	82	65	69	64	67	82	73	71	70	69	67	110	77	135	95	62	65	72	77	113	67	72	79	77	77	79
8.5	75	70	70	66	78	69	68	84	76	78	82	85	73	71	71	84	92	80	77	71	65	76	76	77	64	72	64	67	80	73	67	73	65	68	110	78	135	97	63	66	71	80	115	65	68	77	76	75	81
8.75	73	76	70	71	83	77	74	92	83	87	87	89	75	72	77	88	98	86	83	79	71	81	80	82	68	73	68	69	85	77	74	77	71	69	114	79	142	100	66	69	76	83	118	72	76	80	83	80	83
9	75	74	71	70	83	76	74	91	78	84	84	91	74	71	73	87	95	85	80	77	69	82	78	81	67	73	67	69	84	76	72	74	68	69	114	79	142	100	66	68	76	78	119	69	74	79	81	77	81
9.25	73	74	69	70	80	73	74	90	78	84	81	86	74	69	72	87	96	83	82	77	67	78	79	78	63	72	65	66	82	74	70	73	68	69	115	80	147	98	65	68	76	81	121	67	72	80	78	77	82
9.5	80	78	78	74	83	73	69	86	79	78	81	87	80	78	74	88	97	82	82	74	70	78	76	77	74	79	72	74	82	78	69	75	67	73	118	80	148	105	68	72	79	88	122	69	69	80	75	76	91
9.75	74	73	71	68	81	73	70	86	79	81	79	87	76	75	73	87	95	82	82	73	68	79	77	78	67	75	67	69	84	78	69	74	67	67	118	79	149	105	66	71	75	83	122	69	71	79	80	76	86
10	75	76	72	68	84	75	74	92	82	85	84	89	77	75	75	90	98	85	84	77	72	81	79	81	68	78	70	71	85	80	73	78	69	70	121	80	155	105	67	72	77	86	125	70	72	81	80	80	88
10.25	77	76	70	71	85	77	75	93	82	86	86	88	75	74	74	91	99	85	83	78	70	82	79	80	66	79	70	71	87	76	73	77	69	71	119	82	156	108	68	72	77	86	126	71	75	83	81	79	87
10.5	76	73	73	69	84	76	73	91	81	83	83	89	76	77	75	89	100	85	84	78	70	84	81	80	66	77	69	72	85	77	71	77	68	72	122	82	158	110	67	72	77	84	130	70	72	84	81	80	89
10.75	77	76	72	73	86	82	78	98	85	90	89	95	79	73	77	92	103	90	87	84	72	86	85	85	67	79	72	72	88	82	77	79	74	72	125	86	164	112	69	73	81	86	132	73	75	85	84	81	87
11	82	82	78	75	88	75	72	90	81	82	85	89	85	83	80	91	102	85	87	76	70	82	78	79	77	88	76	77	85	83	71	79	68	73	125	85	168	119	73	78	83	92	135	71	68	83	79	80	98
11.25	80	77	78	72	90	75	74	91	80	84	84	93	81	82	78	93	101	85	86	78	73	85	79	81	70	83	72	75	85	84	72	81	72	74	130	89	167	117	71	75	81	88	137	73	73	84	81	82	92
11.5	79	78	76	74	87	80	78	97	87	89	88	93	82	78	82	95	105	89	90	82	75	88	85	86	70	85	74	76	91	86	76	83	74	76	132	86	171	120	73	78	83	89	140	77	75	88	85	84	92
11.75	85	83	81	77	89	77	74	91	83	85	86	89	88	86	84	97	103	85	89	76	73	83	81	81	79	91	77	81	90	87	72	81	70	77	130	86	176	125	76	83	86	94	139	74	71	87	79	81	101
12	81	80	81	76	91	81	79	97	83	89	88	99	82	84	81	96	107	91	91	82	77	89	86	84	73	88	75	79	90	86	77	83	76	78	137	92	177	123	75	81	87	94	148	79	78	89	88	86	94
12.25	87	85	83	80	93	81	76	96	84	88	91	96	91	85	85	97	109	92	94	83	76	87	85	87	81	93	81	80	91	88	75	85	73	79	136	91	181	128	77	83	88	97	148	78	75	89	86	83	102
12.5	85	83	81	76	92	79	77	97	85	88	91	96	87	85	83	98	109	89	93	82	76	89	84	86	74	92	78	81	91	86	77	85	74	80	140	93	181	129	74	82	89	98	148	76	76	90	86	87	99
12.75	83	84	80	74	93	82	78	100	89	92	89	96	86	82	82	99	109	91	94	83	75	91	86	87	72	92	76	79	95	88	78	85	76	79	140	87	184	129	74	80	87	94	151	78	80	89	87	83	97
13	83	81	79	77	92	81	79	97	86	88	88	96	86	82	80	97	108	90	95	86	78	91	85	86	72	89	78	81	93	88	79	87	78	79	142	92	187	127	77	80	87	98	155	79	78	91	87	89	96
13.25	84	82	78	78	94	84	82	106	91	94	91	98	84	82	85	100	113	93	95	88	78	92	90	87	72	93	80	81	96	89	82	87	79	77	144	90	191	133	77	81	89	95	156	80	81	95	88	87	99
13.5	83	81	80	77	95	84	83	103	90	95	93	98	83	81	84	99	112	93	96	88	78	93	90	90	74	95	79	81	95	91	82	87	78	79	146	91	189	132	77	83	89	97	155	81	79	94	90	87	99
13.75	86	83	79	76	95	82	83	102	90	93	92	97	89	86	85	103	111	94	98	86	77	93	87	89	74	95	79	82	97	90	80	86	78	80	144	91	193	138	77	83	88	95	156	79	78	93	88	87	104
14	86	85	82	80	95	83	78	101	90	92	93	99	88	88	85	102	111	91	98	88	81	93	89	87	78	98	84	84	97	90	80	89	77	81	150	95	196	137	80	85	91	102	162	83	79	95	88	90	104
14.25	94	92	89	87	101	87	81	102	90	96	95	100	97	92	90	103	117	96	101	91	81	93	90	89	85	103	88	89	98	95	83	93	79	83	150	95	201	142	86	91	97	105	166	84	81	97	89	88	111
14.5	85	84	82	78	96	86	80	103	92	93	94	98	87	85	86	101	113	95	97	87	78	93	87	88	74	96	80	84	100	90	81	89	79	78	149	91	197	140	79	84	92	98	162	82	78	96	88	85	99
14.75	88	85	85	78	96	85	79	103	91	91	92	100	90	87	89	103	115	95	98	88	79	94	91	87	76	98	83	86	98	93	81	92	79	83	153	95	200	142	79	86	94	104	166	82	80	92	90	88	103
15	94	93	93	84	101	85	83	104	90	91	96	101	99	94	94	105	117	96	104	88	80	93	89	89	87	106	91	90	100	97	83	94	80	86	153	98	207	149	86	96	98	109	168	86	79	98	87	88	116
15.25	87	86	87	81	99	84	82	104	90	92	94	104	89	90	88	105	116	99	101	91	80	97	91	88	74	102	84	88	100	96	83	90	83	84	156	98	205	145	81	89	96	105	173	86	81	97	92	92	106
15.5	88	84	83	81	98	87	84	109	96	97	94	101	91	88	90	104	118	97	103	91	80	98	92	90	75	101	84	86	101	95	84	92	82	83	157	94	207	147	82	90	94	103	171	87	85	98	94	91	107
15.75	87	86	85	81	99	86	86	109	95	99	95	103	90	88	88	105	118	98	104	92	83	100	92	91	74	101	84	86	103	96	87	92	81	84	158	96	209	149	83	86	95	102	174	87	83	97	93	90	106
16	90	90	89	82	101	86	82	104	91	92	94	102	96	94	89	106	119	96	104	90	80	96	90	90	80	105	89	89	102	99	81	92	78	86	159	99	211	151	82	91	98	107	174	85	81	98	88	89	112
16.25	88	88	85	85	103	91	91	114	101	104	102	108	93	87	93	108	122	103	107	97	86	102	98	96	77	105	84	89	105	97	89	96	89	86	161	97	213	152	85	91	98	107	177	89	87	102	99	94	108
16.5	89	88	85	81	100	88	84	110	95	97	93	104	94	90	90	109	120	97	106	94	83	100	91	92	75	103	87	88	103	98	84	96	85	87	163	101	215	154	83	90	97	107	180	87	83	101	93	93	107
16.75	91	88	87	83	103	90	88	113	99	100	98	105	94	90	90	110	123	100	105	97	83	101	94	95	77	105	87	91	105	99	89	96	87	82	164	97	217	155	84	89	99	105	180	88	87	104	97	94	109
17	89	90	86	83	102	92	88	113	99	102	99	105	93	89	91	108	124	101	108	97	84	101	95	94	75	106	87	90	107	98	88	96	88	85	165	101	217	156	84	90	100	108	182	89	86	102	96	92	108
17.25	98	95	94	88	105	90	86	111	96	98	96	106	101	98	97	111	124	100	109	94	86	100	93	91	86	113	94	95	105	102	87	98	84	88	169	101	222	161	89	96	103	114	185	90	84	101	93	92	119
17.5	102	98	97	90	109	94	91	115	99	103	104	109	106	103	98	115	130	104	113	95	86	104	98	97	90	117	98	97	110	106	89	101	86	91	170	106	227	167	94	101	108	118	187	93	85	105	99	98	124
17.75	96	93	91	88	105	92	87	114	97	101	98	105	99	93	95	110	124	102	111	96	84	102	95	92	83	111	92	94	106	102	87	99	87	85	171	99	223	163	89	94	103	113	189	88	83	103	97	93	116
18	97	93	90	89	106	96	89	114	101	105	101	108	101	94	96	112	128	105	112	100	86	105	96	97	86	114	94	95	110	102	90	101	90	89	173	103	225	165	90	97	106	114	192	93	90	107	100	94	116
18.25	95	94	91	87	109	94	92	117	101	106	100	111	97	96	95	114	130	105	115	100	87	105	99	98	79	114	92	95	111	104	94	102	91	90	173	103	229	164	91	95	107	114	193	94	91	106	102	97	114
18.5	98	96	97	88	107	90	87	114	98	100	100	106	104	102	101	116	128	102	113	94	85	102	96	95	86	120	96	97	109	104	88	100	86	93	170	104	231	172	95	101	107	118	190	94	83	105	95	93	122
18.75	95	93	90	87	107	93	90	117	103	105	101	108	97	94	95	115	129	105	115	101	86	108	98	97	79	114	93	94	110	104	90	103	89	89	175	105	229	170	89	95	105	114	194	94	89	106	100	98	114
19	95	96	93	87	108	98	93	121	105	107	104	114	101	99	101	118	133	109	116	102	90	109	102	98	81	117	95	95	112	107	93	104	92	92	179	108	233	170	94	100	110	118	197	95	91	110	103	100	118
19.25	98	95	95	90	109	94	92	117	101	105	103	113	101	99	100	117	129	105	116	101	90	108	101	98	84	118	96	98	112	107	94	104	92	95	181	112	236	173	94	100	109	120	199	97	93	112	102	101	120
19.5	97	95	93	89	111	99	93	122	104	107	104	113	100	95	101	118	134	109	118	106	90	111	104	102	83	120	95	100	113	106	96	104	93	91	177	107	235	173	93	101	109	118	199	97	93	108	104	102	118
19.75	105	102	101	95	112	99	94	118	103	105	102	112	109	104	103	119	134	107	119	102	92	108	100	97	92	126	100	101	114	109	92	107	91	97	181	111	240	179	97	105	115	124	202	98	90	109	102	98	128
20	104	103	101	93	112	97	90	121	104	104	103	112	108	104	104	120	135	107	119	103	91	107	99	99	91	125	100	101	113	109	95	107	91	97	181	111	238	178	98	106	114	124	202	98	90	108	100	99	126
20.25	100	97	97	90	112	98	95	124	107	106	106	115	103	102	101	120	137	111	123	104	95	111	102	102	85	124	98	99	117	112	97	106	96	95	185	113	241	180	97	102	111	123	207	99	95	113	106	105	121
20.5	102	99	99	92	111	98	92	120	105	105	106	113	106	103	102	119	134	105	121	103	91	111	103	100	88	125	99	100	115	112	93	108	94	97	187	112	241	179	95	103	114	126	206	100	91	112	102	103	125
20.75	107	102	101	94	113	96	93	121	104	108	107	112	109	106	104	121	135	107	121	101	88	108	100	100	92	129	102	100	114	111	93	105	89	95	182	112	243	183	99	109	113	125	204	96	89	112	100	100	130
21	103	102	100	93	113	100	93	122	110	108	105	115	108	106	103	123	138	109	124	105	92	109	103	101	89	127	100	103	116	112	95	107	93	97	189	113	244	182	98	105	114	126	209	101	92	114	105	102	126
21.25	105	101	101	95	115	102	96	124	107	109	108	118	111	104	105	120	139	112	124	109	95	113	104	101	91	128	104	104	117	113	98	110	95	98	189	116	245	184	101	107	117	129	213	101	94	115	107	104	128
21.5	102	98	99	91	115	100	97	126	108	109	109	116	107	103	103	122	138	111	125	107	94	112	103	102	87	128	101	104	118	111	97	109	96	98	188	114	245	184	101	106	113	126	211	100	97	115	107	103	124
21.75	99	97	97	93	114	102	100	128	112	114	109	120	105	101	104	125	139	113	123	107	94	114	107	105	83	128	100	101	119	114	98	109	97	96	189	113	246	185	98	104	114	124	209	101	95	114	107	103	124
22	102	99	99	94	115	103	97	127	110	112	106	118	105	102	105	122	140	112	124	111	95	115	105	105	85	127	101	103	119	113	100	109	99	98	192	113	248	184	99	106	117	127	214	102	99	116	107	103	126
22.25	111	109	106	100	121	106	98	128	111	115	109	120	116	107	111	126	144	115	127	111	98	115	105	104	97	136	110	108	122	117	102	115	101	102	194	118	251	191	107	114	121	135	217	106	95	118	108	107	137
22.5	106	104	102	96	117	103	100	127	112	115	112	120	109	106	107	128	142	115	126	110	95	115	107	107	89	133	103	106	122	116	101	113	97	98	192	117	250	190	102	110	119	132	215	104	94	117	108	105	130
22.75	103	103	102	96	119	106	103	133	117	120	115	125	108	105	106	128	144	116	131	113	96	120	111	109	87	133	106	106	123	115	104	114	102	98	194	119	251	193	103	109	118	128	216	105	100	120	114	108	128
23	106	104	103	95	117	101	97	126	111	113	109	120	111	112	109	127	143	113	127	108	95	115	104	103	88	135	103	104	124	116	99	113	97	99	195	120	251	193	103	110	119	133	218	104	98	117	108	108	130
23.25	103	101	102	94	117	101	98	130	110	112	110	120	107	107	107	128	143	113	127	110	94	117	107	104	88	133	102	104	120	115	99	111	99	101	196	119	251	190	100	107	118	131	220	102	97	117	110	105	129
23.5	107	101	100	95	117	102	96	128	111	113	110	119	108	107	108	129	145	115	128	109	96	117	106	104	87	132	105	105	121	117	100	112	99	98	198	118	253	194	102	108	120	134	220	104	95	118	108	106	129
23.75	104	102	101	95	119	107	102	133	114	117	114	122	109	105	109	127	146	116	130	111	97	119	109	108	86	133	103	105	122	117	102	113	103	99	196	118	254	194	101	108	119	129	220	103	98	119	112	106	129
24	105	105	100	95	119	106	105	134	116	120	115	125	109	104	110	127	145	118	131	115	95	121	111	110	88	134	103	106	123	118	103	114	100	101	198	121	254	195	101	109	119	131	222	105	99	120	113	109	128
24.25	108	103	103	95	120	101	97	131	113	113	112	121	111	110	110	129	145	115	130	109	94	118	108	104	88	137	105	107	125	118	101	116	99	99	200	122	255	197	102	112	121	133	224	106	98	121	111	108	131
24.5	108	107	104	100	122	111	108	140	122	124	118	128	111	109	114	130	150	121	134	120	101	122	111	112	89	138	107	107	129	119	108	120	105	104	203	124	257	197	105	113	124	134	226	109	103	122	116	110	131
24.75	109	107	104	96	121	104	99	132	116	116	116	120	114	113	114	131	147	116	133	111	99	118	110	106	91	140	108	109	126	120	103	116	99	104	200	121	260	199	107	115	121	134	226	109	98	122	113	108	134
25	112	109	110	103	123	111	102	137	117	121	117	127	116	108	113	128	147	118	132	117	98	121	111	108	97	141	110	109	125	120	102	117	100	99	203	120	262	199	106	112	124	137	226	105	98	119	114	106	137
25.25	114	111	113	101	126	107	102	134	116	119	118	125	121	119	118	136	152	121	137	111	98	122	113	110	99	147	112	114	130	125	105	119	101	104	205	128	263	207	110	122	127	143	227	111	98	124	115	113	143
25.5	112	111	111	101	124	106	101	132	116	117	115	123	120	121	118	138	153	118	138	111	99	119	111	107	97	149	115	114	129	124	103	119	101	107	206	128	264	206	110	121	125	142	230	110	97	123	114	111	142
25.75	112	113	111	102	124	107	105	136	121	119	118	125	118	116	116	134	151	119	136	114	99	122	113	109	98	148	114	113	130	124	104	119	101	105	205	128	263	207	110	120	125	141	230	109	99	125	117	113	141
26	116	114	113	105	127	109	104	136	116	118	116	127	122	119	118	137	154	121	138	116	102	123	111	109	100	149	117	115	131	126	107	123	104	107	207	130	264	208	111	122	129	145	234	112	101	125	116	111	143
26.25	118	116	116	107	129	111	104	139	117	119	118	130	123	119	121	139	154	121	141	118	102	123	112	110	102	151	120	116	131	127	108	123	105	108	212	131	267	209	113	121	132	146	235	111	101	126	116	115	146
26.5	117	116	113	106	127	109	106	139	120	120	118	127	123	119	120	138	155	122	140	116	103	124	114	112	101	150	117	117	132	127	106	124	104	109	210	128	268	210	113	122	129	145	234	113	101	125	116	114	147
26.75	118	115	115	107	128	113	104	135	121	121	118	130	121	116	120	135	157	122	140	118	104	126	113	110	102	151	119	115	132	127	108	123	106	109	213	133	267	209	112	121	132	147	239	112	103	126	119	115	146
27	112	111	110	104	127	114	109	142	125	126	120	131	112	110	118	135	157	125	141	126	105	130	117	114	91	146	114	111	132	126	113	123	113	106	215	132	266	205	110	116	131	142	238	115	108	129	123	114	137
27.25	119	116	116	107	129	115	106	138	120	122	118	130	123	120	121	138	157	125	142	122	106	126	115	113	99	153	120	119	134	128	108	127	109	109	215	134	269	213	115	123	133	151	239	115	105	127	118	114	146
27.5	114	111	111	102	127	111	105	139	119	119	118	133	117	119	118	137	156	123	141	118	105	126	115	111	94	149	114	114	132	127	106	124	106	109	214	135	267	210	111	119	129	145	239	114	104	130	118	116	138
27.75	118	117	115	108	130	114	107	140	121	123	118	133	124	119	120	140	160	125	144	121	106	128	112	113	98	151	120	116	132	129	110	126	107	110	216	137	269	213	114	123	134	150	242	116	105	130	120	116	145
28	115	110	113	101	130	113	107	141	123	122	116	133	116	116	120	138	156	125	143	119	106	127	116	114	93	150	116	113	131	127	109	124	108	110	217	136	269	212	112	119	133	147	240	113	105	130	121	116	141
28.25	115	118	117	108	132	116	106	143	119	121	121	133	123	120	123	137	160	127	144	122	108	126	115	114	99	154	121	119	134	131	110	126	111	111	219	140	271	214	116	122	134	152	244	116	106	130	123	119	145
28.5	117	116	116	106	132	116	108	141	122	122	120	134	121	119	123	140	160	125	145	123	107	129	117	115	99	153	119	118	136	130	110	126	108	113	217	139	271	215	112	125	134	149	243	115	109	130	121	117	146
28.75	120	119	117	109	132	114	106	141	119	122	118	131	124	120	122	139	160	123	142	121	104	125	114	112	102	156	122	116	135	131	109	124	106	109	217	136	273	216	116	123	134	152	242	113	104	129	118	115	149
29	122	117	117	108	134	114	107	143	121	122	119	133	125	122	124	142	159	126	146	121	108	126	115	112	101	156	122	120	135	131	109	128	110	111	217	140	272	218	116	125	136	154	244	116	105	131	121	117	148
29.25	119	118	116	109	134	114	107	142	123	122	120	134	123	119	122	142	161	126	148	122	107	128	117	113	101	156	120	119	134	130	110	128	109	112	219	140	271	215	116	124	136	153	244	115	105	131	120	115	148
29.5	115	114	115	104	128	113	107	142	122	124	122	134	120	118	120	141	161	124	145	122	105	127	116	113	93	152	116	115	136	129	111	126	111	111	221	138	271	217	112	122	134	150	247	117	108	131	123	118	142
29.75	121	117	118	109	133	114	107	144	121	125	119	134	123	121	121	139	161	125	146	119	103	129	115	113	99	157	121	117	135	129	110	125	108	108	219	139	273	221	116	125	135	152	246	115	107	129	122	114	148
30	118	114	115	107	131	113	108	142	124	121	121	133	122	121	123	143	162	126	147	121	106	130	116	112	98	157	120	119	137	132	112	129	108	109	220	140	274	220	116	125	133	151	245	119	105	132	121	115	144
30.25	122	120	119	112	134	120	112	148	125	129	123	135	126	121	125	142	165	132	150	127	108	133	119	115	104	159	124	121	137	133	114	130	111	113	222	142	276	220	119	126	139	154	248	121	106	133	125	117	151
30.5	121	121	118	106	134	110	109	143	125	125	125	133	125	128	127	147	165	128	150	121	103	129	117	113	103	163	123	122	138	133	111	128	109	111	222	143	276	224	119	130	135	154	247	120	106	132	121	119	154
30.75	126	122	122	111	135	116	109	143	125	127	122	134	129	124	126	145	167	131	150	124	109	132	118	116	107	164	125	121	140	134	114	131	110	113	223	143	278	225	120	130	139	158	248	120	106	133	123	118	155
31	122	121	120	110	133	116	111	146	126	126	125	136	127	125	128	146	166	128	150	122	107	132	119	117	106	164	124	122	139	133	112	130	110	114	223	143	278	225	120	131	139	156	248	119	105	133	123	118	155
31.25	117	114	115	107	134	117	114	148	126	131	124	138	122	120	126	146	167	130	151	127	108	134	123	117	97	159	121	118	141	133	116	131	112	111	223	144	277	224	117	125	137	153	249	119	110	134	128	119	148
31.5	126	123	122	115	137	122	112	149	129	129	124	138	131	123	129	145	168	132	154	129	109	132	119	118	105	162	130	122	142	135	114	132	114	112	225	146	278	225	121	129	141	158	250	119	108	135	126	118	153
31.75	127	125	126	113	139	119	113	147	127	129	127	138	131	128	131	148	169	133	155	129	113	132	120	120	105	166	129	127	143	136	117	135	114	117	226	149	280	227	123	133	142	162	254	123	110	136	126	122	156
32	125	123	123	112	135	117	111	146	129	130	128	138	130	131	131	151	168	131	154	125	108	134	123	119	105	168	128	124	142	136	114	133	110	118	225	148	281	230	124	135	141	161	250	122	107	136	127	123	160
32.25	123	122	121	111	136	117	110	145	126	126	126	136	130	128	128	149	167	130	153	123	107	132	118	117	106	167	129	124	141	136	114	132	110	116	226	147	279	228	124	134	141	159	253	122	106	133	127	118	156
32.5	122	122	119	110	137	119	113	149	129	127	124	139	126	124	129	146	169	132	152	126	109	134	120	118	103	163	127	121	140	135	114	132	113	113	227	149	280	227	122	129	142	159	254	120	109	134	128	120	154
32.75	124	123	121	113	137	123	115	154	132	135	129	142	129	124	131	149	171	134	157	131	112	139	124	120	105	165	129	122	142	139	116	136	115	115	229	151	281	227	122	128	142	160	254	123	113	137	130	124	156
33	126	124	123	114	139	121	114	150	131	130	129	141	132	129	131	149	171	132	157	128	111	137	123	120	107	168	129	128	146	139	117	134	115	116	230	153	281	231	124	133	144	164	256	124	111	139	130	123	159
33.25	120	118	119	112	138	121	117	153	133	134	130	141	124	122	128	146	172	136	156	133	110	140	125	123	99	163	125	119	144	137	119	135	118	113	232	151	281	227	119	129	141	159	254	121	112	140	132	122	150
33.5	125	122	123	113	139	119	111	149	129	129	125	140	131	129	131	151	172	132	158	128	111	135	122	119	104	166	126	125	143	137	117	134	115	116	232	156	282	230	122	132	144	162	258	124	112	137	128	124	155
33.75	132	127	125	118	142	124	117	156	132	134	130	144	135	128	134	151	174	137	158	132	115	140	126	123	109	169	135	128	147	139	119	136	118	116	233	154	284	231	128	132	148	162	257	125	113	138	134	124	160
34	131	127	130	118	144	123	116	154	132	133	131	144	135	135	137	157	176	137	160	131	115	140	125	119	109	174	135	129	150	144	119	138	116	119	233	157	287	235	131	138	150	167	260	126	114	141	133	126	165
34.25	124	123	122	114	140	123	117	153	131	136	129	144	130	127	130	152	173	135	159	132	113	140	124	122	105	168	130	124	147	139	118	136	116	116	233	154	282	232	123	131	145	163	258	123	113	138	132	123	156
34.5	127	126	124	117	140	125	119	157	135	135	130	145	131	125	133	151	172	140	160	136	114	141	126	124	104	169	130	126	148	139	119	141	119	118	234	157	283	231	126	132	149	163	261	127	114	140	135	124	155
34.75	125	124	123	114	142	123	117	153	133	135	130	141	130	127	131	153	173	138	159	134	114	140	125	122	105	167	131	125	146	142	119	138	118	118	233	157	283	233	125	134	147	164	259	125	115	138	132	123	157
35	131	126	125	119	144	128	118	160	139	140	135	147	134	130	136	153	175	140	162	136	116	145	129	126	107	171	133	128	148	143	123	141	121	118	236	161	285	235	128	136	149	165	262	128	118	144	136	126	159
35.25	127	123	125	112	142	120	115	157	134	136	132	144	133	133	135	156	175	136	164	129	111	141	128	126	107	175	131	127	149	142	119	140	117	118	234	160	284	237	126	137	145	165	260	127	111	143	133	126	163
35.5	132	128	128	119	145	125	115	154	134	136	131	146	135	132	136	156	177	137	163	133	113	141	124	122	110	173	134	128	150	144	121	140	119	118	236	160	287	237	128	138	150	168	262	127	115	142	134	127	164
35.75	128	126	127	113	141	122	119	155	134	136	132	143	136	133	137	157	176	139	162	131	113	140	127	123	108	175	133	130	152	144	120	142	118	121	235	165	285	238	129	140	148	166	261	129	112	144	135	128	164
36	127	126	126	113	144	121	117	156	135	134	135	143	135	137	136	160	178	139	165	131	113	142	128	124	106	176	134	131	152	145	120	141	118	119	236	165	285	240	128	139	148	167	261	129	112	143	133	127	163
36.25	126	125	126	115	144	126	121	159	137	137	135	147	132	130	136	157	180	140	164	137	117	144	129	125	103	173	130	128	153	145	125	145	124	121	238	166	286	237	126	136	151	167	264	132	118	146	139	130	157
36.5	129	128	126	113	144	120	117	154	134	134	135	144	134	137	139	161	180	137	165	131	113	143	127	126	107	178	135	132	152	143	119	139	120	121	237	166	287	240	128	141	148	168	262	129	112	145	135	128	163
36.75	131	129	129	117	147	128	120	159	136	136	135	148	137	134	141	160	182	140	169	137	117	144	129	124	112	179	136	130	153	148	126	144	122	122	239	168	287	240	132	143	155	172	267	132	116	147	136	130	164
37	135	130	131	120	147	127	119	159	136	137	133	148	140	135	141	158	181	140	167	136	118	143	129	125	114	179	138	132	153	146	122	145	121	123	240	169	290	242	132	140	153	174	269	129	115	144	136	130	169
37.25	132	130	130	118	149	124	121	161	137	139	135	147	139	137	141	162	182	140	169	133	115	144	129	126	110	180	137	132	154	147	122	144	120	122	238	170	289	241	131	143	154	170	267	131	115	146	137	131	168
37.5	133	133	132	120	148	126	121	160	138	138	137	149	141	139	142	163	183	142	171	135	117	144	130	127	112	182	138	134	155	149	124	145	122	122	238	171	291	245	134	146	155	173	266	132	117	149	138	130	169
37.75	133	130	129	120	146	126	120	159	138	139	135	149	138	134	141	160	182	143	169	137	116	145	129	126	111	179	139	131	153	147	124	144	123	123	239	172	288	241	131	142	155	172	267	130	118	148	137	129	168
38	138	137	134	125	151	131	123	163	140	140	136	152	142	139	143	164	184	144	173	140	120	148	131	126	116	183	142	137	158	152	127	150	125	126	241	176	293	244	136	145	160	176	272	135	120	150	139	134	171
38.25	131	128	131	117	146	125	122	160	138	139	139	147	137	138	141	165	181	140	170	133	116	145	130	125	110	181	138	133	156	148	124	144	122	123	240	173	289	244	132	142	151	171	267	132	116	147	139	131	169
38.5	137	134	134	123	151	128	121	162	141	140	137	149	141	139	145	163	186	143	171	138	119	145	132	127	114	186	141	135	155	149	126	147	123	126	244	175	291	244	134	146	159	176	269	134	119	149	142	133	171
38.75	136	132	133	121	150	128	123	163	142	142	141	152	140	140	145	165	185	145	171	137	115	148	133	129	115	184	143	137	160	151	126	148	124	125	241	177	291	247	136	147	157	175	269	136	119	149	143	134	171
39	136	136	133	122	152	127	123	162	141	139	137	150	143	144	146	168	185	146	173	137	120	144	132	128	113	186	142	136	160	153	125	148	123	127	241	179	293	246	137	148	157	176	270	137	117	149	139	132	173
39.25	133	129	131	117	148	129	122	162	140	140	137	153	138	137	144	165	186	145	172	138	119	147	129	128	108	182	138	133	157	151	124	147	124	125	244	181	289	244	132	143	157	173	271	133	121	149	142	133	164
39.5	140	137	138	126	154	132	123	164	142	143	140	153	143	141	145	167	188	147	175	141	123	149	132	127	117	187	144	138	160	153	127	152	127	130	246	183	294	247	137	148	160	180	274	137	121	152	143	135	174
39.75	135	132	132	121	149	131	122	165	144	144	141	153	141	138	144	164	186	145	174	139	120	150	134	132	113	185	141	135	158	153	127	149	125	124	244	179	292	248	135	146	156	175	273	134	119	151	145	132	171
40	141	139	138	127	156	135	128	167	146	146	140	158	145	141	148	168	191	151	176	147	125	153	134	132	117	188	146	141	162	155	130	155	131	131	247	187	292	247	140	151	164	183	276	140	125	153	145	136	172
40.25	133	131	131	120	151	132	124	165	144	142	137	156	139	136	141	165	189	146	175	142	122	150	134	130	106	184	140	135	159	152	130	151	127	127	247	185	292	245	136	142	159	176	275	137	123	151	146	137	164
40.5	141	137	139	126	155	134	126	166	144	144	138	155	143	142	147	168	190	147	177	145	123	150	135	128	116	187	145	137	160	155	131	152	129	127	246	186	293	249	137	150	164	182	276	137	125	151	143	137	174
40.75	138	136	138	124	155	135	124	167	145	143	139	156	144	143	148	167	189	146	176	143	123	149	135	129	112	188	144	138	161	155	127	153	127	128	247	186	293	247	140	148	162	181	276	139	122	152	144	134	173
41	138	134	135	122	154	133	125	164	144	143	141	156	142	142	146	167	190	147	177	143	124	152	133	131	111	186	141	137	161	156	128	154	128	127	246	188	292	248	138	147	163	179	276	136	123	153	146	138	168
41.25	139	136	135	128	155	136	127	170	147	148	141	156	145	139	148	167	189	149	176	148	124	154	136	134	114	189	144	138	162	154	132	153	132	128	246	188	293	249	139	149	163	179	277	138	125	154	146	136	172
41.5	142	138	139	128	156	132	127	168	145	144	141	157	146	142	149	169	191	149	179	144	124	151	134	132	118	191	147	141	162	155	130	154	130	130	248	190	295	250	141	151	164	183	278	140	124	153	145	135	175
41.75	138	137	137	125	154	135	126	168	145	146	140	154	145	141	146	170	191	150	178	143	123	152	136	132	115	189	145	140	163	155	131	154	128	128	248	190	294	250	140	149	162	180	278	139	122	155	147	136	174
42	143	141	141	130	157	136	128	170	147	146	144	159	148	147	154	172	194	152	182	147	126	154	137	132	119	192	149	144	166	159	133	157	134	133	249	193	297	253	143	154	166	187	282	141	124	155	147	138	179
42.25	141	137	138	125	158	135	126	169	146	147	142	157	145	144	151	170	192	149	180	143	125	155	137	133	118	191	145	140	163	158	130	156	131	130	250	193	296	252	140	152	165	184	281	140	125	157	147	137	177
42.5	139	136	136	124	158	134	128	168	146	145	142	157	146	146	149	173	192	151	181	146	125	155	138	132	112	190	143	140	166	158	131	155	130	131	250	195	294	251	141	150	163	183	279	141	124	157	149	138	172
42.75	140	141	139	127	158	135	129	172	151	149	144	158	148	148	154	175	195	151	183	142	124	155	140	137	119	194	149	142	166	159	132	158	131	132	248	195	297	255	143	156	165	185	279	142	124	158	150	139	180
43	136	135	134	122	156	133	129	170	146	147	141	159	142	141	150	173	192	149	180	146	125	154	135	132	108	190	145	139	165	157	131	157	131	130	249	197	295	251	138	149	164	183	279	139	127	156	149	139	169
43.25	140	139	140	128	159	138	128	168	148	145	141	159	147	146	151	172	193	152	183	147	125	154	135	133	117	191	148	141	167	158	132	158	132	131	249	196	296	253	144	152	168	185	282	140	125	155	149	139	177
43.5	137	134	135	124	155	135	128	172	147	146	139	159	142	140	149	170	193	152	180	147	124	156	137	134	111	189	143	137	165	156	130	156	134	127	249	196	294	251	140	147	165	181	281	139	126	157	152	140	170
43.75	136	135	136	125	156	135	129	173	149	148	142	158	140	139	148	171	196	151	183	148	126	158	139	132	111	190	145	138	165	156	133	157	133	131	250	196	295	251	141	147	166	182	282	140	128	158	151	138	170
44	137	134	136	127	158	140	132	176	154	153	147	164	139	138	149	172	195	155	184	153	125	160	143	139	109	188	143	137	167	158	134	160	137	130	251	199	297	250	140	147	165	181	282	142	129	157	155	140	171
44.25	139	138	138	125	157	135	127	173	146	147	142	160	145	141	151	170	192	154	183	149	126	155	136	133	112	190	145	140	166	158	133	158	137	132	251	200	296	252	142	150	166	185	283	143	127	157	150	140	174
44.5	143	141	142	130	158	138	131	173	150	150	147	161	150	149	156	179	199	152	188	146	128	157	138	136	118	199	151	143	170	162	135	159	133	136	252	201	299	257	143	158	170	188	284	145	126	159	151	139	181
44.75	143	141	141	128	159	136	129	171	150	149	144	158	149	149	153	177	197	153	186	148	127	158	138	134	118	196	148	143	168	160	135	159	134	134	249	204	297	256	144	156	168	188	282	143	126	158	152	139	179
45	140	139	140	127	159	138	130	173	149	151	143	162	147	144	155	175	196	153	185	148	127	157	139	135	116	193	150	143	167	162	133	158	133	133	251	202	297	253	143	153	169	187	283	143	125	156	150	137	176
45.25	141	137	138	130	159	143	136	180	155	156	149	164	144	140	152	176	199	159	189	158	130	163	145	140	110	195	147	142	171	161	141	161	142	133	254	203	298	254	144	151	169	186	285	147	132	160	159	141	172
45.5	143	139	139	132	162	147	141	183	158	157	153	169	144	141	154	176	201	162	190	159	134	165	146	145	113	194	153	143	174	164	141	164	145	135	256	208	298	254	146	154	172	188	286	149	134	165	162	146	175
45.75	141	138	138	129	160	142	137	181	154	154	147	165	146	139	155	176	200	159	187	157	130	164	142	140	111	196	147	141	171	163	140	161	142	132	255	209	298	255	144	152	170	185	284	146	133	162	158	143	173
46	141	139	137	129	161	143	135	177	156	155	149	164	144	139	152	176	199	159	191	155	127	163	144	139	108	193	148	142	171	161	137	161	141	132	254	207	298	254	143	151	170	184	285	145	129	163	157	145	172
46.25	140	140	138	132	162	146	137	182	158	156	151	166	145	141	154	178	202	159	192	159	130	166	145	142	111	196	151	143	174	164	139	163	141	133	256	209	298	256	146	154	172	188	287	148	135	166	162	144	173
46.5	143	141	141	133	163	147	141	184	161	160	153	169	147	142	157	179	202	162	192	159	132	167	147	145	111	197	152	143	174	163	143	167	145	136	254	211	300	257	146	156	173	187	289	150	136	167	162	146	174
46.75	143	142	139	131	163	145	139	183	159	159	151	169	146	140	156	179	203	161	194	162	131	167	148	145	113	198	151	144	175	163	142	163	144	136	254	211	298	257	147	154	170	187	287	148	136	166	162	147	174
47	142	142	140	132	162	145	141	184	161	159	155	169	147	141	155	180	202	163	192	161	133	167	147	144	112	197	150	144	174	165	142	165	145	134	255	212	300	257	146	155	173	187	288	151	134	169	162	145	176
47.25	144	140	139	132	165	148	143	184	161	160	154	170	146	144	156	180	203	163	191	162	133	169	147	144	111	195	151	144	173	165	142	167	146	134	256	214	299	257	148	155	172	188	287	150	135	166	163	146	174
47.5	145	143	142	133	166	146	141	185	160	162	153	169	148	143	158	179	206	162	194	161	133	168	147	144	113	199	152	145	176	166	144	165	147	137	257	217	300	259	147	155	173	190	290	151	135	167	166	145	176
47.75	146	144	143	137	166	151	142	190	165	163	157	172	148	143	160	183	207	165	198	165	136	171	150	147	115	202	154	147	179	168	145	169	150	138	258	216	300	259	150	157	176	191	289	151	139	169	167	149	179
48	145	145	143	134	166	149	142	186	161	160	154	172	148	145	160	182	207	165	194	164	134	170	152	145	115	200	154	148	180	168	144	170	146	138	258	219	300	259	150	160	176	190	290	153	136	165	165	150	179
[truncated: 47 more columns]

## Sheet: WT_Rep1
Plate Type	PM-M1
Group	Wildtype
Replicate no.	1
Hour	A01	A02	A03	A04	A05	A06	A07	A08	A09	A10	A11	A12	B01	B02	B03	B04	B05	B06	B07	B08	B09	B10	B11	B12	C01	C02	C03	C04	C05	C06	C07	C08	C09	C10	C11	C12	D01	D02	D03	D04	D05	D06	D07	D08	D09	D10	D11	D12	E01
0	51	44	44	39	41	48	51	54	51	50	65	64	47	37	38	43	40	44	41	39	43	44	54	59	47	35	37	37	38	42	43	38	43	42	59	60	44	36	36	39	36	44	40	40	44	45	51	59	42
0.25	60	45	51	43	44	50	54	58	55	51	66	66	51	40	41	47	42	49	43	43	47	47	55	62	52	38	38	38	44	44	45	40	46	47	63	61	49	37	38	40	40	48	43	42	47	49	52	63	43
0.5	60	47	52	45	44	52	55	59	55	52	65	68	53	44	43	52	46	52	46	45	48	47	60	63	53	40	42	41	47	47	48	44	47	49	66	65	54	40	40	44	40	53	48	45	51	50	55	64	44
0.75	65	50	56	49	52	56	59	64	59	57	72	71	55	43	46	56	51	57	48	49	55	51	62	68	55	44	44	44	51	51	51	46	53	52	71	68	57	44	43	46	46	57	52	47	54	54	60	67	47
1	65	50	57	49	55	57	62	67	61	59	74	71	58	44	48	57	52	59	52	50	55	55	64	70	59	44	44	46	52	53	52	47	55	55	76	70	63	46	45	51	46	62	55	50	56	56	62	69	50
1.25	62	50	57	51	57	61	66	70	66	63	80	79	59	46	50	59	55	64	55	52	57	55	68	69	59	45	47	51	57	54	55	51	55	56	82	71	67	49	46	52	50	66	59	53	56	57	65	73	50
1.5	71	52	60	50	57	60	66	71	68	61	79	77	62	49	52	61	58	64	56	53	60	55	68	70	64	49	50	50	56	56	55	50	57	56	80	75	71	52	47	52	50	68	61	53	59	59	66	72	55
1.75	72	59	62	56	63	65	70	76	72	67	84	83	69	51	57	67	63	67	61	60	62	63	74	77	66	54	53	58	63	61	61	56	60	63	89	80	79	59	52	58	54	76	68	59	64	64	71	80	58
2	66	53	63	55	64	66	73	74	71	69	86	84	66	52	55	64	61	68	61	59	61	61	72	75	60	51	49	59	64	59	58	54	61	64	91	78	79	58	50	56	52	77	66	58	63	63	70	76	56
2.25	70	59	63	53	63	62	67	71	70	61	78	78	66	52	55	63	62	68	59	56	63	59	75	73	62	52	52	54	61	62	58	54	59	60	90	74	81	59	52	57	53	75	70	58	65	62	70	74	58
2.5	69	56	64	55	66	66	70	75	75	68	87	85	67	53	58	67	64	68	61	60	64	64	74	75	64	55	50	60	65	64	62	58	62	63	96	80	86	61	53	58	58	79	74	60	64	62	71	79	58
2.75	69	59	65	60	69	69	75	78	78	70	90	88	70	54	58	70	65	74	63	62	67	67	77	78	63	55	54	63	69	67	65	60	66	69	100	83	94	64	57	62	61	84	78	63	68	66	74	81	61
3	74	60	68	57	69	69	75	78	78	70	86	85	73	58	60	69	67	72	65	62	69	66	80	80	66	57	56	60	69	64	65	60	66	65	100	84	98	66	56	62	60	84	81	64	70	66	76	79	59
3.25	74	61	67	60	72	70	77	80	78	71	92	90	73	57	60	71	67	73	68	64	69	70	81	82	66	58	57	65	71	68	67	63	66	69	105	85	99	67	59	64	62	89	84	65	73	69	78	82	62
3.5	74	62	69	65	76	74	80	83	83	76	95	96	76	59	64	75	72	77	69	67	72	72	86	84	67	61	59	69	73	71	69	65	70	74	109	88	109	73	61	66	67	92	90	71	75	72	81	85	64
3.75	72	62	71	64	75	76	82	85	85	77	93	98	79	60	65	74	75	76	72	68	74	73	85	83	70	61	61	70	76	73	68	67	71	74	114	90	115	75	63	68	67	97	93	71	78	71	83	89	67
4	80	64	71	60	72	72	77	85	83	71	90	93	80	58	65	76	72	77	69	65	73	70	84	83	71	63	63	66	71	72	69	65	71	72	110	88	117	73	63	66	65	94	93	70	76	72	81	83	64
4.25	72	63	73	66	78	75	80	85	86	78	97	97	82	61	64	76	76	78	74	70	77	75	86	86	71	66	61	73	79	76	73	70	73	76	117	92	122	78	64	71	69	99	97	73	79	75	86	87	66
4.5	83	67	76	66	78	75	83	88	86	79	95	96	84	64	66	78	77	80	76	70	77	77	89	85	73	68	65	71	77	77	74	71	75	76	117	94	129	78	66	70	70	102	102	77	80	77	85	86	69
4.75	85	70	79	65	78	74	79	87	87	74	93	95	86	64	66	79	78	81	73	70	76	79	89	88	75	68	68	71	77	75	74	70	75	73	121	93	136	80	66	71	71	100	104	73	82	78	86	86	71
5	76	66	74	68	79	78	84	87	90	82	100	99	83	62	67	77	79	81	79	73	79	80	90	86	69	69	66	78	82	77	73	73	76	78	126	96	139	83	69	73	71	105	108	77	81	79	89	90	71
5.25	86	69	77	66	81	78	85	91	92	79	98	98	88	64	69	79	82	81	79	74	81	79	93	88	76	71	69	72	80	79	73	73	78	79	127	95	144	84	66	74	73	107	111	78	83	79	90	89	72
5.5	84	69	80	65	82	80	84	90	90	78	98	100	89	64	70	82	82	85	78	74	82	83	92	88	74	74	71	80	83	82	76	76	79	79	130	98	149	86	70	74	74	110	117	82	86	83	92	90	73
5.75	79	68	77	69	85	82	88	93	97	86	103	104	89	64	71	82	85	84	83	78	86	84	97	88	70	73	68	81	86	85	76	78	81	83	136	101	154	89	71	78	78	114	119	83	87	87	95	93	73
6	78	68	79	71	85	84	86	92	97	83	105	107	90	66	72	82	85	87	83	80	84	84	95	90	71	74	67	84	86	85	77	79	79	84	137	100	160	92	72	78	77	114	122	83	86	85	95	92	73
6.25	81	70	81	70	88	84	88	93	96	85	104	105	93	66	74	84	86	86	85	79	86	87	97	89	73	75	70	83	90	86	79	80	82	85	138	102	164	94	74	79	80	118	128	84	90	89	98	93	74
6.5	85	71	81	72	89	85	89	96	100	84	104	106	94	68	76	86	87	86	87	81	89	88	99	92	77	78	73	84	90	89	82	80	85	86	143	103	170	93	76	82	83	122	133	86	92	89	102	94	74
6.75	85	74	82	71	87	86	89	98	102	88	106	108	95	68	75	86	91	88	87	81	88	88	99	93	77	79	74	85	89	89	81	80	86	85	146	103	175	96	75	81	81	124	135	88	91	89	101	94	75
7	96	80	90	76	91	88	93	100	105	87	105	111	104	73	79	91	95	92	90	85	93	92	104	99	85	85	81	87	93	92	86	85	89	90	149	110	183	100	80	86	84	126	141	92	97	94	104	97	82
7.25	86	74	86	75	93	90	92	99	103	90	108	112	97	70	78	88	95	92	91	85	92	93	104	92	77	81	75	89	96	92	84	86	89	90	152	108	186	100	80	84	84	128	143	90	95	93	103	97	79
7.5	97	81	92	77	95	89	94	102	105	88	110	113	106	73	82	92	95	94	93	86	94	94	105	99	83	89	83	90	95	93	86	87	92	92	153	110	192	105	83	87	87	130	146	93	98	95	106	96	81
7.75	97	81	92	78	94	90	95	101	108	87	107	113	105	76	82	93	96	96	95	87	96	93	105	98	85	89	85	92	95	93	88	87	92	91	154	110	196	108	83	89	87	133	149	93	99	97	106	98	82
8	96	80	90	76	95	90	95	104	106	88	108	115	105	73	82	92	99	95	94	89	95	95	106	97	82	87	82	92	97	95	88	87	91	92	160	112	199	107	82	87	87	135	155	94	97	96	107	100	81
8.25	94	81	94	79	96	93	95	107	110	92	111	117	106	75	83	95	99	95	99	92	98	95	109	100	82	91	83	95	98	95	91	91	94	94	163	115	204	111	85	92	89	138	159	97	102	98	109	100	83
8.5	90	81	93	81	100	95	100	107	113	95	117	122	108	76	85	94	102	96	101	93	100	100	109	102	83	89	83	98	104	100	92	91	97	99	166	117	209	112	88	92	94	141	163	99	103	101	110	103	83
8.75	99	85	98	81	101	96	99	107	110	94	113	119	113	78	88	98	105	99	100	92	99	100	112	102	86	95	88	95	104	102	93	92	99	98	167	119	216	115	90	93	94	142	164	101	103	103	115	101	88
9	96	84	94	80	100	95	97	109	110	92	113	120	111	76	84	97	103	99	101	93	100	98	109	102	81	94	87	96	102	101	92	92	97	99	170	118	216	116	88	94	93	144	169	100	102	101	113	103	85
9.25	104	85	99	81	100	94	100	109	112	92	112	121	115	77	87	99	106	98	100	93	101	99	111	104	87	97	90	93	104	101	93	95	99	100	170	121	222	118	90	93	94	146	171	102	105	101	114	102	89
9.5	97	84	95	81	102	96	99	108	113	92	114	122	111	78	86	98	106	98	101	94	101	101	112	102	82	96	88	97	106	102	93	95	99	99	174	119	223	120	90	93	94	145	173	102	105	104	117	102	86
9.75	100	85	98	81	104	98	101	111	115	96	117	122	117	78	89	101	110	102	104	96	105	102	115	102	86	100	92	98	107	104	96	96	102	102	176	125	229	123	92	97	97	149	179	104	106	107	119	105	89
10	99	86	99	82	105	102	103	113	117	99	119	127	117	79	90	101	109	103	107	97	108	103	116	104	84	100	90	101	110	105	97	101	104	103	181	124	233	126	92	99	99	155	183	106	108	107	119	106	90
10.25	102	85	99	82	107	99	103	113	118	96	118	124	118	79	87	101	111	103	105	97	106	103	117	104	86	101	92	102	107	104	98	96	100	102	181	125	234	126	95	97	99	154	185	105	107	107	120	106	89
10.5	101	84	99	82	106	98	99	110	117	95	117	125	119	77	90	101	111	100	105	99	107	104	115	103	84	102	90	100	107	106	95	98	102	104	181	128	239	126	97	99	100	157	187	106	108	107	122	107	88
10.75	99	87	97	85	106	101	101	112	119	97	118	127	121	80	90	103	113	102	110	101	107	104	118	104	84	102	92	103	112	109	97	103	102	104	186	127	240	129	95	99	102	157	191	106	110	110	123	106	89
11	95	85	97	80	106	99	101	112	117	97	120	126	120	78	88	100	112	103	109	99	104	104	117	101	83	103	89	104	112	107	97	99	101	105	187	128	244	131	97	100	99	156	192	107	108	108	123	106	88
11.25	96	85	99	87	106	103	103	114	122	99	123	131	123	80	92	102	115	104	111	102	108	106	119	103	83	106	90	104	114	110	99	102	103	107	190	131	249	132	98	101	103	162	196	108	110	110	125	108	90
11.5	100	87	101	86	110	105	104	115	123	100	123	131	124	82	92	104	117	106	111	102	110	110	120	106	84	108	93	105	115	110	101	103	105	109	194	134	250	135	100	102	104	163	201	110	113	112	126	108	93
11.75	103	90	102	87	110	106	106	116	126	101	123	134	127	84	95	106	120	109	114	105	111	110	122	107	87	110	96	107	119	112	101	105	108	111	195	135	255	138	101	107	107	167	202	113	114	115	129	112	95
12	98	90	103	86	109	107	107	116	124	101	126	134	126	83	95	104	118	109	117	107	113	109	121	106	85	112	94	108	118	114	103	106	108	111	196	137	257	138	103	106	107	169	206	113	114	115	131	111	95
12.25	97	88	103	88	112	107	105	119	126	101	125	136	126	83	95	105	121	109	115	108	111	111	123	105	85	113	93	108	121	113	101	107	108	113	199	138	260	143	103	107	107	169	207	113	114	115	130	111	95
12.5	104	90	106	89	115	108	110	120	129	104	131	140	132	84	95	109	124	111	118	109	115	116	125	111	89	117	97	111	123	118	105	108	111	115	202	140	261	143	105	109	113	173	211	116	116	117	133	112	96
12.75	101	91	106	90	117	109	110	120	130	102	128	140	131	85	98	110	125	112	116	108	115	115	125	108	86	117	98	111	123	117	105	109	111	113	205	142	264	145	106	108	111	175	213	117	113	117	136	112	95
13	101	91	103	88	111	106	105	116	125	99	124	135	132	81	96	108	124	109	116	107	114	110	124	107	87	118	98	106	118	114	102	107	109	110	206	140	264	146	104	108	110	173	216	114	116	115	133	111	94
13.25	103	93	108	90	115	110	110	121	129	103	127	139	133	84	98	112	127	113	121	110	116	114	128	110	90	118	101	113	125	118	106	110	112	115	208	147	270	148	107	110	114	178	218	117	119	119	139	115	99
13.5	99	91	106	92	117	111	110	122	131	106	130	142	132	85	99	111	128	112	121	108	118	113	127	109	88	121	98	113	127	118	106	111	113	116	209	146	272	151	108	112	114	179	220	120	118	120	136	117	97
13.75	109	95	112	91	118	112	112	125	134	107	130	144	139	89	102	114	129	116	125	115	120	118	131	113	91	124	104	116	127	121	113	114	116	118	211	150	274	157	110	115	116	182	225	123	123	122	141	118	101
14	105	93	109	93	119	115	116	125	134	106	132	146	138	86	103	115	132	116	125	114	119	118	133	113	90	125	102	117	132	121	110	116	116	120	213	152	276	157	112	115	117	183	227	120	122	124	143	118	99
14.25	112	98	113	94	122	115	113	127	136	105	132	143	143	92	101	116	133	118	125	115	121	120	133	114	93	130	109	116	128	124	112	115	119	120	218	153	277	159	111	117	117	187	229	124	124	124	144	118	103
14.5	98	91	103	89	116	107	101	116	126	97	123	135	134	86	95	110	127	110	117	112	113	112	124	103	83	124	102	111	127	116	101	110	108	115	214	146	276	155	110	109	112	178	227	118	117	116	139	108	98
14.75	105	97	110	93	121	113	110	124	135	103	130	140	142	92	101	115	134	117	125	114	119	118	130	111	87	135	106	117	132	122	111	117	116	119	221	155	279	161	113	118	119	186	233	122	124	123	145	115	101
15	107	93	110	93	122	115	115	126	136	105	133	145	142	88	103	114	135	117	127	117	120	120	131	111	90	132	105	117	132	123	110	117	115	121	222	156	282	161	113	116	119	187	236	122	122	124	147	117	102
15.25	109	96	114	97	124	117	114	129	139	110	135	149	145	92	105	118	138	121	129	119	124	124	134	115	92	135	107	119	135	129	114	119	120	122	224	160	285	167	119	121	123	192	237	128	126	126	149	118	104
15.5	113	99	116	94	124	117	115	131	138	108	134	147	148	92	108	120	138	119	128	118	125	123	136	116	93	138	110	118	135	127	114	119	122	122	228	161	286	168	117	119	122	192	240	128	127	129	150	120	105
15.75	114	100	117	101	126	118	118	131	141	111	137	152	148	94	108	121	141	121	132	119	128	125	137	117	93	140	111	119	136	128	115	122	122	126	228	164	286	168	117	121	124	194	242	129	127	128	149	121	106
16	119	103	122	98	126	119	116	132	140	108	134	149	152	96	111	123	140	122	131	119	127	124	136	118	97	142	115	120	135	128	117	122	124	125	230	166	289	170	118	122	125	195	242	129	132	127	151	118	109
16.25	116	104	120	99	128	120	118	135	143	110	135	152	151	98	111	125	143	125	133	121	128	125	139	119	97	145	116	122	140	131	119	123	125	127	230	168	291	172	121	124	126	201	247	132	131	131	153	124	110
16.5	111	102	119	98	128	120	119	132	143	114	139	152	151	95	111	123	143	125	135	124	129	126	138	118	92	146	112	124	141	129	119	122	125	127	232	170	294	173	122	123	125	199	245	131	129	129	156	122	107
16.75	119	101	121	98	128	119	117	133	144	109	135	151	153	96	109	125	144	124	131	122	127	125	140	116	96	148	115	121	138	132	118	122	125	126	234	171	291	175	119	123	125	200	248	133	131	129	153	121	108
17	110	99	118	97	128	120	116	133	142	110	138	151	151	93	109	123	144	124	134	120	126	126	138	115	91	148	111	121	142	131	118	124	125	127	235	170	294	175	121	123	125	201	248	131	131	129	154	120	106
17.25	109	99	117	97	129	119	117	132	140	109	137	151	153	94	109	124	145	126	134	123	128	126	138	116	93	149	113	123	142	131	117	125	125	127	236	174	295	176	123	126	128	202	251	132	130	131	157	120	109
17.5	113	100	120	102	130	124	122	136	148	115	140	158	156	96	113	127	149	126	137	126	131	128	142	120	94	153	116	124	145	132	120	127	127	130	239	176	297	180	125	127	130	206	253	135	134	136	159	125	110
17.75	111	101	118	99	130	120	119	133	143	111	139	153	155	97	112	125	148	127	135	125	128	128	141	116	92	155	116	124	144	132	119	125	126	130	239	178	297	181	124	125	128	206	254	131	133	132	160	124	110
18	114	102	121	101	131	122	118	136	146	112	142	157	157	98	113	127	150	129	139	128	131	130	142	118	95	155	115	126	145	133	119	130	129	131	241	181	300	183	125	128	133	207	256	135	133	135	159	124	111
18.25	113	101	122	101	133	126	121	137	148	113	141	157	159	99	114	128	152	129	140	127	133	131	143	121	95	158	119	127	147	136	122	129	128	130	244	183	302	184	128	128	131	209	258	137	135	134	162	127	112
18.5	115	103	121	104	133	127	124	139	149	114	143	160	161	98	115	130	150	129	141	129	133	132	143	122	97	158	119	129	146	137	122	131	131	132	243	184	301	186	128	132	134	211	259	137	136	136	163	125	114
18.75	115	103	124	103	134	126	122	137	149	114	144	159	161	99	115	128	153	130	140	128	133	133	143	123	97	160	120	129	149	137	124	131	130	134	245	186	303	187	129	130	135	211	260	136	135	134	166	128	112
19	119	108	127	105	137	128	127	142	153	118	147	164	163	101	118	132	157	134	147	132	137	136	149	125	99	167	121	130	151	140	127	135	134	137	248	191	304	189	130	133	136	216	261	140	138	140	169	130	115
19.25	117	106	125	106	136	128	125	142	153	118	146	161	164	102	119	132	155	132	145	133	137	134	147	124	99	166	122	131	149	139	126	133	134	136	249	191	305	192	130	134	138	216	264	139	140	139	169	130	116
19.5	119	107	125	107	136	130	125	143	154	118	147	165	166	103	118	134	159	136	146	133	136	136	148	123	99	168	122	133	153	140	126	136	135	137	251	195	306	193	132	135	138	218	267	142	139	140	170	133	117
19.75	119	108	127	108	141	130	127	144	153	119	148	166	169	104	121	135	159	135	147	132	139	138	149	124	100	170	124	133	156	144	129	136	135	136	253	196	306	195	134	136	138	218	267	143	139	144	171	131	117
20	125	113	130	106	139	131	127	144	156	118	146	165	170	104	123	137	159	137	145	132	140	136	151	127	102	172	127	131	154	142	131	135	138	139	254	198	307	197	134	135	140	219	268	144	144	142	175	129	120
20.25	128	116	132	108	141	131	131	146	156	117	145	166	172	106	123	138	162	139	147	134	140	136	152	128	104	174	130	133	155	145	131	136	138	139	255	200	308	197	135	137	138	221	271	145	143	141	173	130	121
20.5	121	111	130	106	140	131	129	145	156	118	148	167	170	104	120	135	162	138	147	134	139	138	151	127	100	175	127	132	156	142	130	137	136	139	255	200	308	198	134	134	139	220	270	144	142	143	175	131	118
20.75	133	116	136	108	141	130	128	147	156	115	144	165	174	106	125	140	164	139	146	134	140	136	152	129	105	178	133	130	150	142	130	136	139	136	256	204	309	201	135	137	138	220	272	143	142	139	176	129	121
21	126	115	131	109	141	131	130	147	157	120	147	166	172	105	124	138	163	139	151	134	141	140	153	127	103	178	130	135	155	145	133	139	140	140	258	206	310	201	137	139	143	224	274	146	146	143	178	131	120
21.25	128	115	134	110	145	133	130	150	159	120	149	169	175	107	125	141	166	139	150	137	143	140	154	131	105	180	132	134	157	145	132	139	140	141	259	209	310	202	138	139	143	224	275	145	145	146	179	132	122
21.5	130	116	133	109	144	134	130	149	159	120	151	168	174	107	125	142	164	140	151	136	141	139	151	126	104	181	131	132	155	144	131	139	139	140	260	208	310	202	137	138	142	224	276	144	145	144	180	131	121
21.75	132	116	135	109	145	132	130	149	160	120	146	167	177	107	126	141	167	141	149	136	143	140	154	129	107	183	134	133	155	146	132	140	141	139	261	211	311	205	137	139	143	225	277	146	146	145	181	133	123
22	127	115	132	110	145	133	132	150	159	121	151	169	177	107	127	139	167	142	153	138	144	140	154	128	104	182	132	134	158	147	132	141	140	140	263	212	312	204	138	142	145	228	278	149	146	145	182	135	122
22.25	127	114	131	110	144	134	133	149	162	124	153	173	175	106	125	142	168	141	154	139	144	141	156	128	102	184	130	135	161	148	132	142	140	141	261	213	314	207	138	141	144	227	276	147	145	147	181	135	120
22.5	133	121	139	111	147	134	133	152	161	123	151	170	179	111	129	144	170	144	152	138	147	144	157	131	109	187	138	135	159	148	134	140	143	140	265	217	314	209	139	142	145	229	280	149	149	145	186	134	125
22.75	131	117	135	112	148	135	132	151	163	121	153	171	180	110	129	145	169	143	155	140	146	143	157	131	103	187	137	136	161	149	133	143	146	142	266	218	314	209	143	142	146	229	283	149	148	148	186	135	124
23	127	117	136	112	147	135	132	149	161	121	153	173	181	109	128	143	171	144	156	141	146	142	159	132	103	187	132	135	164	149	136	143	144	143	268	219	314	211	142	142	147	231	282	150	149	149	186	137	124
23.25	130	119	138	113	150	140	135	154	166	126	157	175	181	110	132	146	173	147	159	143	150	146	160	134	103	193	135	140	167	152	138	147	146	146	269	223	315	214	145	147	151	234	284	154	152	151	191	139	128
23.5	132	118	138	114	150	134	132	150	164	123	153	171	181	110	128	143	172	144	156	140	146	142	158	133	106	191	137	138	162	149	137	144	145	144	269	223	313	213	144	144	147	232	284	151	149	148	189	135	124
23.75	127	117	134	114	148	137	132	152	166	123	155	174	182	113	129	147	175	146	157	143	149	146	157	132	102	192	136	137	166	151	135	146	144	146	270	226	316	215	145	145	150	235	285	153	149	151	191	137	125
24	129	119	138	113	149	138	134	153	166	124	154	174	184	109	131	145	174	147	158	141	150	145	159	134	105	193	138	139	166	152	139	146	146	147	271	227	315	216	146	147	151	236	287	153	151	150	194	137	126
24.25	130	120	138	113	152	139	135	155	164	125	154	176	184	113	132	147	175	148	160	143	150	145	161	133	106	196	140	139	170	152	137	147	146	147	271	229	316	217	146	148	151	239	287	154	152	151	193	138	127
24.5	132	120	140	117	153	142	141	159	170	128	158	179	186	115	135	150	179	149	163	147	152	148	164	137	109	199	141	141	171	157	144	151	150	150	272	233	317	220	148	150	154	240	288	157	153	154	196	142	130
24.75	134	120	141	117	151	142	136	158	167	126	156	177	186	116	135	151	178	151	162	145	151	148	162	134	108	199	142	141	171	155	142	149	150	148	272	232	318	219	148	149	154	239	289	156	152	155	196	140	131
25	129	121	138	116	150	141	137	154	168	127	156	178	184	114	134	149	178	151	161	147	150	151	161	131	106	200	140	142	170	155	139	151	149	149	274	235	318	221	150	150	154	240	287	157	152	155	196	140	130
25.25	129	121	141	117	154	143	138	157	170	129	160	181	187	115	136	150	179	152	166	146	153	151	164	137	108	201	141	144	174	159	142	152	150	153	275	238	317	222	150	152	156	242	291	157	155	156	198	142	132
25.5	129	119	138	117	152	143	139	155	167	128	160	178	189	116	135	151	179	152	165	148	152	149	163	134	107	204	139	144	171	157	140	153	150	150	275	238	318	223	150	151	155	243	290	161	154	156	200	141	131
25.75	134	122	144	118	155	145	140	158	171	130	159	181	189	116	138	155	181	153	165	147	155	152	165	135	108	204	144	145	175	160	141	152	151	152	276	240	319	225	152	152	158	244	290	160	155	156	204	142	133
26	132	121	140	117	156	143	138	158	171	127	160	181	191	116	136	152	182	152	166	149	153	151	166	136	105	206	143	143	174	158	143	152	152	152	276	241	319	224	153	153	157	244	291	160	155	156	201	142	132
26.25	134	124	143	120	158	145	141	159	173	130	161	183	192	117	138	157	183	153	165	152	155	154	167	138	110	206	144	146	177	162	145	154	154	154	279	244	318	227	152	154	160	246	294	163	157	158	205	145	134
26.5	140	126	146	118	157	143	138	159	171	128	158	180	192	117	140	157	183	155	166	147	154	151	165	138	112	209	147	144	172	158	144	152	154	151	280	245	319	229	153	154	158	245	294	160	156	156	204	140	135
26.75	134	125	143	118	159	145	141	162	175	130	163	185	192	116	138	154	183	153	167	150	154	154	165	138	110	209	144	145	178	159	145	155	153	153	279	247	319	229	156	154	159	246	294	160	159	158	205	142	134
27	142	131	148	121	160	145	141	162	173	129	159	181	196	122	142	158	187	156	167	151	155	154	169	141	116	212	152	146	174	162	145	155	156	152	282	247	321	231	155	155	161	246	296	165	159	158	207	142	137
27.25	137	126	144	120	160	144	143	161	175	130	161	184	195	117	141	157	186	154	168	151	156	153	166	138	110	209	147	145	177	161	145	153	153	155	282	249	319	231	153	155	157	247	295	161	158	159	208	143	134
27.5	142	129	148	120	162	147	143	163	175	132	160	184	196	122	141	159	187	157	168	152	158	154	169	142	113	214	150	146	176	163	147	156	154	155	284	251	321	231	154	157	161	249	297	164	159	160	210	145	137
27.75	137	128	147	122	162	148	144	164	177	134	162	186	196	122	142	159	188	158	171	154	157	158	172	142	112	214	148	151	180	164	148	160	158	158	285	254	320	235	158	158	164	252	296	165	161	164	210	147	139
28	137	129	147	120	161	146	141	161	176	131	163	184	198	121	142	159	186	159	168	152	157	155	168	138	110	215	149	148	180	161	146	156	154	155	284	252	323	234	158	159	163	249	299	164	160	158	209	145	134
28.25	137	128	148	121	161	148	145	165	177	133	166	185	197	122	144	159	190	159	171	155	159	156	170	141	109	213	149	151	180	165	148	160	157	158	285	256	320	233	158	160	164	251	297	166	161	163	214	147	137
28.5	143	132	149	125	165	150	146	165	179	136	166	188	200	122	144	162	192	162	173	155	158	159	171	142	114	218	153	151	181	165	151	159	159	158	287	258	322	236	161	159	166	252	301	168	163	161	213	148	140
28.75	138	130	148	124	166	148	145	166	178	134	164	188	200	123	145	161	191	161	173	156	161	158	172	142	111	217	150	152	182	166	151	160	159	160	285	260	323	236	159	160	165	253	298	166	162	163	214	149	139
29	143	132	151	124	164	151	146	167	179	133	165	190	201	123	145	164	193	162	175	157	162	158	171	144	116	219	156	150	180	166	151	161	160	159	287	262	322	238	160	161	166	254	302	168	163	165	216	150	140
29.25	143	132	150	124	165	148	144	168	179	133	165	186	202	123	145	164	192	162	175	155	161	158	173	142	114	220	156	150	182	166	150	161	159	158	288	262	321	240	160	163	167	255	302	167	163	164	217	146	141
29.5	142	131	151	124	166	149	146	166	181	135	167	188	203	124	146	165	193	162	176	156	162	159	172	142	113	220	155	151	182	168	149	161	160	161	288	264	324	238	163	161	167	255	303	168	162	164	219	147	140
29.75	140	130	151	126	166	152	146	167	182	136	168	190	203	124	147	163	194	163	176	158	163	159	175	144	112	222	152	153	185	168	152	164	161	161	287	264	323	241	164	163	167	257	301	169	164	168	220	150	141
30	145	132	151	125	164	150	146	168	181	134	166	188	203	125	148	165	195	163	176	158	164	159	174	144	116	221	156	152	183	167	152	163	162	160	290	266	323	241	162	163	166	257	303	171	165	166	221	149	142
30.25	146	132	154	128	168	152	149	170	185	139	170	191	208	126	149	168	198	166	178	159	165	163	177	146	115	222	156	156	187	170	153	166	163	164	289	268	323	244	163	166	168	259	303	170	168	168	224	152	141
30.5	144	132	151	126	167	151	148	170	182	134	167	189	205	124	151	166	195	162	178	159	163	159	174	145	114	224	156	151	185	169	152	163	162	161	290	268	322	242	163	163	170	258	302	169	166	165	222	150	140
30.75	143	130	154	127	168	152	148	169	182	136	168	193	205	125	149	166	196	165	179	159	164	159	176	145	115	226	155	155	187	169	155	166	161	162	290	269	323	243	166	165	170	259	303	172	165	169	225	151	142
31	151	134	154	127	169	153	148	171	183	135	167	192	207	128	150	171	198	167	179	158	165	163	173	145	120	226	162	153	185	172	152	164	165	162	292	271	324	244	164	166	169	257	307	171	167	168	223	149	142
31.25	148	135	157	129	169	151	146	169	183	134	165	191	207	126	150	171	197	165	178	159	164	162	175	146	118	226	162	154	185	170	154	164	162	161	291	272	324	244	166	164	170	259	306	172	166	166	225	148	146
31.5	154	139	160	133	173	156	153	173	188	138	169	196	211	130	154	174	201	171	181	161	168	165	179	152	122	230	162	156	189	174	157	170	169	165	293	276	326	247	167	169	174	262	307	174	171	170	230	152	147
31.75	148	137	155	128	168	154	149	172	184	137	168	195	207	127	151	170	200	168	181	161	166	163	177	146	117	230	159	155	187	171	158	166	165	164	293	275	325	246	168	168	170	259	307	174	168	170	229	151	144
32	149	135	157	132	174	156	151	174	187	141	170	198	211	130	155	172	203	171	182	165	169	166	180	150	119	231	161	160	192	176	158	173	168	167	294	277	326	249	171	171	176	262	308	176	172	172	232	154	145
32.25	153	139	158	131	173	155	152	174	188	139	171	194	213	129	153	173	202	169	181	163	169	164	180	150	122	231	165	156	188	171	157	168	168	165	293	277	324	247	167	169	173	261	307	172	171	169	229	152	147
32.5	146	135	155	132	173	158	155	174	190	142	174	197	213	129	154	172	203	171	186	165	168	166	182	148	120	231	161	159	194	176	161	171	169	167	293	280	327	249	171	173	176	264	308	178	173	172	232	157	148
32.75	149	137	160	133	177	159	155	176	190	142	174	199	213	130	156	174	204	172	186	166	171	168	181	150	118	235	164	162	193	177	159	173	168	170	295	281	328	249	172	173	176	264	308	176	173	176	234	158	149
33	151	139	159	133	176	160	157	177	191	143	175	202	215	133	159	176	206	173	186	168	172	170	182	152	117	235	164	162	196	178	161	173	171	171	297	283	328	252	174	173	178	265	310	178	174	174	236	156	150
33.25	152	141	162	135	176	160	155	179	190	141	175	199	215	132	157	176	206	174	187	165	172	170	185	153	119	236	165	160	193	178	160	174	171	170	298	282	326	251	173	172	178	264	310	179	173	176	237	159	147
33.5	151	138	159	130	172	156	150	173	189	138	171	197	213	131	154	174	204	171	185	165	168	168	181	148	117	236	166	157	192	176	158	170	167	167	297	283	326	250	170	171	177	265	309	177	171	173	233	152	149
33.75	151	140	160	135	176	159	154	176	192	142	176	201	215	133	156	175	207	174	187	166	174	169	184	150	119	235	165	161	195	178	161	173	171	170	297	284	327	253	175	174	178	266	310	180	174	177	236	158	149
34	159	144	164	135	179	161	157	179	190	142	172	198	218	134	159	178	208	176	186	166	172	170	184	154	124	238	170	161	193	176	161	173	173	168	298	285	326	251	175	176	177	266	312	179	174	172	238	155	154
34.25	158	146	165	138	178	160	157	179	193	144	174	201	221	135	159	179	210	177	190	169	173	171	188	153	125	240	172	165	195	180	163	175	175	170	299	288	328	255	174	176	180	268	312	182	176	176	240	159	154
34.5	149	139	160	135	176	160	156	180	193	145	177	201	217	135	158	176	209	174	190	170	173	170	185	153	119	239	165	164	197	179	162	174	173	171	296	288	328	255	175	175	179	269	311	181	175	178	240	158	152
34.75	148	138	158	131	175	158	152	176	190	142	175	198	215	132	156	176	207	173	188	167	170	168	181	149	117	237	164	161	194	177	161	175	170	170	299	289	326	253	172	174	177	267	311	181	173	173	238	155	148
35	149	136	162	135	177	162	157	179	193	146	178	201	217	132	160	178	210	174	192	170	175	170	185	151	118	240	166	164	197	181	164	178	174	171	298	287	327	255	176	178	182	268	310	182	176	176	240	161	150
35.25	153	143	164	137	182	166	162	182	198	148	180	205	221	134	163	182	211	180	193	173	176	174	188	156	122	243	170	167	201	183	167	179	175	175	298	291	328	257	179	180	185	272	313	186	178	179	244	161	154
35.5	153	142	163	138	183	166	162	182	198	149	183	207	222	136	163	182	211	178	196	173	178	176	189	155	123	243	169	168	204	182	166	182	178	177	299	291	328	259	181	181	185	272	312	186	180	182	245	164	154
35.75	153	140	162	137	179	164	161	184	197	149	178	206	220	135	161	185	212	180	194	175	177	175	189	157	122	244	168	169	202	184	168	181	177	175	299	293	330	259	180	179	185	273	312	185	179	182	245	163	154
36	149	139	161	135	178	162	157	179	194	146	179	201	221	136	160	178	211	178	193	172	174	172	184	152	118	241	167	165	202	183	163	177	173	175	299	293	327	260	180	180	184	270	312	184	176	179	244	161	155
36.25	154	143	162	139	182	166	162	181	198	147	181	209	224	137	164	182	214	181	195	176	180	176	190	158	121	244	169	168	203	183	167	184	178	176	299	294	329	258	180	180	185	273	312	186	180	181	246	164	154
36.5	159	145	165	136	180	162	155	179	194	143	173	202	222	136	162	182	213	178	190	170	176	171	187	152	122	243	171	164	198	180	165	175	174	171	301	294	326	258	176	178	182	270	315	182	175	177	245	158	154
36.75	155	142	164	138	180	163	157	182	196	144	177	204	223	135	163	182	214	179	194	172	176	174	187	155	121	243	170	165	200	184	165	179	176	174	301	296	328	258	179	179	185	272	314	186	179	178	247	162	154
37	155	144	164	135	180	162	157	183	196	146	178	203	225	137	164	182	214	179	194	173	176	173	187	155	119	244	172	166	201	183	167	181	175	173	302	295	328	260	179	181	183	273	316	185	178	179	250	161	154
37.25	151	140	161	137	180	163	159	181	196	144	179	204	221	137	161	180	213	179	196	175	175	173	187	154	117	243	172	165	202	183	166	182	175	175	301	294	329	261	181	182	185	274	313	184	177	179	248	162	155
37.5	155	142	166	139	184	167	161	183	202	148	183	207	227	136	163	184	217	183	196	174	180	176	189	158	123	246	172	169	207	188	169	185	179	178	302	298	329	263	183	184	191	275	314	189	182	182	252	166	158
37.75	154	145	165	139	181	163	157	181	200	146	178	204	225	138	163	185	215	180	197	176	178	175	188	156	120	247	173	166	205	185	165	184	176	176	302	299	328	261	182	181	187	274	316	186	181	181	252	162	158
38	155	145	166	139	184	166	161	184	200	149	179	206	227	138	165	185	216	182	199	176	178	178	192	157	122	247	172	168	205	186	168	183	179	177	303	299	327	263	183	185	189	276	317	188	180	183	251	163	155
38.25	152	144	165	140	185	168	163	184	202	151	183	211	227	139	164	185	217	183	200	178	181	177	191	158	121	247	173	170	208	190	170	186	179	178	302	298	330	265	184	184	191	277	314	189	180	183	251	165	157
38.5	155	144	165	141	185	169	162	184	199	150	183	209	230	140	167	186	217	184	200	178	181	179	191	157	120	247	173	172	208	186	169	187	181	178	303	301	330	266	185	185	190	277	314	190	182	183	252	165	161
38.75	163	147	170	140	186	169	161	188	203	148	180	208	230	141	167	189	220	183	198	177	181	178	190	159	125	250	180	170	205	187	169	183	182	179	306	301	328	265	184	186	190	276	318	189	184	186	256	165	159
39	154	145	165	138	184	165	159	184	198	147	180	205	228	140	167	186	219	181	199	177	179	176	189	156	120	248	174	168	207	188	168	186	179	179	304	302	328	266	186	185	190	276	317	188	182	183	255	163	160
39.25	159	149	168	140	186	169	161	188	203	149	183	209	229	142	167	188	220	184	200	179	183	179	193	160	123	250	177	172	206	189	170	187	183	179	306	304	330	267	184	185	191	278	320	191	182	184	258	167	162
39.5	161	148	169	139	187	168	161	185	202	150	179	207	229	139	168	188	220	186	201	178	182	178	192	158	122	251	177	173	206	189	170	187	182	178	305	304	328	265	186	187	192	278	319	191	183	185	257	164	160
39.75	162	150	173	143	189	171	163	190	204	149	185	212	231	144	170	190	222	188	202	179	184	181	194	162	126	254	181	172	210	188	173	189	184	181	306	306	330	267	187	188	193	280	320	193	185	187	260	166	161
40	158	146	168	141	186	167	163	186	203	150	183	208	231	141	168	189	222	187	203	179	182	179	192	160	122	250	177	174	207	188	172	188	181	180	306	304	330	269	187	186	192	279	318	190	183	185	259	166	161
40.25	162	149	171	144	188	171	165	189	207	152	184	211	234	144	172	189	224	188	204	181	185	180	194	162	127	255	180	174	210	192	174	190	185	181	307	307	331	269	189	188	193	282	320	193	186	188	259	169	162
40.5	159	147	169	142	188	169	164	188	204	150	186	212	232	142	169	189	224	188	204	180	184	181	195	161	123	255	178	173	211	191	172	190	185	183	306	306	330	269	188	188	193	280	320	193	186	187	261	167	162
40.75	160	148	169	142	187	170	163	189	203	151	184	211	233	141	172	192	224	188	204	181	186	181	196	161	125	253	182	175	212	192	174	191	183	182	307	306	330	270	189	189	195	282	319	193	187	186	261	167	162
41	161	148	171	145	189	170	165	189	207	151	186	215	234	142	173	193	224	188	205	182	184	184	197	160	125	255	179	173	211	192	173	192	183	184	305	306	330	270	190	190	197	281	319	194	186	188	261	168	161
41.25	160	150	171	144	190	173	166	189	206	155	187	213	233	144	172	193	226	189	207	183	186	183	197	163	126	256	180	176	215	194	175	193	186	183	306	307	330	271	191	191	196	283	319	196	185	189	262	168	163
41.5	163	150	171	144	190	170	162	190	206	150	183	212	233	144	171	195	225	189	204	182	184	182	195	160	127	256	182	173	210	193	173	189	185	183	308	308	330	270	189	190	194	281	322	193	185	188	264	166	165
41.75	162	152	172	144	191	174	166	191	208	155	186	214	235	143	174	192	225	189	207	184	187	183	198	162	128	255	181	174	215	193	177	194	187	185	307	309	330	272	191	192	197	283	320	195	188	188	265	168	165
42	163	150	173	145	190	173	166	191	207	151	186	213	235	142	173	194	225	190	206	183	186	182	197	162	126	257	180	176	213	193	174	191	187	183	307	309	330	272	192	193	195	283	320	195	187	189	266	167	163
42.25	161	148	172	144	189	171	165	189	207	151	186	213	235	144	172	191	226	189	206	184	187	183	195	161	123	255	179	177	214	193	175	193	187	184	307	309	330	273	191	190	196	282	320	195	186	187	264	170	164
42.5	163	151	172	146	193	173	165	191	208	152	187	215	239	146	173	197	228	192	207	185	186	185	197	162	129	260	183	178	215	195	176	195	186	187	309	310	333	274	193	194	199	283	322	197	189	191	268	170	167
42.75	162	150	172	146	191	175	168	191	209	155	187	217	239	144	174	194	229	192	211	186	187	186	197	163	125	258	182	180	218	197	176	195	189	187	306	312	331	274	194	194	199	285	320	198	189	192	267	171	165
43	162	151	174	145	193	173	169	192	211	155	189	217	239	147	173	196	230	193	212	187	188	188	199	164	127	258	182	177	218	198	178	196	189	188	307	311	332	274	193	197	200	285	321	199	188	190	267	170	166
43.25	166	152	175	148	195	174	170	194	210	153	191	216	239	145	176	197	229	194	213	189	189	188	201	164	130	261	185	179	219	199	178	197	190	189	308	312	333	275	195	196	201	286	321	200	193	193	269	171	168
43.5	169	156	180	150	197	178	171	198	213	157	191	220	242	150	180	199	233	195	214	189	193	189	203	168	132	261	188	183	219	198	184	198	193	189	311	314	332	276	197	198	202	287	324	202	193	195	271	174	170
43.75	163	153	175	149	195	174	170	195	214	155	190	218	242	149	178	199	231	194	213	189	191	188	202	167	130	262	187	179	219	199	178	198	191	188	311	313	333	277	198	197	203	288	322	200	193	193	272	174	171
44	162	151	174	145	194	175	167	193	211	154	188	218	238	146	177	197	229	192	213	186	189	184	200	163	126	260	183	179	216	199	178	197	189	186	307	313	330	275	193	195	200	285	321	199	191	190	269	171	165
44.25	166	154	176	149	195	176	170	194	213	157	192	220	243	147	179	200	232	196	214	189	191	189	203	165	129	262	185	181	221	201	181	201	192	189	310	313	332	278	197	200	203	288	322	202	194	194	273	173	169
44.5	167	157	178	148	196	176	169	196	212	156	190	219	244	147	180	198	232	195	212	187	192	189	202	167	131	265	188	180	218	199	180	197	193	188	310	315	332	277	197	197	202	287	324	201	194	194	270	171	170
44.75	173	159	182	152	198	177	171	199	215	156	191	218	244	151	181	202	235	198	215	188	193	191	203	168	134	267	192	182	218	202	180	201	194	191	312	317	333	277	199	199	204	287	325	202	193	196	276	172	173
45	173	158	179	151	195	177	168	196	213	156	190	216	243	152	181	201	234	195	213	190	194	186	202	167	132	267	188	182	219	201	180	200	194	188	311	316	332	279	198	197	203	287	325	201	194	192	273	171	171
45.25	166	152	176	148	196	176	171	194	212	154	190	217	242	148	176	199	232	194	214	187	191	189	202	164	126	265	185	179	218	199	180	199	191	188	310	315	330	275	197	196	202	288	323	200	191	193	272	170	167
45.5	171	158	179	151	200	178	173	197	214	157	190	220	246	149	180	202	235	197	214	189	195	191	204	167	131	268	189	181	221	201	182	201	194	190	312	316	333	278	200	200	205	289	325	204	196	197	276	172	172
45.75	172	158	179	151	197	179	170	199	215	156	191	219	244	150	181	204	234	196	213	189	194	189	202	166	131	266	188	180	220	200	181	199	193	188	311	316	331	280	198	199	205	289	325	201	193	193	276	172	170
46	167	156	179	153	199	183	172	198	216	160	193	223	246	152	181	204	238	199	220	195	194	193	205	170	131	267	188	186	226	204	183	205	196	193	310	317	333	280	203	202	208	291	323	206	196	198	276	178	175
46.25	169	157	181	155	199	179	172	199	216	159	193	221	246	152	182	204	237	200	219	194	195	193	206	168	132	267	191	185	223	203	183	204	194	192	313	319	334	279	202	201	207	290	326	204	197	197	278	176	173
46.5	172	159	181	155	199	181	176	200	218	160	194	223	248	154	183	204	239	199	221	196	195	196	209	171	132	269	191	186	227	206	186	208	195	194	311	318	335	280	203	205	211	291	325	206	198	199	278	177	175
46.75	174	162	183	154	201	182	174	202	220	159	196	223	248	152	184	206	238	202	221	194	198	193	208	172	134	270	192	187	226	204	187	205	200	194	314	320	334	281	202	205	208	292	326	207	199	199	279	178	175
47	174	161	182	157	203	182	176	203	218	163	195	224	249	155	187	207	241	201	222	197	198	196	207	172	133	271	193	189	227	208	186	209	200	196	312	319	335	282	205	206	210	292	325	208	199	202	281	179	178
47.25	170	158	182	154	200	181	174	200	219	162	195	223	248	151	185	205	240	200	222	194	196	194	209	170	132	270	190	187	227	206	184	207	197	194	310	321	335	282	203	203	211	292	326	207	197	199	280	178	174
47.5	171	159	182	155	202	181	174	199	219	160	193	224	248	153	185	206	241	200	220	196	197	194	208	170	133	271	191	187	228	206	186	208	200	194	313	320	334	283	205	204	210	292	327	209	199	199	281	177	173
47.75	168	157	178	151	200	180	172	198	217	159	195	223	246	153	182	203	239	201	220	194	196	192	206	167	129	271	189	187	227	204	183	206	196	193	310	318	333	281	203	203	211	292	323	205	197	198	279	177	174
48	170	157	180	155	201	182	175	201	219	160	195	223	249	151	183	206	240	200	222	195	196	195	209	169	130	270	190	186	228	204	184	208	199	196	309	318	334	282	204	204	211	292	323	207	196	201	280	177	176
[truncated: 47 more columns]

## Sheet: WT_Rep2
Plate Type	PM-M1
Group	Wildtype
Replicate no.	2
Hour	A01	A02	A03	A04	A05	A06	A07	A08	A09	A10	A11	A12	B01	B02	B03	B04	B05	B06	B07	B08	B09	B10	B11	B12	C01	C02	C03	C04	C05	C06	C07	C08	C09	C10	C11	C12	D01	D02	D03	D04	D05	D06	D07	D08	D09	D10	D11	D12	E01
0	46	36	39	41	36	48	49	52	57	54	75	68	48	34	42	45	38	46	44	42	48	45	65	65	41	34	34	36	38	47	51	42	49	44	63	63	44	37	36	38	39	45	41	40	54	47	62	63	39
0.25	52	40	40	41	38	46	48	48	56	48	75	64	49	37	42	45	38	46	44	41	48	44	69	65	46	33	35	37	36	48	49	41	46	46	60	62	42	37	33	39	40	42	41	42	50	47	62	59	39
0.5	56	45	41	45	40	51	51	52	58	52	76	67	51	37	44	50	44	49	47	45	51	47	71	65	48	37	37	41	42	52	54	43	51	48	64	65	46	41	39	42	41	47	45	46	54	46	64	62	41
0.75	53	46	41	42	42	49	51	54	58	51	77	70	54	38	45	51	47	52	45	44	51	49	69	65	50	39	40	40	42	50	55	43	51	48	67	64	49	41	36	40	43	49	46	43	53	51	64	62	40
1	57	47	47	49	44	55	57	56	63	62	82	74	54	43	48	56	51	60	51	49	55	53	72	68	57	39	41	45	47	54	60	48	55	55	73	70	54	44	43	46	47	56	51	49	59	58	70	69	43
1.25	63	51	48	49	48	53	55	58	66	59	81	74	59	44	50	60	57	62	53	52	56	53	73	69	56	44	45	47	51	55	61	50	55	54	72	69	57	48	44	49	49	56	54	49	60	54	70	66	47
1.5	57	50	50	55	52	59	60	63	68	65	87	83	59	45	52	63	60	67	58	54	62	55	77	70	55	45	46	53	55	63	68	54	59	58	80	72	60	49	45	52	51	64	59	53	67	61	73	70	51
1.75	60	56	55	56	53	60	62	65	69	66	88	82	62	47	54	65	64	71	59	56	61	58	77	71	60	49	48	55	62	62	69	56	63	63	83	75	67	54	47	53	54	64	61	57	67	63	76	72	53
2	66	58	53	56	55	60	63	66	70	64	89	85	65	49	57	70	66	71	61	58	62	59	80	72	61	48	50	54	64	65	72	56	63	65	87	75	69	55	48	54	55	67	65	59	68	63	79	72	52
2.25	66	57	56	60	56	63	64	68	75	69	89	86	66	50	58	70	70	74	63	60	64	62	81	75	63	52	52	57	66	66	76	61	66	66	91	78	73	60	49	56	59	71	69	62	70	68	81	76	57
2.5	64	54	53	58	56	60	64	66	72	67	88	83	65	47	57	71	70	71	62	58	62	62	79	72	65	51	50	57	65	66	74	57	64	63	91	76	76	58	47	55	58	70	69	61	70	67	79	72	56
2.75	65	55	56	59	59	63	66	68	75	69	93	88	68	50	58	72	71	76	65	59	65	60	80	75	64	52	50	60	68	70	78	61	67	68	94	78	81	61	51	58	58	74	72	64	72	68	82	79	58
3	70	61	58	59	60	61	65	69	74	66	90	87	69	49	58	74	74	76	61	60	63	61	81	76	65	53	52	57	66	68	74	60	65	66	95	79	82	61	50	57	58	72	74	62	70	69	82	74	57
3.25	65	59	60	60	61	62	70	72	79	71	95	92	71	53	61	75	76	79	66	63	69	64	84	77	65	53	54	62	72	74	84	65	68	71	102	80	89	67	53	60	63	80	78	65	76	73	86	79	59
3.5	67	61	59	59	63	65	67	70	78	70	94	91	71	52	62	75	78	78	67	61	67	64	83	78	64	55	54	63	73	72	80	64	68	72	102	80	91	66	53	62	63	78	81	64	75	73	86	78	62
3.75	70	63	62	62	67	71	72	77	83	77	98	97	75	56	64	78	82	83	73	65	73	67	86	79	68	61	56	66	80	77	79	69	73	76	110	84	97	72	57	65	66	85	88	69	80	80	90	83	65
4	67	64	59	62	63	65	68	72	79	70	93	93	75	55	61	76	78	81	71	63	67	65	83	76	64	59	54	63	76	74	75	67	70	73	107	79	96	70	52	61	64	80	88	68	76	74	87	79	64
4.25	73	66	60	62	64	64	70	74	80	73	96	93	77	54	61	76	79	82	70	64	68	64	83	77	67	60	55	64	73	76	76	67	72	71	109	80	96	71	54	62	65	80	87	66	76	73	87	78	62
4.5	61	62	54	56	63	56	56	63	66	64	82	82	70	57	56	69	79	77	65	56	60	59	70	67	59	59	54	58	71	64	69	61	62	67	101	71	93	69	52	55	59	76	86	64	68	69	78	70	65
4.75	72	67	65	65	69	71	72	77	84	74	98	99	79	55	66	82	85	85	76	66	72	67	88	81	69	65	56	66	78	80	81	70	74	78	120	83	107	76	56	65	70	86	98	72	81	79	92	84	66
5	76	71	68	72	74	74	77	82	91	83	106	105	84	63	71	86	91	90	82	72	79	74	94	87	72	69	62	73	84	85	87	77	81	85	124	89	114	80	61	68	76	93	104	79	88	84	98	88	72
5.25	74	71	66	68	72	74	77	82	88	81	103	106	85	61	68	84	89	89	81	72	77	73	91	86	70	67	61	73	83	84	84	78	82	82	125	89	116	79	61	70	72	94	106	80	85	87	95	89	69
5.5	66	69	60	58	69	61	60	68	71	69	87	88	76	61	60	75	84	82	71	60	64	64	76	72	62	67	60	65	77	74	73	69	68	73	113	74	109	78	58	58	65	84	99	70	72	74	85	73	75
5.75	73	67	66	66	70	70	73	78	85	77	102	101	85	60	68	83	90	89	80	71	75	69	90	84	70	69	60	72	87	84	84	76	79	79	127	85	122	83	61	67	75	91	109	77	85	84	97	88	71
6	70	73	63	65	71	66	66	75	77	72	90	97	81	61	66	81	89	85	77	65	69	69	81	77	65	70	62	68	84	78	82	72	71	76	119	80	116	82	60	65	69	88	108	75	76	78	90	79	74
6.25	76	68	68	68	72	73	75	81	88	80	103	106	86	60	70	85	90	90	85	72	79	71	89	86	72	69	62	72	86	86	85	79	81	80	129	87	124	82	61	69	76	93	115	77	88	87	99	89	71
6.5	74	75	65	63	77	63	62	69	69	66	80	90	82	65	64	80	92	82	73	65	65	63	75	75	66	76	65	67	81	72	76	70	69	70	118	73	121	86	61	62	69	85	107	71	69	75	85	73	77
6.75	83	76	72	70	75	75	76	85	91	83	107	109	91	62	72	89	94	93	87	73	81	72	93	87	72	75	65	70	86	85	86	82	81	83	134	91	128	89	62	69	76	96	122	80	86	88	99	92	75
7	81	74	73	73	80	79	81	86	95	86	110	113	94	64	74	93	98	95	91	77	85	76	98	93	73	75	66	78	93	92	91	87	87	87	142	95	136	92	64	72	81	102	129	83	92	93	105	94	73
7.25	76	78	69	69	77	69	70	79	81	79	98	104	89	68	69	85	96	91	83	73	75	71	85	79	68	77	68	72	87	83	84	81	78	80	132	86	130	92	65	69	75	95	125	83	82	86	97	84	80
7.5	71	75	63	64	75	60	63	71	73	70	85	94	85	64	65	81	93	82	78	64	66	65	80	73	65	75	62	69	84	76	78	72	72	75	128	75	131	88	61	62	70	90	120	76	74	78	89	75	79
7.75	72	75	67	66	76	66	66	77	78	73	91	98	88	66	67	83	98	89	84	69	72	71	83	79	67	76	67	73	88	82	83	79	77	79	135	80	139	95	65	69	75	97	126	80	80	85	95	83	82
8	73	70	66	69	77	70	71	80	85	81	102	106	91	67	69	86	99	93	87	72	75	71	84	79	65	80	66	72	92	86	85	84	80	84	140	88	139	93	65	69	78	102	133	84	88	90	101	88	81
8.25	76	79	69	69	81	69	68	77	81	75	93	102	92	69	71	87	100	92	85	71	72	70	84	81	71	82	69	74	92	85	85	81	79	83	140	84	140	95	65	69	80	96	133	83	80	88	97	83	82
8.5	78	81	72	71	82	72	70	80	83	78	98	106	95	71	72	90	102	93	90	74	74	74	86	83	71	86	72	75	94	86	88	84	81	83	144	85	145	100	67	72	80	100	137	84	85	88	100	87	86
8.75	83	77	77	78	83	80	86	90	100	89	114	118	102	68	77	94	106	102	100	82	86	79	100	95	75	84	71	81	100	99	98	96	93	92	157	100	158	102	70	79	90	111	147	92	98	98	114	101	84
9	85	81	77	77	83	82	83	91	100	88	112	116	103	69	81	95	106	101	99	82	85	80	100	93	75	87	72	81	101	99	98	92	92	93	158	97	158	105	68	79	88	109	153	93	98	98	113	99	82
9.25	87	80	79	78	86	83	86	93	102	93	117	121	108	69	81	97	109	102	100	84	89	86	104	98	79	88	74	83	104	103	100	95	98	97	162	101	163	106	72	81	93	111	156	96	100	102	117	102	82
9.5	86	85	74	74	84	75	74	85	88	79	100	110	101	69	74	93	105	96	94	77	77	77	91	86	72	90	73	78	96	94	91	91	86	86	151	88	157	105	70	74	86	101	149	88	87	92	103	88	87
9.75	84	81	79	77	87	83	88	95	102	94	117	123	106	72	80	98	110	104	104	84	92	83	102	96	75	91	72	83	105	104	102	100	96	98	166	102	167	110	72	80	93	116	159	95	101	102	120	101	86
10	85	82	81	78	88	83	86	95	102	91	117	121	108	72	82	98	111	105	103	85	88	83	104	97	78	92	74	82	105	104	102	99	98	98	169	103	172	110	71	83	92	115	162	97	99	103	119	103	86
10.25	80	85	76	73	86	72	74	84	90	84	101	110	103	73	75	91	108	99	96	76	81	80	90	85	70	92	75	78	101	93	93	91	86	90	161	91	165	107	71	76	86	107	157	91	90	96	109	91	90
10.5	82	85	76	74	91	74	73	83	86	78	98	109	103	74	76	93	110	98	93	78	77	76	87	84	70	95	76	79	100	93	94	90	87	87	159	89	168	111	72	77	86	106	159	91	86	95	108	88	92
10.75	85	91	78	75	94	70	71	81	83	73	92	105	106	76	76	95	112	94	93	76	75	73	88	82	73	99	80	78	99	89	91	86	83	85	157	84	170	112	74	76	85	102	158	87	82	91	102	85	94
11	86	92	80	76	96	72	71	82	83	77	95	108	107	79	78	96	115	97	94	77	77	75	87	84	75	102	82	78	102	90	91	92	84	86	159	86	174	114	76	76	87	105	159	89	84	91	106	84	95
11.25	86	94	84	79	96	76	77	87	89	83	101	114	112	81	80	99	117	102	101	80	83	79	91	88	76	105	84	83	108	97	98	96	90	92	167	95	179	118	76	79	92	108	169	95	91	99	110	94	100
11.5	86	92	78	76	92	74	70	84	86	78	98	109	108	78	76	95	114	98	96	78	77	76	88	86	74	102	80	79	103	93	93	93	88	88	163	88	178	116	73	76	87	107	168	91	85	95	108	87	96
11.75	86	92	80	78	93	75	73	88	88	83	103	114	110	78	80	97	115	99	101	79	80	79	92	86	73	102	81	80	107	97	95	94	90	93	168	92	181	118	76	78	91	111	172	93	90	98	114	92	98
12	88	94	83	79	96	74	74	84	90	79	99	111	112	81	80	98	118	98	99	80	79	77	89	89	77	106	82	82	106	96	97	96	90	91	169	90	183	119	76	78	91	109	175	95	89	98	110	90	97
12.25	87	92	82	77	97	75	74	85	89	81	101	112	112	81	80	100	120	101	105	81	81	79	92	86	75	108	83	82	109	98	96	97	92	92	171	92	186	122	77	81	93	114	178	95	91	98	112	90	100
12.5	84	91	80	77	94	78	77	90	95	88	106	117	114	81	81	99	119	104	105	83	85	82	94	89	74	108	82	84	111	99	98	100	93	95	177	96	189	123	78	80	93	116	182	99	97	103	117	95	100
12.75	87	94	82	77	100	76	75	85	87	81	99	111	114	85	81	101	121	103	104	83	82	79	90	82	75	111	87	86	112	100	99	99	92	93	176	94	191	126	79	82	94	115	182	98	93	101	114	91	103
13	89	95	85	81	98	78	80	90	95	85	104	117	118	81	84	100	121	103	108	82	84	82	94	91	76	113	84	86	111	102	101	98	94	96	180	96	194	126	77	82	96	118	186	99	95	103	119	97	100
13.25	93	101	88	82	100	78	76	88	90	80	97	117	120	85	83	104	124	101	106	82	80	81	93	91	80	116	89	86	110	98	99	97	93	91	176	93	195	128	81	82	95	113	184	97	89	99	113	91	102
13.5	94	100	88	83	101	81	79	89	93	86	102	117	120	88	85	104	124	105	109	85	84	84	96	88	80	118	90	88	114	103	104	101	96	97	182	98	200	130	83	83	98	119	191	100	95	104	118	97	106
13.75	90	98	86	83	101	80	76	87	91	82	101	115	119	87	83	106	124	102	107	86	83	79	92	89	76	118	89	87	111	99	102	99	94	94	182	94	199	128	80	81	96	117	190	99	93	101	116	93	102
14	94	99	88	83	104	81	79	89	94	84	100	117	122	86	85	103	127	102	110	86	82	81	94	90	79	121	92	86	116	100	101	102	95	92	182	95	201	132	83	85	98	118	192	100	92	104	116	94	104
14.25	95	102	89	85	106	83	80	94	97	84	107	120	127	87	89	107	130	108	111	90	86	85	100	93	81	124	91	88	119	106	108	103	98	97	186	101	205	134	84	87	103	120	197	102	96	106	123	99	107
14.5	91	100	89	87	105	81	80	90	96	90	105	119	124	89	86	107	129	108	113	87	87	86	99	92	78	125	92	90	118	106	107	104	100	100	188	100	208	135	84	86	102	123	200	105	97	106	124	98	107
14.75	98	106	92	85	108	82	81	92	96	84	103	121	128	90	89	110	129	108	113	85	84	87	97	92	82	129	95	90	118	104	106	103	100	96	187	98	210	137	86	87	102	120	199	102	94	107	120	95	108
15	99	106	93	91	109	86	86	97	99	90	108	122	131	93	93	112	133	110	116	91	89	89	99	96	83	130	97	95	121	111	112	109	103	100	192	103	213	141	91	92	108	126	205	109	100	112	128	101	112
15.25	97	105	93	87	110	84	82	93	96	89	105	121	129	91	89	111	132	109	115	90	87	88	100	94	81	130	94	92	119	105	110	107	100	100	191	102	215	139	87	88	103	124	205	105	98	109	125	100	110
15.5	102	107	95	89	110	89	85	98	103	88	109	126	132	92	92	111	135	110	117	91	88	90	105	97	86	133	96	92	121	109	112	110	103	99	196	105	216	142	88	91	108	126	207	108	99	110	126	100	108
15.75	99	106	95	89	111	85	86	96	97	89	106	123	132	93	93	110	135	111	115	92	90	90	101	95	83	134	98	92	123	108	110	109	103	101	195	104	218	144	89	92	107	126	208	108	98	110	126	101	112
16	101	107	97	88	108	87	83	95	97	92	109	124	135	94	94	112	136	111	119	91	89	89	101	94	85	136	99	92	122	109	111	111	102	104	198	105	221	146	93	93	107	127	210	111	101	111	128	103	114
16.25	99	107	94	90	109	88	84	95	101	91	111	125	133	91	90	112	134	112	119	90	88	89	103	95	83	133	95	91	123	111	113	111	103	102	199	105	221	144	88	92	108	132	213	109	100	112	129	104	111
16.5	96	103	93	87	107	86	85	99	100	93	112	128	132	91	92	111	133	114	119	91	89	89	102	95	80	134	95	93	123	111	112	111	105	102	202	108	221	146	87	92	108	130	215	111	103	112	131	103	109
16.75	101	108	96	92	110	89	85	99	102	90	107	126	135	93	93	115	139	112	121	95	89	91	104	99	84	140	97	94	123	111	114	112	106	103	201	107	222	147	89	94	111	130	214	108	100	112	132	103	110
17	100	106	96	92	112	88	85	98	102	96	113	128	138	99	96	115	139	115	124	96	92	92	105	94	85	143	100	97	129	115	116	116	107	106	207	110	226	151	90	94	109	134	221	114	107	115	135	107	116
17.25	105	111	100	94	115	92	89	102	102	93	110	130	142	98	99	119	142	116	125	97	93	93	104	101	88	145	102	98	130	114	117	115	108	107	206	110	227	153	93	96	113	132	220	115	104	117	134	104	116
17.5	101	108	100	94	112	93	89	102	105	94	114	131	141	95	98	117	141	117	126	98	95	93	108	101	84	144	100	95	127	117	117	117	110	107	207	113	229	151	94	97	114	136	224	115	107	117	137	107	114
17.75	99	105	98	91	112	91	89	102	105	96	117	130	140	96	94	118	140	118	128	98	95	92	107	100	82	145	100	96	130	117	117	118	109	108	211	114	232	154	91	96	113	138	228	118	108	119	139	109	116
18	100	106	96	92	110	89	87	103	103	94	115	130	140	95	94	117	140	116	124	96	93	93	109	100	85	146	99	96	129	117	116	116	108	106	209	112	231	152	90	95	114	135	224	114	104	117	136	106	113
18.25	102	113	99	94	115	93	90	103	107	95	117	134	143	98	98	119	143	117	127	99	96	94	110	100	85	149	104	98	132	119	121	120	111	109	212	116	234	156	93	98	115	138	229	118	109	119	142	107	116
18.5	100	103	98	94	112	95	94	105	110	103	123	135	145	96	97	118	144	120	132	103	100	96	109	100	85	150	100	101	133	122	120	127	114	113	218	120	236	157	94	98	117	144	232	120	116	125	144	113	114
18.75	108	114	102	98	120	96	92	105	107	100	117	133	147	101	100	123	148	120	132	101	98	97	110	101	88	158	108	101	134	121	122	122	113	113	216	119	238	161	98	100	119	141	232	121	110	121	141	108	120
19	112	116	107	99	121	97	94	106	107	99	117	136	151	103	100	124	148	120	131	101	98	98	110	104	92	159	107	102	135	121	123	125	112	110	215	119	242	162	98	102	118	140	232	119	109	122	144	109	121
19.25	103	109	100	95	118	96	94	107	111	100	118	137	148	99	101	122	147	124	133	101	100	98	112	102	87	158	105	101	136	122	124	125	115	113	222	118	243	161	95	103	121	145	236	122	113	124	144	113	118
19.5	107	110	102	98	120	97	91	106	106	100	116	134	149	102	100	124	149	124	133	103	99	94	109	102	88	160	108	104	136	121	122	125	113	112	221	121	243	162	98	101	121	145	240	123	112	124	147	112	118
19.75	103	111	104	97	116	97	96	109	112	101	121	137	149	100	101	125	148	124	136	102	99	98	114	104	88	158	104	103	138	124	125	126	115	114	222	122	245	165	99	103	121	148	241	122	113	125	148	115	119
20	109	115	104	97	121	96	92	107	112	99	118	137	151	101	102	125	150	121	134	103	99	97	114	103	91	161	108	101	137	121	124	125	114	112	220	122	245	162	97	101	120	141	238	119	109	121	147	111	119
20.25	111	116	105	98	123	100	96	108	111	104	121	138	154	104	104	128	152	124	137	104	102	101	113	106	90	167	110	106	140	123	128	128	117	117	224	126	248	168	100	103	123	147	242	126	113	126	151	116	125
20.5	109	112	103	97	116	98	96	109	112	107	127	142	153	100	102	124	150	123	136	105	102	101	114	107	90	165	105	103	138	124	125	127	117	117	227	127	247	167	99	101	120	146	242	125	117	127	153	117	121
20.75	108	110	107	101	118	103	101	116	120	106	130	143	156	100	106	130	153	129	142	108	108	105	122	110	89	165	106	107	141	131	132	133	124	119	231	133	250	170	101	108	126	152	248	130	120	129	155	123	117
21	110	116	108	101	122	101	96	112	114	102	122	142	157	100	105	127	153	126	138	107	101	102	117	110	92	165	106	104	140	128	128	125	117	114	228	125	248	167	98	102	124	148	243	122	112	125	152	114	118
21.25	110	115	107	102	120	104	101	117	117	110	129	145	160	100	107	128	155	127	141	109	106	104	118	109	94	169	108	106	144	128	130	132	122	119	233	133	251	172	100	107	126	152	248	128	118	133	156	119	122
21.5	114	115	111	103	119	107	105	119	122	113	133	151	161	99	107	131	154	132	145	110	110	108	121	112	93	170	107	105	142	131	134	136	124	122	234	138	252	171	99	108	129	154	251	131	123	132	162	123	121
21.75	112	116	109	103	124	101	97	112	115	102	122	142	160	101	105	129	158	126	141	107	103	102	114	109	91	173	108	103	142	128	130	127	118	115	230	129	254	172	102	107	126	150	248	125	113	126	155	114	122
22	115	121	114	106	123	105	101	115	118	105	126	145	163	105	110	133	157	129	143	109	104	106	120	111	96	174	114	106	143	130	133	132	122	115	233	131	255	175	103	110	129	151	249	127	115	130	159	117	127
22.25	111	115	109	101	120	104	100	117	120	108	128	147	161	99	108	130	154	129	143	110	106	103	120	111	91	173	108	104	144	130	132	132	124	118	234	133	254	174	100	106	128	156	251	128	117	128	158	118	122
22.5	116	120	111	103	124	105	99	116	120	108	128	145	163	105	109	131	158	128	144	108	106	105	119	110	94	177	114	106	145	132	134	133	125	118	234	136	256	175	102	108	127	155	252	131	117	130	159	120	125
22.75	116	115	114	108	122	113	110	127	129	116	141	158	165	101	114	135	161	134	151	115	116	113	129	117	98	176	109	111	147	139	139	141	133	127	242	145	257	177	102	112	134	160	258	133	128	139	167	132	122
23	113	119	112	106	124	106	102	119	121	107	128	149	166	104	109	133	160	131	146	111	107	107	122	111	93	176	111	108	146	132	135	132	125	119	237	137	258	177	104	109	131	155	256	129	118	133	161	120	124
23.25	113	117	111	103	122	110	104	121	123	115	134	151	165	102	109	134	160	133	148	112	110	110	121	113	91	177	111	107	148	135	137	137	128	125	241	143	258	179	102	109	133	159	258	134	124	136	165	127	124
23.5	112	119	112	105	126	107	102	119	121	113	130	151	165	108	112	136	163	133	150	112	108	109	122	111	92	181	113	109	151	134	138	137	125	126	241	143	261	180	106	113	132	159	259	135	124	137	166	124	129
23.75	113	117	112	105	123	110	106	124	124	116	137	154	167	104	113	136	161	136	152	114	113	112	124	114	91	180	111	110	150	136	139	141	129	125	243	146	262	181	104	112	134	164	260	135	128	137	172	129	127
24	116	120	115	108	131	107	104	118	120	110	130	151	170	112	111	138	167	136	152	113	111	110	122	112	95	185	116	113	154	137	139	139	128	123	241	145	264	183	108	114	133	163	261	136	125	136	168	122	132
24.25	114	119	115	108	130	107	103	120	121	110	128	149	169	111	114	136	164	134	150	112	107	108	120	113	94	185	116	110	151	135	139	137	128	122	241	143	263	184	106	113	134	161	261	133	123	135	165	124	130
24.5	116	118	117	109	129	109	107	124	125	115	132	153	170	112	114	138	166	137	154	115	114	113	125	116	94	186	116	115	154	137	142	142	132	125	245	147	265	186	109	116	138	166	264	139	130	139	170	128	130
24.75	120	128	119	112	134	111	106	123	126	111	129	153	174	111	116	141	167	134	152	114	110	112	124	118	98	188	120	113	151	137	142	139	132	125	244	146	267	187	107	115	138	161	261	136	123	136	167	124	133
25	117	125	117	108	131	109	105	120	121	111	131	151	171	111	113	139	168	134	151	114	109	110	124	115	96	190	118	112	152	138	141	140	131	123	244	147	267	187	111	114	137	164	262	135	125	135	170	124	131
25.25	119	124	118	112	133	111	105	122	126	112	132	153	175	113	117	142	169	137	155	116	111	112	125	117	99	192	119	113	156	138	144	141	132	124	245	150	269	189	110	118	138	166	264	137	123	140	172	128	132
25.5	118	125	119	112	134	111	105	122	124	112	130	153	174	117	116	140	169	137	156	116	110	110	124	117	97	193	120	114	154	139	142	141	131	125	245	148	270	189	110	118	138	168	266	138	127	139	170	127	134
25.75	117	124	117	109	133	109	105	123	124	113	132	153	174	113	116	142	169	138	157	115	111	110	124	115	94	193	119	115	156	141	144	143	132	126	249	154	271	193	112	117	138	168	267	140	129	140	172	127	134
26	120	125	119	110	130	110	103	122	125	109	130	156	175	111	116	140	169	135	153	115	112	111	126	118	98	191	116	111	152	138	141	139	131	122	245	152	268	188	109	116	136	163	263	137	123	135	171	125	129
26.25	121	126	119	113	134	112	107	123	127	112	130	157	178	114	117	144	173	139	158	117	113	115	128	121	95	194	121	116	158	141	144	144	134	127	249	156	273	193	113	120	142	170	270	140	126	140	172	129	133
26.5	120	124	117	110	134	112	107	124	125	112	134	154	178	111	116	141	171	139	158	115	112	112	129	117	97	196	120	113	157	141	145	144	133	127	248	157	271	192	110	119	141	169	268	138	125	138	175	128	133
26.75	122	126	119	111	132	113	106	126	127	116	135	154	180	112	117	143	170	137	157	119	115	113	127	116	98	197	122	113	156	142	146	144	133	127	251	160	273	193	110	118	140	169	269	142	128	139	175	131	135
27	120	125	120	113	134	114	109	127	129	117	136	157	181	117	121	146	174	142	162	122	118	114	131	119	97	199	123	118	161	144	148	149	137	130	251	162	275	195	114	120	143	174	272	145	133	142	177	132	138
27.25	121	127	120	111	135	113	108	126	127	114	132	157	178	117	118	144	173	141	161	120	115	115	130	116	96	198	124	116	158	144	145	148	133	129	252	162	276	197	116	120	143	173	272	141	131	143	177	131	136
27.5	124	130	123	117	139	116	111	126	129	117	135	158	181	118	122	147	175	142	162	120	116	117	130	120	101	202	125	118	161	145	150	149	134	130	252	164	276	199	115	122	145	172	273	143	131	144	180	131	138
27.75	121	125	122	114	134	118	112	132	132	120	140	160	182	115	120	147	176	145	165	124	119	117	131	120	98	202	123	119	164	147	150	151	137	132	255	167	276	197	114	121	145	177	275	147	133	147	181	135	137
28	127	133	125	116	138	115	110	129	131	115	135	159	184	116	120	148	177	140	161	121	116	117	130	121	101	203	125	117	161	143	148	148	137	129	254	164	276	198	115	122	143	171	272	143	127	141	179	130	138
28.25	122	126	123	114	136	114	113	131	130	122	138	159	185	118	122	149	177	146	164	121	117	119	131	120	99	204	126	119	164	147	152	151	137	134	256	167	278	198	117	123	146	177	275	146	133	147	184	134	140
28.5	123	127	124	117	135	122	117	136	137	125	146	168	186	117	123	151	177	148	169	125	124	122	137	122	100	203	125	122	164	151	153	155	141	137	260	175	279	201	118	127	148	181	279	150	139	150	190	141	138
28.75	127	132	127	115	137	118	114	133	132	125	144	164	186	118	122	148	178	145	166	125	120	122	134	122	102	206	127	120	163	147	151	150	140	136	260	175	278	201	117	122	146	177	277	147	136	150	186	135	142
29	127	130	126	119	138	121	117	136	138	124	146	166	188	116	125	150	179	148	168	127	123	121	135	125	101	206	124	123	165	151	155	155	141	133	259	176	279	202	119	125	150	179	279	149	136	149	189	138	137
29.25	125	129	124	118	134	119	115	135	136	123	144	166	186	114	124	148	177	145	169	123	122	120	134	124	100	205	123	119	164	148	153	152	140	134	259	178	278	201	116	123	148	178	279	149	134	149	188	140	136
29.5	125	129	125	118	141	118	112	130	132	118	136	162	187	120	123	149	179	145	167	122	117	119	132	123	99	207	125	118	165	146	152	150	141	131	257	175	281	205	118	122	148	179	279	147	131	146	186	133	138
29.75	131	129	128	119	138	126	122	143	143	129	153	170	190	112	130	155	181	151	176	129	128	127	144	131	106	209	124	121	168	155	159	157	149	138	264	183	282	204	117	127	153	185	284	152	141	151	195	145	135
30	125	131	126	118	139	118	111	132	133	125	142	164	187	119	125	151	180	147	170	124	121	117	134	123	101	211	127	120	166	149	155	153	142	134	261	179	281	205	118	123	147	179	279	149	136	148	188	136	141
30.25	126	133	129	120	145	122	114	135	135	123	142	165	190	124	126	154	184	150	173	127	122	121	135	126	102	213	132	124	168	153	155	156	143	136	263	182	284	207	124	126	150	184	282	151	138	151	190	137	143
30.5	130	133	128	122	142	126	122	139	140	130	150	171	192	121	127	156	183	152	177	130	129	125	139	128	105	213	129	126	170	155	158	161	147	140	266	187	283	209	122	128	154	184	284	155	142	155	195	143	143
30.75	125	131	128	119	141	121	116	135	135	121	142	166	191	120	126	154	184	151	172	125	123	121	136	124	102	212	128	122	168	152	156	157	145	136	264	183	285	209	120	126	152	184	284	152	137	151	191	137	141
31	128	135	127	118	143	121	117	137	136	126	145	169	192	124	127	155	182	149	173	128	123	124	135	124	103	216	130	122	169	149	156	156	143	137	265	188	283	208	122	126	151	184	285	152	140	153	194	142	146
31.25	129	135	130	121	144	120	116	133	135	124	144	167	193	125	127	154	183	150	174	127	121	121	138	127	103	217	132	124	170	153	156	159	142	136	264	187	285	209	122	127	152	183	284	153	137	153	193	139	144
31.5	127	133	129	121	141	123	120	139	139	127	150	172	192	121	126	156	182	153	177	130	126	125	138	128	101	215	130	125	172	155	159	162	147	140	266	191	284	211	120	129	152	188	286	157	143	155	196	144	145
31.75	128	133	130	123	146	124	119	138	139	127	148	170	192	124	128	156	186	153	178	130	127	123	140	128	104	216	132	126	174	155	159	161	148	140	266	193	285	213	125	130	154	188	286	157	141	156	195	142	147
32	129	135	131	120	144	123	118	135	139	125	143	169	194	123	128	156	184	151	175	127	124	126	139	127	104	217	130	124	171	154	160	160	147	139	266	190	286	212	123	129	155	186	287	154	138	152	197	141	143
32.25	133	138	133	124	147	127	121	141	143	128	146	172	197	125	133	158	188	153	179	132	127	127	143	133	107	219	134	127	174	158	161	161	149	140	269	193	287	213	124	132	160	188	288	158	142	156	198	144	145
32.5	133	137	133	122	142	129	124	143	143	131	153	174	197	118	130	158	186	155	180	130	127	128	142	132	106	217	131	124	171	157	159	162	149	141	269	197	285	211	121	131	156	187	287	155	143	157	200	144	142
32.75	134	139	135	125	146	127	120	141	142	126	146	172	198	122	131	160	187	154	179	132	127	126	139	129	109	220	133	123	171	156	161	160	147	137	268	195	287	212	123	129	154	187	286	155	138	153	199	141	145
33	134	137	133	123	141	126	121	143	143	129	148	172	198	119	131	158	184	153	179	128	127	125	144	131	107	218	131	123	172	156	159	161	149	137	268	197	286	212	120	131	158	188	287	155	140	154	199	142	140
33.25	132	136	131	123	144	124	117	137	139	126	148	171	197	123	131	157	188	153	179	129	126	125	139	128	106	221	134	125	173	154	161	162	148	140	269	198	287	215	124	130	155	186	288	153	139	154	198	142	148
33.5	137	138	136	127	145	133	124	145	147	134	155	177	201	124	133	159	190	154	183	135	132	128	145	133	106	221	134	126	173	159	164	167	154	144	272	206	288	216	124	132	160	191	291	158	145	159	205	149	145
33.75	132	137	131	122	147	124	116	138	138	126	144	168	199	127	129	160	188	153	179	129	123	122	138	127	103	224	136	126	173	153	160	162	146	138	269	200	287	217	126	130	156	187	289	156	140	153	200	140	150
34	132	136	134	125	148	129	120	143	143	129	150	175	200	124	132	161	190	155	184	132	129	127	142	131	104	222	133	127	175	160	166	166	152	142	271	202	289	217	124	133	160	194	292	161	144	156	202	145	146
34.25	138	142	137	127	152	126	121	139	140	127	147	173	203	130	134	161	192	155	182	131	127	125	138	129	107	225	138	126	176	156	160	162	148	139	270	202	289	218	126	132	157	189	290	157	141	156	200	141	151
34.5	139	138	138	129	148	136	132	153	155	139	163	186	203	122	138	165	191	162	190	139	139	137	153	140	111	223	134	129	178	165	171	175	161	151	275	217	290	219	127	137	166	199	295	166	154	163	214	154	146
34.75	135	142	134	126	150	127	121	141	141	131	148	173	204	131	133	160	192	156	183	134	128	126	142	130	107	226	138	128	177	160	163	165	151	144	272	208	291	219	129	132	160	192	293	161	146	157	207	144	152
35	137	141	136	128	152	131	123	146	148	135	150	177	203	130	134	165	192	160	188	136	131	132	143	134	109	226	137	129	180	163	166	169	153	145	274	211	294	222	130	136	166	196	293	162	147	161	207	147	152
35.25	135	140	138	128	151	132	123	146	147	137	156	178	206	131	135	165	194	160	189	138	132	132	146	133	107	228	140	130	181	163	167	171	156	146	275	215	291	222	130	136	162	197	295	165	150	164	209	151	153
35.5	137	144	138	127	152	130	123	144	144	133	152	175	206	130	133	166	194	158	187	135	131	131	143	132	108	230	139	130	180	162	165	170	153	145	274	214	293	223	130	136	163	196	293	162	147	161	207	146	153
35.75	138	144	140	131	151	134	127	149	148	138	155	180	205	129	137	165	195	163	189	137	136	134	149	135	111	230	140	130	180	165	170	173	156	149	276	217	292	223	133	138	164	196	297	166	151	163	212	151	154
36	140	141	137	131	147	133	126	149	150	138	159	179	206	127	137	166	195	160	189	138	135	132	147	136	109	229	139	131	182	165	168	172	156	148	276	217	292	222	127	136	165	196	295	165	151	165	211	152	152
36.25	138	145	140	129	155	130	124	143	145	133	150	176	207	134	137	167	197	159	189	134	130	130	144	133	111	233	143	129	179	162	166	170	154	145	275	215	295	225	132	136	165	195	295	162	146	162	210	146	154
36.5	138	145	140	129	156	131	124	146	148	134	150	177	208	133	140	168	199	160	190	136	132	133	145	133	109	234	141	131	183	165	170	172	156	145	275	218	295	226	132	140	166	198	297	165	150	161	213	146	156
36.75	138	143	142	131	157	133	126	147	148	136	153	180	210	136	139	169	199	163	193	138	133	135	148	135	108	235	144	133	185	165	171	173	158	150	278	222	296	228	133	139	166	201	298	168	151	167	213	151	157
37	143	148	143	134	157	134	126	149	150	133	151	180	209	133	140	171	199	160	189	139	131	133	147	138	111	235	143	130	183	163	171	172	157	143	275	221	294	226	131	138	165	195	297	162	145	161	212	147	155
37.25	139	143	140	130	158	130	126	144	146	134	152	177	209	134	138	168	199	162	192	139	131	131	145	133	109	235	143	134	185	164	168	173	156	146	276	222	297	228	133	139	168	200	299	166	148	164	213	145	156
37.5	139	146	141	131	157	130	124	145	146	132	149	178	210	134	139	169	200	162	190	139	131	132	144	135	110	234	143	131	185	165	169	175	156	147	277	221	296	227	133	139	168	199	298	164	148	163	213	147	157
37.75	139	145	140	132	158	133	125	148	147	132	150	178	212	135	139	169	200	160	192	138	131	130	145	134	108	236	144	131	185	166	171	174	155	147	276	224	295	227	134	140	166	201	299	165	148	163	214	148	157
38	140	145	142	133	158	138	132	152	154	143	163	188	212	137	142	170	202	169	200	142	141	140	154	140	112	237	144	138	190	172	176	180	161	156	282	234	299	230	139	143	171	207	302	173	159	172	220	158	160
38.25	146	150	145	136	162	136	131	152	152	143	158	184	214	140	144	174	204	166	199	143	137	139	151	139	114	240	149	136	189	170	172	180	161	152	282	232	298	233	140	144	171	204	302	172	155	169	219	155	164
38.5	143	148	144	135	155	137	131	154	156	138	159	185	212	134	143	172	202	165	195	143	137	137	151	139	113	236	143	133	185	170	173	177	162	151	279	231	298	228	133	144	172	203	301	169	153	167	218	155	159
38.75	145	150	147	137	163	137	131	151	154	139	155	183	217	141	145	175	204	167	200	143	137	136	151	137	114	242	148	138	191	171	175	180	163	153	282	234	300	232	140	145	174	207	303	173	155	171	221	154	165
39	143	148	145	134	160	138	129	152	154	142	160	185	215	138	143	175	202	167	199	146	139	138	152	138	112	240	147	136	189	170	174	181	161	153	282	236	298	232	139	143	170	205	302	174	155	170	220	157	161
39.25	145	151	145	137	161	137	129	153	155	141	159	185	216	140	145	175	205	168	200	145	140	137	151	139	114	242	150	139	190	172	174	182	162	153	283	237	300	234	139	145	175	209	304	173	157	169	223	155	163
39.5	144	151	146	135	162	136	127	150	151	137	154	182	215	136	143	174	205	165	197	142	135	135	148	137	114	242	149	134	187	169	172	178	160	151	280	234	298	232	138	142	171	203	301	168	152	166	218	151	162
39.75	145	150	148	138	163	138	130	154	153	138	157	183	217	138	143	174	206	168	200	145	138	136	150	139	114	243	148	137	192	171	175	182	162	152	280	236	299	237	138	146	173	208	304	172	155	169	223	154	165
40	144	149	145	136	160	141	132	157	158	143	162	189	216	137	148	176	206	172	201	146	144	142	156	141	113	242	148	139	191	175	178	183	166	155	284	240	300	237	139	149	176	210	304	177	158	175	226	159	163
40.25	145	149	147	135	161	138	131	154	153	139	158	185	217	138	146	176	205	168	203	144	138	139	152	138	115	243	148	137	193	175	177	181	164	153	282	240	300	236	138	145	174	209	303	175	155	170	224	154	164
40.5	146	150	148	138	158	145	137	161	160	143	167	190	219	136	148	176	207	171	205	148	143	143	159	145	116	240	146	137	193	177	179	185	169	157	283	243	299	234	140	148	177	211	305	175	160	173	228	159	159
40.75	150	156	149	139	165	140	131	154	155	139	157	187	222	141	148	177	209	167	199	144	136	139	151	141	116	245	151	138	190	173	177	181	164	152	284	242	300	237	141	147	175	206	304	172	154	168	224	153	165
41	147	152	148	140	163	139	131	153	153	136	156	184	219	140	147	177	208	166	203	145	137	138	151	140	115	244	148	135	192	173	176	179	163	151	280	242	300	237	140	146	174	204	305	173	152	168	224	152	163
41.25	145	152	147	134	164	138	130	153	154	139	157	186	218	141	146	177	206	170	201	146	137	138	153	141	113	245	153	136	193	171	176	183	163	154	284	246	301	237	140	146	175	209	306	174	156	171	225	154	165
41.5	149	154	151	139	166	142	135	157	158	144	160	188	222	143	147	180	208	173	206	147	141	144	155	142	117	247	155	141	194	177	180	186	168	157	285	248	301	238	145	147	178	210	306	177	159	174	228	157	170
41.75	150	157	153	143	169	144	135	158	159	142	160	188	224	146	153	181	211	172	206	148	142	143	156	144	118	247	153	141	194	177	179	186	166	155	286	249	304	240	145	149	178	211	307	177	160	173	229	157	168
42	151	155	152	142	167	143	137	160	160	147	164	192	224	145	149	183	211	175	210	150	145	144	158	145	118	249	155	143	198	177	179	190	168	161	288	252	303	239	146	150	182	214	307	180	162	177	233	160	171
42.25	152	157	151	142	167	143	133	157	156	142	157	189	223	143	150	182	212	171	206	149	141	141	155	143	118	249	155	139	195	176	179	185	167	154	284	250	303	240	145	151	180	213	307	175	158	173	230	156	170
42.5	151	154	150	141	167	141	134	158	157	141	160	190	224	143	150	182	211	171	207	148	141	141	154	142	116	248	154	140	197	176	180	187	164	156	285	251	304	241	145	150	178	212	308	177	159	173	230	157	170
42.75	147	151	149	139	167	142	133	157	156	144	163	191	223	143	149	179	211	172	208	150	143	141	153	144	113	246	153	140	195	176	180	188	168	159	286	252	303	240	144	149	179	212	308	178	161	174	231	161	168
43	153	157	154	142	167	143	134	160	160	142	161	190	223	142	152	183	212	172	206	150	140	142	156	146	117	249	155	138	196	177	181	186	169	157	286	252	302	240	145	151	180	211	307	175	156	172	231	157	170
43.25	152	158	155	145	169	145	135	158	160	140	159	191	226	145	151	183	212	172	208	149	141	142	156	146	119	252	156	141	196	178	180	187	167	156	285	253	304	243	145	150	182	212	309	177	157	173	232	156	170
43.5	152	155	153	142	165	149	140	165	164	149	168	197	226	142	152	184	214	178	212	153	148	149	163	149	119	250	154	144	200	184	186	191	176	162	290	259	304	243	145	153	182	218	312	183	166	180	238	165	169
43.75	155	156	153	142	164	146	139	164	164	146	166	192	228	139	152	182	213	173	211	151	145	143	159	145	119	250	152	138	197	178	184	188	172	157	288	256	303	241	143	149	181	212	308	178	160	175	236	162	166
44	150	155	151	142	165	143	134	161	159	142	160	192	226	142	151	182	213	173	211	150	141	140	157	145	117	251	153	140	196	178	182	188	170	158	285	257	305	240	144	149	182	214	310	180	158	178	233	157	168
44.25	153	158	154	144	167	145	139	163	165	146	166	196	228	142	154	183	215	176	212	152	145	145	159	148	120	252	157	140	199	182	183	193	173	161	290	260	304	244	146	154	183	215	310	185	164	179	237	162	172
44.5	151	152	150	143	163	150	141	168	168	148	170	196	225	140	154	183	213	177	215	155	150	146	164	149	118	251	150	143	201	184	185	193	176	162	290	263	304	242	145	153	185	218	310	186	167	181	241	166	167
44.75	154	157	155	144	171	145	138	162	162	146	164	192	229	147	154	186	217	174	214	153	147	146	158	147	119	254	157	142	201	181	184	192	173	161	287	261	305	245	148	152	183	218	310	182	161	176	238	161	174
45	153	159	157	146	170	149	138	164	164	149	167	193	229	147	155	186	216	176	214	153	146	145	160	146	121	255	156	141	201	182	185	191	173	164	290	263	305	245	147	153	185	218	310	184	163	178	238	164	174
45.25	156	161	158	146	170	148	140	167	165	145	166	195	229	143	157	188	216	174	216	154	146	148	163	149	122	255	158	142	200	183	186	192	174	161	290	264	305	244	147	155	186	216	311	181	162	178	239	162	171
45.5	152	157	157	143	169	147	138	165	163	145	166	193	229	144	155	186	215	177	215	151	145	147	162	147	119	254	157	142	200	185	186	193	172	160	288	264	306	244	146	154	186	218	313	184	161	176	239	163	171
45.75	155	161	157	148	174	149	139	166	166	147	166	195	231	145	156	189	218	178	218	155	149	146	162	148	121	256	158	146	204	183	188	194	175	161	289	265	307	246	149	157	188	220	312	184	167	181	240	163	174
46	159	162	160	149	174	149	140	165	164	151	168	196	233	151	157	190	218	179	218	156	148	149	163	151	124	258	161	145	204	184	188	196	176	163	292	268	307	248	151	157	188	218	314	184	165	181	241	165	178
46.25	156	160	157	147	173	148	142	164	164	147	164	195	233	147	156	189	219	176	216	153	147	146	159	149	123	257	160	144	201	181	186	194	174	161	290	266	305	246	150	155	187	218	312	181	162	180	238	162	176
46.5	156	159	158	149	169	154	148	172	172	156	178	203	234	142	158	191	218	182	223	159	155	151	169	154	121	257	155	146	206	189	188	199	180	167	293	272	306	247	149	160	190	223	314	191	172	186	246	173	174
46.75	154	161	158	148	173	150	139	166	166	147	165	195	233	147	156	188	218	178	219	155	146	148	161	149	120	258	161	144	203	185	188	196	174	162	291	268	306	246	149	157	189	220	314	185	165	179	242	162	178
47	156	161	157	146	172	148	139	164	165	146	164	195	232	148	155	188	217	178	216	155	145	147	161	148	119	257	158	142	203	184	186	193	173	159	291	269	305	247	149	156	188	218	312	185	162	178	242	161	176
47.25	156	163	159	147	175	150	141	168	165	148	168	198	235	151	157	192	220	179	220	158	149	150	165	151	123	258	162	149	208	186	188	196	177	164	293	272	309	250	152	158	191	222	314	188	168	184	245	168	179
47.5	159	162	159	148	172	153	143	167	169	150	170	198	233	145	159	189	220	181	221	155	150	149	167	151	124	257	158	142	203	186	189	197	177	164	291	274	306	248	151	157	190	221	314	188	169	181	246	169	174
47.75	155	158	159	148	170	155	147	172	171	154	178	202	234	142	159	191	221	184	223	159	154	155	170	155	121	255	157	144	206	191	193	202	184	167	294	275	307	247	150	159	192	225	314	191	173	184	249	172	175
48	159	163	161	148	174	150	142	168	168	150	172	199	238	149	159	191	221	180	223	158	150	149	165	153	125	260	163	145	205	187	190	201	178	166	293	276	308	251	152	158	190	222	315	188	167	185	246	167	180
[truncated: 47 more columns]

## Sheet: WT_Rep3
Plate Type	PM-M1
Group	Wildtype
Replicate no.	3
Hour	A01	A02	A03	A04	A05	A06	A07	A08	A09	A10	A11	A12	B01	B02	B03	B04	B05	B06	B07	B08	B09	B10	B11	B12	C01	C02	C03	C04	C05	C06	C07	C08	C09	C10	C11	C12	D01	D02	D03	D04	D05	D06	D07	D08	D09	D10	D11	D12	E01
0	51	39	39	40	38	58	45	50	54	49	69	69	48	36	38	45	39	50	39	45	45	44	58	62	47	37	32	38	32	41	47	37	41	43	54	66	71	38	31	39	31	41	44	38	45	47	57	59	42
0.25	59	42	47	45	43	58	54	59	56	53	71	70	56	42	45	52	45	53	47	51	51	48	65	68	54	44	37	46	37	48	53	45	52	50	65	67	77	45	40	48	39	49	50	45	51	55	64	64	47
0.5	53	45	45	43	45	44	43	45	45	48	59	58	50	46	42	51	48	51	42	39	45	43	56	57	51	42	40	44	41	40	46	39	43	44	55	58	70	41	39	44	37	42	42	42	46	47	54	54	51
0.75	55	48	49	48	46	60	56	59	60	58	73	70	56	48	51	57	54	64	49	53	53	54	66	68	57	44	43	52	47	51	57	47	53	56	65	71	81	48	42	50	43	54	55	49	55	58	70	67	51
1	59	47	53	52	49	60	58	60	62	60	77	72	61	47	55	61	56	66	53	54	55	54	67	68	59	48	45	54	49	54	59	48	56	59	70	74	85	51	45	52	45	54	58	52	58	60	70	68	52
1.25	68	52	57	51	51	61	63	63	62	60	78	72	65	53	53	65	61	66	53	57	57	56	71	70	63	50	48	55	50	58	63	51	58	57	72	74	89	52	44	58	47	58	59	54	59	61	71	69	56
1.5	58	51	59	54	53	62	63	66	67	63	80	76	66	51	59	70	63	69	57	56	57	60	71	71	63	53	48	59	56	60	64	51	60	62	76	79	93	55	47	58	51	60	63	56	61	65	74	71	57
1.75	67	53	58	54	53	61	63	67	64	62	79	75	65	56	58	71	65	71	55	56	57	59	70	70	65	54	50	59	55	59	61	52	60	61	77	77	97	58	47	59	52	60	64	57	62	64	75	71	59
2	71	57	65	59	61	66	67	71	73	68	86	80	73	58	64	79	72	79	61	63	63	64	76	76	69	59	53	67	60	66	66	57	65	64	85	83	100	63	54	64	57	67	71	61	67	71	80	78	63
2.25	78	61	68	60	61	68	70	72	73	66	85	80	76	63	65	84	76	81	64	63	67	68	78	79	74	63	53	66	62	69	67	60	68	64	89	82	108	67	56	68	60	71	75	64	70	72	82	76	69
2.5	75	61	66	60	65	66	68	72	73	67	86	78	75	63	66	87	78	81	63	64	63	67	77	78	72	61	56	67	62	67	67	58	66	67	88	81	110	69	55	67	58	69	76	63	70	72	83	75	68
2.75	78	64	70	64	66	69	72	76	76	68	89	81	80	66	66	91	81	85	65	64	67	69	81	80	75	64	57	69	66	70	71	60	70	69	94	85	113	74	58	70	63	73	80	68	70	77	83	80	72
3	75	64	73	66	68	70	73	79	78	75	94	86	81	68	73	92	84	91	67	67	70	72	78	81	79	68	61	77	72	72	74	65	74	76	97	90	121	76	60	75	67	76	85	72	75	81	90	84	72
3.25	78	66	76	71	72	74	79	80	83	77	98	88	85	74	76	100	89	95	70	72	70	72	84	85	79	71	62	81	76	76	75	67	72	81	102	95	124	80	62	77	68	76	91	73	77	87	92	90	77
3.5	82	68	78	73	75	76	78	85	85	76	100	89	88	75	77	101	95	96	73	73	75	76	87	88	82	74	64	80	77	77	78	69	75	83	105	97	130	84	66	80	70	79	94	77	77	90	94	92	78
3.75	82	68	79	71	74	74	81	84	87	79	100	90	89	73	78	104	97	99	72	73	75	76	87	87	84	76	66	80	80	78	78	71	75	82	108	99	129	86	66	81	72	81	96	77	80	89	96	91	81
4	83	70	79	73	75	73	81	83	86	77	99	89	92	74	80	107	97	101	72	73	74	81	86	88	84	79	66	83	80	79	77	70	77	81	110	97	134	90	68	81	71	81	99	77	80	91	97	91	80
4.25	91	72	80	73	77	76	82	85	87	77	97	89	94	77	79	111	100	103	75	73	74	79	91	89	88	80	65	81	82	82	80	72	75	80	113	96	138	91	69	84	72	84	104	80	81	89	98	91	82
4.5	88	72	84	77	79	79	85	88	91	79	103	94	95	80	84	115	105	108	76	75	76	83	91	91	89	82	68	88	86	84	82	75	79	87	116	100	142	95	70	86	75	88	109	82	83	95	102	97	84
4.75	91	76	84	76	81	78	86	88	92	80	103	93	98	84	86	117	109	110	78	76	79	83	93	92	91	85	70	89	88	87	85	76	82	87	120	104	143	100	76	90	78	89	109	88	85	96	102	95	90
5	91	76	87	78	81	79	85	89	93	81	107	93	100	85	87	121	113	111	79	77	80	87	93	94	94	87	72	91	89	87	83	76	81	87	122	104	147	103	73	91	78	90	115	87	86	98	105	97	91
5.25	93	77	87	79	83	81	90	90	96	83	107	96	102	87	89	124	115	113	80	79	82	87	96	95	95	88	71	91	91	87	87	77	84	89	123	105	151	104	75	93	81	93	119	90	88	101	107	100	92
5.5	101	82	91	85	88	85	92	95	98	85	111	98	107	93	94	129	122	118	85	85	83	93	101	100	96	96	76	95	96	92	92	85	90	93	131	106	156	113	82	96	85	98	126	95	92	104	112	104	98
5.75	98	82	91	82	85	83	89	95	94	82	108	95	107	91	91	129	121	117	81	80	83	90	95	95	98	94	75	94	95	89	88	81	84	90	126	105	155	112	79	94	81	95	124	93	90	102	109	102	95
6	92	79	88	79	84	77	84	87	93	81	104	92	105	95	90	128	121	117	80	76	81	89	94	92	95	96	76	95	95	88	84	79	83	89	129	101	159	112	78	93	80	93	124	95	87	100	105	99	101
6.25	94	84	86	81	88	68	76	76	82	73	91	83	107	98	88	132	126	112	74	68	75	84	86	85	95	99	77	95	97	84	79	75	76	75	123	92	157	116	82	89	80	88	121	90	82	93	96	89	109
6.5	100	82	92	84	87	83	93	95	98	84	112	96	109	94	95	138	127	123	85	84	84	92	98	99	98	100	77	99	100	93	90	83	89	94	139	106	165	120	82	98	85	99	135	99	92	107	114	101	100
6.75	104	88	97	87	91	84	94	98	100	87	111	100	115	100	98	141	132	128	85	84	87	95	101	100	104	106	81	102	105	97	93	85	92	94	140	109	171	125	86	103	90	104	138	101	96	108	116	107	106
7	103	89	96	85	90	77	85	89	94	82	106	93	113	104	95	141	137	124	84	78	84	95	96	95	101	105	82	103	101	96	88	84	87	91	138	105	168	127	87	98	89	97	136	104	93	105	109	102	115
7.25	105	90	98	88	88	81	90	94	97	85	107	95	117	105	98	145	139	128	87	81	85	97	101	96	106	108	83	103	103	97	89	85	87	93	140	109	171	129	88	102	87	100	141	104	93	107	113	102	113
7.5	99	84	90	81	89	75	82	87	90	80	103	89	112	107	93	143	135	125	81	73	81	93	94	89	100	105	78	102	103	91	86	80	83	87	138	103	171	129	86	97	83	97	140	101	90	101	106	99	112
7.75	106	91	96	86	91	78	87	91	96	86	109	95	119	110	98	148	142	129	85	79	84	97	97	96	105	111	82	104	108	99	89	87	90	92	145	111	176	135	88	101	88	100	147	105	92	107	112	104	121
8	115	91	104	93	95	89	100	102	106	91	117	105	126	111	106	156	147	139	93	89	93	107	108	105	112	114	86	110	112	106	99	91	99	99	155	115	184	143	92	110	95	111	156	107	101	113	125	113	115
8.25	108	93	99	88	95	82	92	94	100	89	111	98	122	114	102	154	148	136	88	80	87	102	100	98	109	114	84	108	112	99	93	88	91	96	152	116	182	139	90	105	91	105	153	110	96	111	117	107	122
8.5	109	95	99	89	97	74	89	88	94	81	98	92	123	120	100	156	152	131	84	78	84	95	97	95	110	118	85	106	110	96	91	82	86	86	144	105	183	141	94	102	91	101	148	104	90	104	109	101	126
8.75	115	101	105	94	103	80	90	88	97	83	101	93	129	125	103	160	159	137	86	79	87	101	100	98	115	124	90	115	114	99	92	87	89	89	149	109	188	149	99	108	94	104	155	111	95	109	114	104	132
9	118	99	105	95	99	81	92	92	98	85	107	96	128	122	106	162	158	137	88	80	87	101	101	97	115	124	90	111	116	102	91	88	91	92	155	115	189	152	96	106	95	109	155	110	97	109	116	105	129
9.25	114	100	103	91	99	78	90	91	98	84	106	94	130	126	105	163	158	139	86	80	88	101	99	96	114	124	88	113	115	102	93	88	90	92	156	116	191	151	98	109	95	106	162	111	96	111	114	106	133
9.5	120	101	107	95	101	81	94	93	99	86	106	96	133	127	106	165	162	141	88	79	87	102	103	101	117	124	92	113	116	101	96	86	93	90	155	113	194	155	101	110	94	110	162	112	94	113	118	107	136
9.75	115	100	105	95	102	78	91	91	96	84	103	94	132	131	108	167	165	142	89	83	91	102	100	97	116	127	89	117	117	104	95	89	92	92	158	115	195	157	101	109	97	108	166	113	99	112	116	108	137
10	121	104	108	99	105	81	96	93	102	86	104	96	137	135	110	173	168	144	93	83	91	104	103	101	120	129	95	118	120	106	94	90	95	94	160	114	199	160	104	113	98	111	169	114	100	115	117	107	140
10.25	122	106	111	100	106	81	95	94	100	83	103	98	138	137	110	174	169	145	90	83	91	104	105	102	121	131	93	117	121	105	98	88	93	91	159	114	201	164	103	114	99	113	169	114	97	113	117	105	144
10.5	119	105	109	98	104	82	97	92	101	85	104	97	136	140	114	174	171	149	93	85	91	107	107	101	123	132	93	119	122	111	99	91	95	94	165	117	204	164	101	117	99	115	175	117	102	119	121	112	137
10.75	126	108	112	100	109	84	97	95	104	87	108	99	142	142	113	178	176	150	94	85	94	108	106	101	127	136	97	122	126	111	102	94	96	98	165	123	205	169	107	119	102	117	178	120	103	119	120	113	147
11	132	108	116	102	105	90	104	104	109	91	115	104	147	140	114	180	177	155	97	87	96	113	114	108	126	136	96	121	123	114	103	95	100	100	169	123	208	169	106	119	103	119	182	121	104	122	128	115	143
11.25	126	109	114	102	108	84	102	98	108	88	110	101	147	146	115	183	179	154	98	87	96	111	108	105	127	136	97	122	125	113	101	95	100	98	170	122	210	174	106	118	102	119	183	119	105	119	123	116	148
11.5	129	110	116	104	110	88	101	100	109	92	112	102	149	150	117	183	181	157	97	89	97	112	111	107	128	140	99	127	131	116	104	96	101	99	176	125	213	177	110	121	106	121	188	123	107	121	126	116	150
11.75	125	109	116	101	106	87	103	102	112	94	115	104	148	152	122	186	181	159	98	91	97	113	110	107	129	139	95	127	133	119	105	100	102	107	178	131	214	177	108	121	108	124	194	126	111	124	128	121	147
12	135	115	120	106	113	90	104	102	113	92	116	105	153	156	123	189	188	160	100	89	99	113	113	108	134	145	102	126	132	117	108	98	102	103	179	131	217	182	113	121	107	125	191	124	109	124	125	120	155
12.25	135	115	120	108	116	92	105	102	112	93	114	105	156	158	124	192	191	162	100	89	99	115	116	109	135	146	102	128	136	120	107	99	102	103	179	130	219	182	113	122	109	126	193	124	108	124	128	121	155
12.5	134	115	119	109	115	90	106	104	112	93	116	106	154	161	123	193	193	162	102	91	102	116	115	110	136	147	102	130	136	120	108	101	103	107	182	132	220	186	114	123	110	126	197	128	111	123	128	121	157
12.75	132	116	120	109	116	90	107	102	114	92	112	105	157	163	124	195	194	165	101	90	101	115	114	110	135	147	103	130	139	120	109	101	103	103	181	130	221	188	113	123	110	129	199	128	110	122	129	121	155
13	133	113	118	106	113	90	107	105	116	98	120	108	158	162	123	195	191	166	103	94	102	118	118	112	136	149	100	128	141	123	111	105	105	109	189	140	220	189	114	125	108	129	204	129	115	129	130	124	157
13.25	141	117	121	109	116	95	109	107	117	97	117	108	163	165	127	198	199	167	104	94	102	121	117	113	139	152	103	132	140	124	110	103	104	109	189	137	225	192	116	127	111	132	203	126	113	126	133	126	161
13.5	138	116	124	109	113	99	115	114	126	104	130	115	161	166	131	202	195	174	109	100	108	124	126	118	139	151	102	136	144	132	112	109	109	116	195	146	228	195	115	131	114	137	211	136	119	135	138	132	155
13.75	141	117	123	109	114	96	113	110	119	99	124	111	163	168	127	202	199	171	106	96	105	122	120	116	140	155	103	132	143	127	111	105	107	110	193	140	227	197	117	126	115	134	210	130	116	127	134	126	159
14	140	118	121	110	116	94	110	110	120	103	125	114	165	172	127	203	199	174	106	97	106	123	120	115	142	157	106	135	145	127	114	107	106	113	196	148	228	198	120	126	113	136	212	133	119	130	134	132	164
14.25	144	122	123	114	119	95	112	110	120	101	125	112	171	178	131	206	204	174	108	99	107	124	120	116	142	161	108	136	148	128	115	107	108	115	196	148	230	201	124	129	117	137	215	133	118	132	135	131	167
14.5	139	118	123	110	117	92	111	107	117	98	122	111	168	177	128	206	203	177	106	96	105	120	120	114	141	159	105	135	146	128	113	105	105	110	196	145	229	201	117	126	113	138	213	131	115	129	133	128	164
14.75	147	118	126	111	115	103	116	117	127	101	128	116	170	174	130	209	206	178	108	100	109	124	124	119	144	161	105	133	147	131	115	107	112	112	199	145	230	202	119	128	115	140	215	133	118	130	137	128	162
15	149	123	127	113	119	102	117	116	125	100	127	116	174	180	133	211	208	181	109	99	109	125	127	119	148	163	111	134	146	130	115	108	110	112	201	148	235	206	122	128	116	141	217	131	117	130	138	131	166
15.25	146	123	124	112	119	99	114	110	122	98	120	112	171	184	129	212	207	179	108	97	108	120	121	117	142	163	108	135	149	129	113	106	107	110	200	145	235	208	123	127	116	140	219	132	115	128	134	127	168
15.5	141	122	123	111	117	101	115	113	125	103	128	118	173	184	131	211	207	182	111	101	108	125	123	119	144	165	108	137	152	133	116	112	111	119	205	155	236	207	123	130	120	144	222	136	120	134	139	134	167
15.75	145	120	125	112	118	102	118	117	127	104	133	120	174	183	134	214	209	184	112	102	110	126	124	119	143	163	107	136	152	135	115	110	110	117	206	155	237	211	123	129	116	144	225	135	120	135	141	135	165
16	151	123	128	114	118	103	117	115	125	103	125	117	177	183	134	214	211	183	109	99	109	122	125	118	145	166	110	135	151	130	114	109	106	112	205	153	237	212	125	130	117	141	222	132	118	129	136	130	167
16.25	147	123	125	115	122	98	114	111	122	100	124	114	180	191	131	216	212	184	111	100	107	123	124	117	146	169	113	136	153	133	115	109	108	113	205	153	240	213	127	129	119	144	226	134	118	130	135	131	169
16.5	144	123	124	113	117	102	117	118	128	106	132	124	179	190	135	215	213	187	114	101	112	126	127	120	143	171	111	136	155	135	117	112	110	121	211	161	238	215	124	129	120	146	230	137	123	136	141	136	169
16.75	145	124	125	113	121	98	117	113	125	103	126	118	180	192	134	218	213	187	110	101	112	123	127	117	144	172	111	138	156	133	117	113	110	118	208	160	241	219	128	131	119	148	230	137	120	135	137	134	169
17	149	125	128	114	123	101	117	114	124	101	124	117	182	195	135	220	218	189	111	100	109	123	124	117	144	173	111	137	154	132	116	111	106	113	209	155	241	218	127	131	118	146	229	133	119	132	137	130	169
17.25	146	124	127	112	124	102	118	115	126	101	126	120	182	197	137	219	217	190	113	102	111	125	130	121	147	173	113	138	157	137	117	111	110	113	214	156	244	219	128	132	120	151	232	135	120	135	142	133	165
17.5	152	127	132	120	126	107	123	122	132	106	133	125	186	199	141	224	220	194	119	105	117	129	133	124	149	177	115	141	163	141	121	115	114	121	217	164	246	224	131	135	122	154	236	140	124	139	145	138	169
17.75	146	125	128	113	125	104	118	116	127	105	131	119	185	201	137	223	220	195	115	104	112	126	128	122	147	177	115	138	162	137	118	115	110	122	218	167	245	223	131	134	121	153	235	139	122	136	142	137	169
18	147	127	127	117	127	104	121	116	129	105	128	121	188	204	138	225	221	195	116	107	113	126	130	120	148	182	117	143	160	138	119	116	112	117	216	164	246	227	133	135	125	152	236	139	124	137	142	136	172
18.25	148	126	131	117	126	106	122	118	128	104	129	124	188	203	138	227	221	195	118	105	114	126	130	121	149	181	116	142	162	137	121	118	115	121	217	165	247	228	135	134	124	153	239	139	124	137	145	136	173
18.5	148	124	127	115	124	108	121	122	134	108	135	127	188	203	138	226	221	197	121	108	115	128	132	124	148	181	115	140	162	141	122	116	113	123	222	171	247	230	133	133	125	157	242	142	124	140	145	138	170
18.75	150	128	128	115	127	103	120	117	129	108	129	122	189	207	140	227	222	196	117	109	112	124	132	122	149	183	116	143	163	139	120	115	112	119	221	165	249	233	133	134	126	156	241	139	123	136	142	135	172
19	153	129	133	120	129	109	122	123	135	110	136	127	193	209	141	231	225	199	120	108	116	129	134	126	149	185	119	144	164	143	121	119	115	121	224	170	248	233	136	136	125	157	243	141	124	139	145	135	173
19.25	153	129	133	118	129	108	123	122	133	110	133	128	193	211	144	231	226	201	120	109	115	130	134	124	150	187	119	142	166	143	123	120	113	123	224	173	251	234	137	137	128	159	246	143	124	139	145	139	174
19.5	152	127	129	119	128	107	122	122	132	109	132	127	194	210	140	229	225	201	122	109	116	127	131	125	150	187	118	141	164	141	120	119	114	120	227	171	251	234	137	135	128	160	245	141	124	138	145	137	172
19.75	154	130	134	118	128	108	123	121	134	111	134	128	196	212	142	232	227	203	120	112	117	132	134	126	153	189	119	144	167	143	123	120	116	124	229	177	253	237	138	137	128	162	249	145	125	142	146	141	175
20	154	129	132	117	131	109	121	120	131	107	130	127	195	213	142	234	227	202	118	110	115	129	133	125	150	190	120	143	168	141	120	118	114	119	225	170	252	237	138	137	127	161	247	139	121	140	144	136	172
20.25	149	129	132	119	133	112	127	125	134	114	136	131	199	217	143	234	229	208	126	114	119	131	137	127	150	192	124	147	173	148	126	123	118	130	232	179	258	243	142	141	135	168	253	146	129	144	151	142	173
20.5	152	131	132	120	132	112	123	122	134	109	130	127	197	216	144	235	228	205	123	112	116	129	135	126	151	193	121	144	167	144	123	120	114	120	229	172	254	239	138	138	129	163	249	143	122	139	144	136	172
20.75	153	128	134	116	132	109	125	124	135	111	132	128	196	215	143	236	228	206	121	111	116	129	136	125	150	192	121	144	168	144	121	121	116	122	228	175	255	241	139	138	130	165	251	142	122	140	147	137	171
21	152	129	132	119	131	113	126	125	136	111	136	131	200	218	144	239	230	209	125	114	119	133	136	128	149	192	122	147	173	147	124	123	116	126	233	178	259	242	141	141	132	166	253	145	126	144	150	140	173
21.25	152	128	135	119	133	122	132	133	143	119	146	139	201	217	145	240	229	212	130	118	125	137	144	132	150	196	123	149	173	151	127	128	124	132	238	187	260	244	140	143	135	172	257	151	133	149	159	148	169
21.5	157	130	140	121	135	122	138	140	149	123	151	145	202	217	150	242	232	215	132	122	126	141	148	136	154	196	122	149	172	155	130	130	126	135	242	189	258	243	141	144	135	176	259	151	131	152	158	150	171
21.75	151	128	133	119	133	113	126	127	136	111	133	132	201	219	144	239	229	209	125	113	119	133	138	128	148	194	121	147	171	147	124	124	118	122	235	179	259	244	138	140	133	168	255	144	124	142	151	138	171
22	156	131	136	120	134	118	131	132	142	114	143	138	203	219	146	242	231	212	129	118	122	135	143	132	152	197	123	148	172	152	127	123	121	128	237	184	260	245	140	143	134	173	260	146	130	146	154	145	170
22.25	151	133	137	121	136	117	132	131	144	119	143	139	206	225	149	243	234	215	134	123	126	136	142	132	153	202	126	153	179	155	129	131	124	136	241	188	264	250	146	149	137	177	262	153	133	151	156	149	174
22.5	161	134	140	123	138	118	133	133	144	115	139	140	210	224	148	246	235	214	131	117	122	136	144	133	156	202	127	147	172	148	128	127	123	124	239	184	263	249	144	145	134	173	257	145	129	145	154	141	175
22.75	162	135	141	124	139	119	130	132	144	117	143	140	212	224	149	247	233	215	130	117	123	137	140	134	157	203	128	149	172	150	126	127	121	129	239	187	263	249	145	143	136	173	259	148	129	147	155	142	176
23	154	133	138	122	135	119	132	135	146	124	147	144	207	225	150	245	234	218	134	124	125	139	145	135	153	201	126	150	177	154	129	131	123	137	245	193	264	251	146	146	137	178	264	153	131	151	159	150	174
23.25	158	129	139	124	139	126	141	142	153	128	154	149	210	225	153	246	236	222	139	127	129	142	152	139	155	203	127	152	179	159	135	133	128	140	247	198	266	250	143	150	141	184	265	154	135	156	165	154	169
23.5	152	129	136	122	137	123	134	138	148	125	151	146	208	226	151	245	234	220	136	124	126	139	147	136	153	202	126	152	181	158	133	134	125	138	246	196	269	251	146	150	141	180	265	154	135	153	163	150	172
23.75	150	129	133	118	136	116	128	130	141	114	138	138	207	228	148	245	235	217	129	120	120	134	141	129	150	202	126	149	176	152	129	127	120	129	244	187	266	252	144	144	136	177	266	148	128	147	157	145	170
24	152	129	136	122	141	123	137	139	149	125	151	147	210	228	152	248	236	224	139	128	129	139	147	136	152	206	126	152	180	160	134	134	129	138	248	196	268	254	146	152	142	183	268	156	135	156	164	150	171
24.25	155	132	136	122	139	116	128	130	141	119	142	140	211	233	151	247	236	219	133	121	123	135	143	130	153	208	128	149	178	152	127	131	122	133	246	193	267	255	147	148	137	178	267	152	129	149	155	145	175
24.5	153	130	138	124	141	125	136	139	148	124	149	148	212	230	154	248	238	223	137	128	129	140	149	134	152	209	127	154	182	157	133	136	129	137	251	198	270	257	149	152	141	183	270	156	135	156	163	152	173
24.75	152	133	137	122	139	121	133	136	144	121	147	143	211	231	151	248	237	222	136	123	126	138	146	134	153	208	127	151	181	156	131	134	126	134	249	194	271	257	148	148	141	183	270	155	135	154	163	147	173
25	160	135	141	125	141	116	130	130	140	114	133	138	215	235	150	249	235	218	128	118	120	134	141	131	153	210	130	149	176	149	124	127	120	125	243	187	268	256	150	146	135	177	264	147	123	144	152	138	175
25.25	154	135	140	124	142	124	137	138	150	126	147	146	215	236	154	251	240	223	140	127	129	140	149	137	155	212	132	154	183	159	133	134	128	137	252	200	273	260	152	152	145	185	271	157	135	156	165	149	174
25.5	156	135	140	124	144	121	130	134	146	119	144	144	214	235	152	250	240	221	136	125	124	139	146	135	154	213	131	153	182	157	129	133	124	132	249	193	269	258	150	148	141	184	272	152	134	152	159	146	176
25.75	164	139	145	128	147	120	134	134	145	120	141	143	217	238	153	251	240	224	134	124	124	138	143	134	155	214	135	149	179	154	130	132	124	129	248	192	271	260	151	149	143	183	268	150	129	148	158	145	178
26	162	140	144	127	147	120	134	137	148	120	141	144	218	239	156	253	240	225	138	126	126	138	146	137	156	216	134	152	182	156	130	136	126	130	252	193	271	261	152	151	143	183	270	151	131	150	161	145	179
26.25	161	141	144	127	148	122	137	136	149	121	143	146	217	240	154	254	242	224	139	127	126	140	148	137	157	216	134	155	183	157	132	132	127	131	252	196	274	262	154	150	143	184	272	152	131	153	162	148	178
26.5	161	138	142	127	148	122	133	137	147	121	142	144	217	239	153	251	243	223	138	125	125	140	146	137	154	217	135	153	182	156	133	135	126	132	253	196	274	262	152	152	145	186	274	153	131	151	162	145	177
26.75	157	136	142	125	145	125	137	141	150	125	149	148	218	239	156	253	241	228	140	129	129	143	152	139	154	215	132	156	184	162	137	138	129	134	256	198	276	264	152	156	149	192	276	156	135	154	167	151	174
27	157	135	141	124	144	125	139	139	152	127	153	152	219	239	156	252	241	228	141	131	130	142	150	138	156	216	132	155	184	159	134	138	129	141	256	204	273	265	153	151	147	190	277	158	136	158	168	154	177
27.25	158	137	143	127	147	127	137	139	151	127	148	149	219	240	156	253	242	229	141	129	128	142	151	138	155	217	135	156	184	162	134	140	130	135	257	199	277	266	153	155	148	189	278	158	134	157	166	150	176
27.5	161	135	145	127	149	131	144	147	157	133	160	159	221	240	157	254	243	234	148	136	137	148	157	145	158	218	135	158	189	166	140	144	133	146	261	208	277	265	152	159	151	196	280	164	140	164	172	158	177
27.75	159	136	142	126	147	127	136	140	151	125	147	150	219	241	157	254	241	228	141	131	128	142	151	141	154	218	136	155	184	161	134	138	128	134	258	200	277	266	153	154	148	192	277	156	136	155	168	148	176
28	158	138	143	127	148	125	137	139	150	128	152	151	220	242	157	254	241	229	144	132	131	143	149	139	152	219	137	156	187	162	135	141	130	141	261	206	278	269	156	153	149	192	281	160	137	158	168	153	179
28.25	158	139	143	129	148	121	137	138	149	125	147	147	219	244	156	255	243	229	143	128	128	139	147	138	156	219	138	156	187	160	134	140	127	138	261	201	278	267	156	153	147	191	281	158	135	156	166	150	178
28.5	162	140	144	128	151	123	136	139	149	124	147	150	222	243	156	256	243	229	142	130	129	140	148	137	155	220	136	156	185	160	133	140	128	134	260	202	278	268	155	155	148	190	279	155	134	156	167	150	178
28.75	155	137	142	124	148	123	135	137	149	126	150	150	221	245	154	255	242	230	141	130	127	141	150	136	151	221	135	158	189	160	131	140	128	138	261	204	279	268	155	154	146	192	281	159	136	155	166	151	177
29	155	139	143	125	147	125	138	141	149	126	151	151	221	245	158	257	242	231	145	131	130	143	149	138	152	223	136	158	189	164	136	142	129	144	263	206	279	269	156	154	148	193	281	162	135	160	169	153	177
29.25	156	138	139	126	152	122	135	136	150	126	150	149	223	248	159	255	244	231	145	130	129	143	149	139	152	223	138	158	191	163	135	144	130	143	263	208	279	272	158	156	152	192	284	163	137	160	167	153	180
29.5	160	138	143	128	150	123	134	140	149	127	150	150	223	245	157	255	245	230	143	132	128	141	148	136	153	225	139	156	187	160	132	143	130	139	263	207	279	270	157	156	149	191	282	161	136	157	167	152	181
29.75	161	138	145	127	150	120	135	136	148	124	149	149	223	245	157	255	242	229	141	128	125	139	147	135	153	225	138	157	186	158	133	140	126	137	261	205	278	270	155	155	147	191	282	156	131	156	164	147	181
30	160	136	145	129	151	132	144	150	159	135	157	160	224	244	160	258	244	235	151	138	138	146	156	144	156	224	139	160	191	170	139	148	137	147	268	216	283	273	158	161	151	197	284	165	141	165	175	158	176
30.25	159	139	144	128	152	124	136	140	148	124	145	151	226	248	161	258	245	232	144	133	128	140	147	139	155	227	139	159	192	163	135	143	131	139	263	206	282	273	157	158	155	194	285	162	136	158	170	148	179
30.5	163	140	145	128	153	125	137	141	152	129	151	155	225	247	160	258	244	232	144	134	130	140	149	140	155	227	141	157	188	163	133	144	129	140	265	210	282	272	159	157	151	194	285	161	137	158	169	154	182
30.75	163	142	146	130	155	125	139	143	152	125	147	154	227	248	160	260	244	234	143	133	128	145	152	141	157	228	143	157	188	161	134	141	131	135	265	204	283	273	158	157	151	195	286	157	135	156	170	150	179
31	162	142	146	130	156	123	136	140	151	126	149	152	227	250	162	258	244	233	145	133	129	143	152	141	157	228	139	157	189	164	135	144	130	138	266	207	283	277	159	159	153	195	285	161	134	158	168	151	180
31.25	162	137	145	128	155	126	137	142	154	131	152	154	225	248	162	259	244	234	147	133	130	145	153	139	157	228	141	160	189	165	135	142	134	142	267	209	283	274	159	159	154	196	286	162	137	158	171	152	177
31.5	160	142	146	129	156	126	136	143	151	128	153	153	227	249	161	259	244	234	148	135	131	143	149	138	155	231	142	159	191	165	136	145	132	142	267	212	283	273	160	158	151	196	287	162	136	160	171	151	182
31.75	159	141	146	129	155	130	141	146	155	132	156	157	228	249	165	259	244	237	152	138	135	146	153	142	156	230	141	160	194	168	138	150	137	144	270	213	286	276	160	162	156	200	290	164	141	162	176	156	178
32	164	144	147	132	156	127	139	142	152	129	150	156	228	252	162	261	246	235	147	136	130	145	152	141	156	231	144	160	191	165	135	145	132	139	269	210	285	278	164	158	154	198	288	162	138	158	172	152	182
32.25	160	142	145	129	155	125	134	139	152	128	149	154	228	250	161	259	247	235	148	137	129	144	148	138	153	230	141	160	192	165	136	146	132	141	269	210	285	276	161	157	155	198	288	163	136	159	170	149	183
32.5	157	140	144	130	156	123	135	142	151	125	146	153	227	252	162	260	245	234	147	134	128	142	149	138	153	230	142	159	192	162	135	146	132	138	267	211	286	277	160	158	154	198	288	162	135	158	172	151	181
32.75	163	143	149	130	159	125	138	144	153	130	154	157	229	251	164	262	246	238	150	137	134	144	152	142	156	234	146	162	194	167	137	150	133	142	270	212	288	278	162	161	159	200	292	164	139	160	174	154	182
33	166	146	149	132	159	129	142	147	156	133	153	158	231	253	165	261	248	238	151	139	134	145	153	144	157	233	146	160	194	166	137	149	134	144	272	214	287	280	163	159	156	201	291	163	140	162	174	156	186
33.25	160	141	145	129	156	130	138	144	154	131	153	157	229	250	164	261	247	237	152	137	135	145	154	141	156	232	143	160	194	167	137	149	134	142	271	212	287	277	161	160	157	200	290	165	138	162	175	153	180
33.5	165	142	149	131	158	128	142	146	155	132	154	159	230	251	163	262	247	237	151	139	132	147	155	146	157	236	145	161	192	166	138	151	135	143	272	213	286	279	163	161	158	201	290	165	138	160	175	155	181
33.75	164	142	149	133	158	130	140	146	154	133	154	158	231	253	165	262	248	238	152	141	134	148	152	145	157	235	146	163	194	168	140	152	137	142	272	216	288	281	165	162	158	202	292	167	138	162	176	155	182
34	163	144	150	133	161	131	142	148	159	138	162	162	232	255	168	262	250	240	158	144	138	150	156	147	157	236	148	166	200	173	144	155	138	151	277	222	292	284	168	166	163	206	294	172	145	168	181	161	185
34.25	160	144	146	133	160	127	142	145	156	133	158	162	231	255	166	262	248	239	155	141	135	147	154	143	154	238	147	162	196	169	139	151	134	146	274	220	287	282	165	163	159	202	294	167	140	165	176	158	184
34.5	163	143	148	134	159	134	146	152	160	137	162	165	231	250	166	264	246	242	157	143	138	148	159	147	157	236	146	161	195	173	141	156	139	146	277	220	292	280	163	164	159	205	294	167	142	166	181	160	181
34.75	161	143	147	133	159	129	142	148	155	131	155	158	232	254	162	261	248	239	153	141	135	147	155	145	155	237	147	162	195	169	139	152	138	143	273	215	288	281	163	162	159	204	293	166	139	163	179	154	181
35	164	146	150	135	162	129	142	147	158	137	157	161	233	256	167	265	252	241	158	146	139	150	155	144	158	240	149	164	200	172	144	155	139	150	277	222	291	284	169	165	161	207	296	170	144	167	180	161	188
35.25	163	145	148	133	162	129	141	148	156	133	155	161	234	255	167	263	249	239	154	141	133	148	152	144	154	238	150	164	197	169	140	153	138	148	275	219	291	282	165	164	162	204	295	167	140	164	179	157	185
35.5	162	145	148	133	162	130	142	149	156	136	158	163	232	256	167	263	249	242	156	144	134	148	154	143	157	238	150	165	201	172	141	155	137	148	275	220	292	285	167	167	164	207	296	171	141	166	179	160	185
35.75	167	145	151	133	162	136	148	151	161	136	160	163	233	254	167	264	250	241	157	144	137	149	158	148	159	239	148	164	197	173	144	156	140	145	276	220	290	282	166	165	162	207	295	168	142	167	182	159	182
36	162	144	148	135	163	133	143	150	160	139	159	164	233	257	167	264	252	242	159	145	137	150	156	146	155	240	149	166	204	175	144	157	139	151	277	223	293	284	170	168	166	210	298	171	143	169	183	160	187
36.25	166	147	152	135	164	130	143	149	158	134	159	161	234	259	168	264	251	242	157	145	136	149	158	149	159	241	151	165	199	172	139	158	137	149	277	222	292	284	170	165	163	206	295	170	141	165	182	160	185
36.5	168	146	152	133	164	131	144	150	160	136	159	166	234	256	167	266	250	241	156	144	136	150	155	147	155	241	150	165	198	170	142	155	138	145	279	220	292	283	169	164	162	207	297	167	140	167	181	156	184
36.75	168	149	153	136	164	133	147	153	162	138	162	168	235	258	170	267	251	242	160	148	138	151	160	146	158	243	153	167	202	173	142	159	142	152	281	227	293	288	170	167	167	210	299	173	145	171	183	163	187
37	167	149	151	134	165	130	143	148	161	139	161	165	236	259	168	264	250	242	159	147	136	152	156	145	157	244	152	166	202	173	140	158	137	149	280	226	293	288	172	167	166	209	299	174	143	169	183	161	188
37.25	166	148	152	135	164	135	146	152	163	142	166	170	234	259	173	266	252	244	162	150	140	151	160	149	159	243	153	168	206	175	145	160	143	155	281	229	295	288	172	170	167	212	300	176	148	173	186	164	188
37.5	166	149	152	137	165	134	146	153	159	142	163	167	238	260	174	267	252	243	163	150	141	153	159	149	159	245	155	168	206	176	145	161	142	152	282	228	295	290	174	169	168	213	301	176	146	173	186	163	189
37.75	171	149	155	137	165	133	145	153	160	138	163	169	236	258	171	267	253	242	159	147	137	152	157	148	159	244	153	165	199	172	142	158	139	149	282	225	292	287	170	165	166	209	298	169	143	168	183	157	188
38	166	151	151	137	168	135	147	154	162	143	163	168	237	260	171	266	251	244	165	153	140	154	159	149	159	246	156	170	206	178	146	164	145	156	283	228	296	289	174	172	169	212	301	176	147	173	186	164	188
38.25	165	145	150	134	164	133	147	151	163	141	163	167	235	257	172	265	252	244	163	148	139	152	159	147	157	245	151	165	202	175	144	162	142	156	280	230	295	287	172	168	166	211	300	175	146	173	187	163	185
38.5	168	149	153	138	169	134	145	151	160	139	162	167	238	260	172	268	253	243	162	148	140	152	159	151	159	246	154	167	202	174	144	160	142	151	282	226	295	289	174	168	167	211	301	173	145	172	184	161	188
38.75	166	151	154	139	170	135	146	151	160	139	159	168	237	263	174	267	254	243	164	149	138	151	158	148	158	247	155	170	206	177	145	163	140	151	280	226	298	290	177	172	171	214	302	174	143	172	187	159	190
39	167	148	154	136	166	139	150	158	165	143	168	172	237	259	173	268	254	246	166	152	142	153	162	152	157	245	153	169	204	179	146	163	144	153	284	231	295	290	172	170	168	215	301	178	147	175	190	166	188
39.25	167	148	152	137	166	137	147	153	161	143	167	171	239	261	174	268	254	245	166	153	142	152	159	150	158	247	154	171	206	178	147	165	144	156	284	232	296	291	175	172	169	215	304	177	148	174	189	165	187
39.5	167	151	154	137	170	136	147	153	165	144	164	171	238	262	174	268	256	246	165	153	141	153	160	151	158	249	157	171	207	181	146	166	144	156	285	233	298	291	177	171	173	217	305	178	149	174	190	165	189
39.75	167	148	153	140	169	136	148	156	164	143	165	172	240	261	176	269	255	245	166	153	143	155	162	151	159	249	157	172	208	179	149	165	146	156	286	233	298	292	176	173	171	216	305	178	148	174	191	165	188
40	168	152	158	140	170	140	152	160	168	145	167	173	240	261	178	270	256	247	169	155	145	157	164	155	162	251	158	173	210	183	151	167	149	158	286	234	301	293	175	175	174	219	304	180	150	177	195	166	189
40.25	167	149	154	139	169	137	148	153	163	141	165	169	238	261	173	268	255	245	165	151	142	154	160	150	159	251	157	170	207	178	145	163	144	155	285	232	296	291	175	172	169	215	304	176	145	174	190	161	189
40.5	166	149	154	140	169	143	154	161	169	147	173	176	241	260	175	269	255	248	171	157	149	157	166	153	160	250	157	173	209	183	152	170	149	161	287	238	299	293	176	176	173	218	305	182	153	179	197	169	186
40.75	167	152	155	140	172	137	149	155	165	143	167	170	240	263	175	268	256	248	169	156	142	155	163	151	159	251	157	172	210	179	148	167	146	156	287	236	300	293	178	177	175	217	307	180	148	175	191	167	190
41	168	149	153	139	169	139	148	158	163	144	167	173	241	261	176	268	254	247	169	155	143	154	163	152	159	251	159	174	208	182	148	167	147	157	287	235	302	294	176	174	173	217	305	180	148	175	193	166	189
41.25	166	151	156	142	172	138	148	156	164	144	167	173	239	264	177	271	257	246	170	156	144	156	162	153	160	255	158	174	210	183	149	170	145	158	287	235	301	294	180	176	176	217	305	182	149	177	195	168	191
41.5	169	151	154	139	173	138	148	156	163	144	167	173	239	262	177	269	255	246	169	154	143	156	161	152	158	251	160	174	208	180	148	168	147	155	286	235	299	294	179	174	173	217	307	181	149	178	193	165	192
41.75	169	149	155	139	171	144	153	162	168	150	175	177	241	263	178	270	257	250	171	159	148	157	166	154	159	253	158	175	213	185	151	171	151	161	288	239	301	294	177	178	176	221	308	184	151	180	197	171	187
42	176	157	159	145	175	139	150	158	167	142	166	175	242	264	177	272	258	248	168	156	143	156	162	152	163	255	163	171	208	180	146	169	146	154	287	235	298	295	178	175	174	215	305	178	148	175	192	163	192
42.25	169	151	156	140	173	138	147	157	166	145	167	175	242	263	176	270	258	248	171	154	141	154	163	154	160	254	159	172	208	182	149	170	148	158	287	237	300	294	178	175	175	217	306	180	148	176	195	168	191
42.5	169	153	157	140	175	143	150	159	168	147	170	178	243	262	178	269	256	249	173	160	144	157	164	154	160	255	160	174	212	184	150	172	148	160	291	240	301	296	180	175	177	221	308	183	152	180	196	169	190
42.75	171	153	160	143	177	148	155	166	173	149	174	179	244	263	183	273	259	252	174	162	148	161	171	160	163	256	162	175	211	188	153	173	155	159	289	239	302	296	180	181	180	224	307	183	153	179	203	170	188
43	172	152	159	141	173	139	150	160	166	146	165	173	241	261	176	268	255	247	168	154	142	154	161	154	160	255	161	172	207	179	146	167	146	152	287	237	300	295	179	173	174	219	306	177	146	173	192	163	188
43.25	174	153	158	140	173	139	150	158	164	145	169	177	243	263	176	269	256	246	171	154	142	156	163	153	162	255	161	171	208	180	148	170	148	155	288	239	298	295	178	174	174	218	307	179	147	175	194	166	190
43.5	168	152	156	141	174	137	149	156	163	141	163	174	241	264	176	269	256	248	169	155	142	152	162	153	158	257	161	174	210	185	147	170	146	156	289	236	302	296	180	177	178	220	308	178	147	173	194	162	190
43.75	169	151	157	142	176	139	151	158	164	146	169	176	241	264	179	269	258	248	172	159	146	157	164	154	158	256	162	174	213	184	150	174	149	159	291	240	302	296	182	177	178	221	309	182	151	179	195	167	192
44	172	151	158	141	173	140	151	160	168	144	167	175	243	262	177	271	255	248	169	158	141	155	164	155	161	256	163	171	208	181	146	171	148	154	288	239	301	295	177	174	176	219	307	177	146	175	196	164	187
44.25	169	151	156	142	175	142	153	159	168	147	171	178	243	264	180	271	258	248	176	160	146	158	164	156	158	258	162	176	213	185	152	174	150	160	290	242	303	299	182	180	178	224	309	184	152	180	199	170	190
44.5	172	153	159	144	178	146	156	165	171	150	174	181	245	266	183	272	259	250	179	163	149	161	167	157	162	260	164	178	215	189	153	177	152	164	292	247	304	300	184	182	183	226	309	187	154	181	202	172	191
44.75	171	152	160	143	177	146	155	165	170	152	174	182	243	263	181	274	258	249	176	160	148	158	168	158	160	258	162	175	213	186	152	175	153	162	291	244	301	298	181	178	179	224	309	184	152	181	201	171	190
45	174	154	161	143	174	141	152	162	167	143	166	176	244	262	178	270	257	247	170	158	142	158	164	155	159	257	162	172	208	182	149	171	148	152	289	237	301	297	178	177	176	220	307	178	146	174	196	163	188
45.25	175	152	161	143	176	144	155	164	170	146	171	180	244	263	182	272	259	250	174	160	146	160	170	158	161	259	166	174	212	184	150	173	152	156	290	241	303	296	181	178	181	222	310	182	150	177	201	165	190
45.5	180	158	170	152	184	159	171	183	186	162	188	196	248	263	190	276	263	258	187	174	159	170	184	171	169	262	170	183	219	199	165	186	167	170	295	253	305	298	185	188	189	233	311	193	163	190	215	183	188
45.75	180	155	171	152	183	160	172	183	188	164	188	197	250	262	191	277	262	258	188	176	162	171	183	172	169	262	168	184	221	199	166	186	168	172	296	253	306	299	187	189	190	236	312	195	164	192	215	182	188
46	175	152	163	144	178	149	160	168	175	151	175	182	244	261	183	273	257	251	179	162	148	161	170	162	164	258	165	175	213	187	152	176	154	159	292	245	304	299	179	179	180	225	311	182	153	179	204	170	187
46.25	181	156	170	152	183	163	174	185	188	164	189	199	249	264	193	276	263	260	191	176	163	172	184	174	169	263	171	185	219	199	167	188	169	172	295	255	307	299	186	191	192	234	313	196	166	192	216	182	188
46.5	181	156	172	152	187	162	171	182	189	165	190	198	248	265	192	278	265	259	190	175	163	171	184	173	169	264	170	185	220	200	166	188	170	173	296	256	305	301	188	191	192	236	313	196	167	193	215	183	189
46.75	181	155	171	151	184	161	171	184	187	164	189	199	249	266	190	276	262	259	189	176	162	172	183	174	170	264	169	185	220	201	166	187	169	170	296	256	307	301	186	190	190	237	312	195	164	194	217	184	187
47	181	155	171	153	183	159	171	182	186	159	188	197	248	263	189	277	262	258	189	176	160	170	184	170	168	264	171	185	218	199	164	186	167	170	298	256	307	302	185	190	190	233	314	193	165	190	216	181	187
47.25	182	158	172	153	183	164	173	185	190	162	189	198	251	263	191	276	260	259	190	176	160	170	183	174	170	263	170	184	219	199	166	188	169	169	296	256	307	301	185	189	191	235	313	195	166	192	218	184	186
47.5	184	159	173	155	186	164	174	187	191	166	191	201	252	265	193	278	265	261	193	178	165	174	186	175	173	267	171	187	220	201	168	190	169	172	297	258	308	302	188	191	193	237	315	195	169	193	219	184	191
47.75	184	157	175	156	187	165	176	187	191	165	193	201	251	266	194	279	266	263	194	180	166	174	187	175	171	269	171	188	223	202	169	191	171	174	297	260	308	301	190	195	195	239	314	199	166	194	219	186	190
48	182	161	173	156	187	162	172	185	190	164	192	198	250	265	193	279	265	261	192	181	163	172	186	173	171	267	172	186	222	201	168	190	168	172	299	258	307	302	186	192	194	237	315	197	166	194	218	184	190
[truncated: 47 more columns]
