# Supplementary material for: Phenotype microarrays reveal metabolic dysregulations of neurospheres derived from embryonic Ts1Cje mouse model of Down syndrome
Source: PLoS One. 2020 Jul 30;15(7):e0236826. doi: 10.1371/journal.pone.0236826 (PMC7392322; doi:10.1371/journal.pone.0236826)
Supplement: S2 Raw data — (XLSX) [file pone.0236826.s003.xlsx]

## Sheet: Ts1Cje_Rep1
Plate Type	PM-M2
Plate Type	PM-M2
Group	Ts1Cje
Replicate no.	1
Hour	A01	A02	A03	A04	A05	A06	A07	A08	A09	A10	A11	A12	B01	B02	B03	B04	B05	B06	B07	B08	B09	B10	B11	B12	C01	C02	C03	C04	C05	C06	C07	C08	C09	C10	C11	C12	D01	D02	D03	D04	D05	D06	D07	D08	D09	D10	D11	D12	E01
0	50	46	41	53	42	50	37	39	47	44	50	58	42	38	34	38	39	36	39	35	39	32	41	52	58	42	39	37	36	35	37	40	41	40	46	53	42	37	27	31	38	39	36	38	38	38	45	48	47
0.25	51	45	46	50	43	49	37	38	42	44	50	56	44	37	33	36	36	40	35	36	37	33	39	51	58	41	41	40	36	38	39	40	40	40	43	52	44	39	27	30	41	39	38	38	38	39	45	47	48
0.5	53	49	50	51	45	53	43	43	50	49	53	63	48	44	41	41	40	41	39	40	42	38	47	59	54	43	47	42	39	39	40	45	46	46	49	55	46	43	34	37	41	40	39	40	42	45	47	53	50
0.75	55	50	49	54	44	54	42	43	46	48	50	58	50	43	39	40	41	41	39	39	41	37	42	56	58	45	46	45	39	39	39	40	42	46	45	56	48	42	33	37	41	41	40	39	39	41	48	50	51
1	56	50	51	51	46	56	44	45	50	49	54	61	49	46	40	41	40	42	39	41	43	42	46	55	57	46	48	44	41	41	42	43	45	52	48	55	47	45	33	38	43	40	40	41	42	43	51	49	49
1.25	56	50	56	53	46	58	47	49	51	52	58	58	51	51	43	40	44	43	38	42	43	41	49	56	56	45	48	44	43	44	42	42	45	53	48	55	45	45	36	44	44	43	37	41	43	44	49	52	55
1.5	63	56	56	58	50	62	47	55	56	55	56	66	56	50	45	47	45	47	43	47	48	47	52	59	63	49	54	50	47	47	44	46	49	60	52	57	53	48	39	44	48	45	45	46	46	49	54	53	57
1.75	60	56	55	58	48	61	47	51	52	55	57	61	55	52	45	45	46	44	43	47	48	47	49	58	64	48	52	51	46	45	44	47	48	63	48	60	51	46	39	43	47	47	46	45	48	46	54	55	58
2	62	58	59	59	52	64	51	55	56	56	59	65	56	54	49	47	47	50	45	49	48	50	53	59	65	50	55	52	47	49	48	49	49	66	53	64	53	50	40	47	52	50	48	48	46	52	56	56	63
2.25	56	53	57	55	47	61	49	54	56	55	62	64	51	53	46	46	46	47	43	48	48	50	53	61	58	46	52	49	49	48	46	47	49	65	51	59	48	47	38	44	49	46	41	47	45	48	55	56	56
2.5	59	56	59	60	51	65	51	58	57	58	61	70	52	54	49	49	50	50	47	51	52	50	56	61	61	46	55	53	49	50	49	51	51	70	57	66	52	48	41	47	52	49	48	51	49	53	60	57	59
2.75	65	59	60	64	53	68	52	62	61	63	63	70	59	57	50	50	50	51	47	53	56	53	58	63	67	49	58	57	51	52	52	50	53	71	56	65	56	52	42	49	56	52	48	50	48	53	60	60	64
3	67	62	62	64	57	69	54	57	62	63	63	73	61	61	52	54	54	52	49	53	54	56	60	66	71	52	63	62	54	56	53	52	56	78	57	69	58	54	46	52	57	56	54	54	53	54	62	61	66
3.25	62	59	62	63	56	69	54	58	61	61	64	72	57	59	49	51	52	53	49	53	57	57	60	66	64	50	60	56	53	54	51	54	58	78	59	69	54	50	42	51	56	55	54	54	53	55	63	63	61
3.5	75	68	65	70	59	75	56	59	61	63	62	73	69	60	52	58	55	57	53	56	58	57	60	65	78	56	67	63	55	58	53	57	58	78	58	67	63	55	47	54	62	60	56	54	52	56	64	60	72
3.75	63	58	61	62	57	73	59	67	64	68	67	74	59	62	52	54	54	55	51	56	55	63	67	70	64	52	58	56	56	57	53	56	59	81	58	70	54	51	43	53	55	54	49	58	53	58	65	65	66
4	69	66	67	64	60	74	61	63	68	68	72	73	66	71	59	61	61	56	54	58	61	63	66	71	72	61	67	64	59	64	57	60	62	85	61	78	62	62	52	61	58	66	51	59	55	61	64	68	72
4.25	63	58	64	66	56	78	60	66	68	71	68	76	59	61	51	55	58	57	53	61	57	65	69	71	64	51	62	57	57	58	54	56	60	81	58	69	56	52	43	51	57	55	51	59	56	59	67	65	64
4.5	69	67	67	62	61	74	57	61	69	69	70	72	67	71	59	61	62	55	51	54	59	61	66	67	68	58	68	63	58	65	56	57	59	84	57	76	61	59	51	60	57	63	52	59	51	61	65	66	71
4.75	70	65	66	62	60	76	60	64	70	69	71	72	64	73	59	62	62	58	55	55	60	65	67	70	67	58	65	61	60	65	58	60	59	85	58	78	61	59	52	62	59	65	52	59	54	60	65	66	71
5	69	67	68	63	61	78	59	61	67	69	70	74	66	70	58	64	62	57	55	59	60	64	65	67	69	60	70	66	60	63	57	59	61	87	62	76	59	59	51	59	62	66	55	61	55	62	67	66	72
5.25	71	66	67	70	63	82	60	67	67	71	66	78	65	63	53	60	60	60	55	62	60	64	70	74	72	57	70	65	60	62	55	58	61	85	60	70	63	56	48	55	65	64	58	59	55	62	68	62	72
5.5	68	65	69	66	62	81	63	65	70	73	72	76	65	71	55	62	62	59	57	61	61	67	73	74	70	58	71	65	62	64	58	61	64	91	61	77	63	61	52	60	61	63	55	63	56	62	70	67	74
5.75	72	68	72	73	67	88	61	69	73	73	69	79	69	68	59	64	62	61	59	64	63	69	71	73	76	57	75	70	64	67	62	62	65	92	65	78	70	63	53	63	67	67	64	65	60	66	71	68	78
6	66	64	68	69	64	84	59	71	72	73	71	76	64	67	55	62	62	61	58	65	61	68	74	72	69	57	71	64	62	64	59	61	66	89	64	75	62	58	50	59	65	64	57	64	59	64	70	66	71
6.25	69	65	69	71	64	87	62	70	73	71	70	78	66	69	56	65	64	60	60	64	61	69	72	73	69	57	73	68	64	66	61	64	66	91	65	78	65	60	51	59	66	68	59	65	60	68	71	69	75
6.5	70	66	69	70	66	87	60	67	71	74	68	77	66	69	57	65	61	61	59	64	63	71	73	71	73	57	74	68	62	66	60	63	68	91	66	78	66	59	50	60	68	65	62	64	56	63	73	66	75
6.75	72	68	70	73	69	90	63	70	73	74	72	77	70	71	59	68	64	61	62	66	64	72	75	77	75	62	77	72	68	71	62	64	69	93	63	82	68	63	54	65	69	69	64	68	60	66	71	68	80
7	73	70	70	76	69	94	66	74	77	80	73	83	71	71	60	68	65	66	62	68	63	77	81	80	78	62	80	73	67	69	64	67	69	96	67	82	70	61	55	63	74	69	64	69	62	67	75	69	79
7.25	74	67	73	72	69	90	65	74	79	79	75	80	70	77	59	72	67	64	62	66	65	77	78	78	78	63	80	74	68	72	64	67	70	95	65	86	70	66	57	69	71	74	65	71	63	70	73	74	84
7.5	71	66	71	74	68	93	64	76	78	78	73	81	68	71	57	66	66	64	61	69	64	78	79	80	73	58	77	71	66	67	61	65	69	93	65	81	70	60	52	62	68	66	63	71	62	67	77	68	78
7.75	73	69	73	75	72	94	67	77	81	82	73	83	71	74	60	71	70	68	67	71	67	79	82	79	73	61	80	74	71	73	65	71	73	95	68	84	69	64	56	68	73	70	66	73	67	71	78	72	81
8	75	70	72	77	74	98	69	80	82	85	76	86	71	73	62	72	69	69	67	74	69	82	86	83	77	62	82	75	71	73	68	70	75	96	71	84	71	62	56	67	77	71	68	74	66	70	80	73	81
8.25	83	75	80	80	78	103	69	78	82	81	75	85	79	80	67	76	75	69	69	75	71	77	81	81	85	67	88	83	74	77	70	74	79	100	74	89	77	70	60	74	83	81	75	78	65	75	78	73	86
8.5	81	77	78	81	77	103	70	78	82	84	77	85	78	80	66	77	72	69	70	76	72	80	83	80	85	71	88	82	75	77	72	74	78	102	73	87	80	68	61	71	82	80	76	77	67	77	81	73	90
8.75	76	75	76	76	77	99	69	77	86	84	80	82	77	86	65	78	76	69	68	72	69	81	85	80	80	69	88	81	75	82	70	76	77	101	70	93	76	71	62	75	79	81	72	79	67	76	80	78	88
9	77	73	74	82	79	106	73	85	87	89	78	90	73	76	64	75	73	71	70	78	71	86	89	83	78	63	87	77	75	78	71	73	80	102	73	87	75	66	59	68	79	73	74	80	72	75	82	72	82
9.25	76	71	75	79	76	101	70	81	83	86	77	85	74	81	62	75	74	69	71	73	69	86	88	82	74	64	85	78	75	77	68	75	78	104	72	90	75	65	59	71	78	76	72	79	69	76	81	73	86
9.5	80	75	79	84	78	109	72	85	91	91	77	91	76	78	65	77	76	71	71	78	72	90	92	85	82	65	89	80	75	77	71	76	80	101	75	87	77	67	59	70	83	77	73	81	71	78	85	75	88
9.75	82	75	79	77	79	103	70	79	90	87	82	85	81	91	64	81	78	73	73	74	73	89	89	82	82	71	90	83	79	83	71	76	79	104	73	97	81	76	63	78	81	82	72	83	69	80	83	80	94
10	76	73	76	78	79	105	72	84	89	90	80	89	73	82	65	76	75	71	73	76	71	92	91	84	74	65	88	79	77	81	71	78	81	105	73	90	79	65	59	71	79	79	72	82	71	80	83	77	87
10.25	83	75	79	79	81	107	72	79	91	88	81	87	79	90	67	82	78	73	73	79	74	87	89	85	81	70	92	84	81	84	74	80	81	109	75	96	80	70	64	77	85	81	78	84	74	81	86	74	91
10.5	78	75	79	83	82	110	72	85	91	91	78	90	74	83	66	80	77	75	74	80	73	93	94	87	79	66	91	84	80	81	75	79	83	107	75	92	80	68	61	73	85	79	78	84	73	81	87	79	91
10.75	85	78	81	86	85	115	73	86	91	92	81	89	83	87	68	83	81	76	76	82	75	91	94	87	89	72	96	88	81	85	76	78	83	108	77	96	85	71	65	77	89	85	80	86	72	84	87	77	98
11	81	78	83	81	85	111	72	81	93	89	83	91	80	91	69	84	80	75	76	82	75	89	92	85	80	73	95	87	82	87	75	82	84	110	82	97	83	73	65	77	89	82	82	87	74	84	86	78	93
11.25	85	80	86	87	87	116	74	87	90	93	79	90	83	92	71	84	81	76	77	82	78	90	92	85	89	72	98	92	82	88	77	83	86	111	81	97	86	75	65	80	92	87	87	88	75	86	88	79	97
11.5	82	77	82	85	85	116	74	87	91	93	81	90	83	88	70	85	83	75	77	84	76	93	94	87	86	73	97	89	82	86	78	83	86	110	80	94	85	73	67	78	90	86	83	88	75	85	87	79	94
11.75	84	80	83	87	89	117	73	84	90	93	80	90	83	88	72	85	82	75	78	84	77	90	93	87	90	75	101	93	85	87	77	86	87	112	81	98	87	75	67	80	93	88	85	88	76	88	88	80	98
12	81	78	85	85	87	116	74	85	93	94	79	90	82	93	70	85	83	78	79	85	76	93	95	86	83	72	99	91	86	89	79	82	87	111	78	97	86	73	66	80	91	87	83	91	76	86	87	79	97
12.25	82	80	83	88	89	119	75	90	95	97	84	92	82	92	69	86	84	80	83	84	77	97	98	91	85	72	101	90	88	90	79	83	88	111	80	100	86	76	67	81	91	85	84	91	77	87	93	82	100
12.5	87	82	85	84	91	119	77	85	95	93	84	88	87	95	73	91	87	78	83	83	77	92	94	87	85	77	101	94	88	92	80	87	87	117	82	102	87	78	69	85	91	92	85	91	78	88	90	80	100
12.75	87	82	86	87	93	121	75	87	96	96	82	91	88	94	73	90	86	80	82	86	80	92	95	88	89	77	105	96	88	94	81	87	90	115	83	101	88	77	70	84	97	92	89	94	78	89	90	82	100
13	85	80	85	87	89	121	76	88	99	96	86	92	84	95	71	89	86	78	84	86	78	99	100	89	86	74	103	94	87	91	82	86	88	114	77	104	87	77	68	83	91	90	83	92	79	90	92	83	99
13.25	87	84	86	87	93	122	74	90	96	96	83	92	87	97	74	92	89	80	83	87	81	94	97	88	85	75	104	93	88	93	82	88	91	116	82	103	91	77	68	85	97	90	89	96	80	91	91	82	101
13.5	92	84	89	94	95	127	78	92	99	100	84	97	88	91	76	92	93	84	88	93	83	98	102	95	95	80	109	98	92	95	87	90	93	117	86	103	93	78	74	86	100	94	93	94	83	94	94	82	102
13.75	87	83	88	91	92	124	79	92	98	99	82	93	88	94	74	92	87	83	86	92	80	100	101	90	91	77	107	96	91	95	85	88	96	117	83	102	90	77	72	84	98	91	92	97	81	90	93	82	103
14	88	80	87	91	93	126	80	94	103	103	87	93	86	97	73	95	90	83	87	91	83	104	104	92	88	76	108	95	93	94	86	90	93	118	83	104	93	78	71	86	95	91	88	100	83	93	93	85	104
14.25	93	86	90	93	97	127	76	88	100	102	85	95	94	100	76	95	92	84	89	91	83	99	101	92	97	83	113	103	94	100	87	92	94	120	87	108	95	83	77	91	103	99	95	100	82	95	92	84	110
14.5	89	82	88	90	95	127	80	93	101	100	85	94	86	98	72	92	91	85	88	92	81	104	103	91	86	75	109	97	96	96	87	91	94	118	85	106	92	77	73	88	101	91	92	100	84	97	96	83	103
14.75	93	86	91	93	99	131	78	90	101	100	85	94	92	101	76	96	92	84	87	94	83	101	102	90	95	83	114	104	95	99	88	94	96	120	85	108	97	83	75	90	102	100	95	99	82	94	94	86	111
15	88	85	89	94	97	131	84	97	104	106	89	98	91	99	77	95	94	87	91	95	85	111	109	98	91	79	112	99	97	99	89	95	99	120	86	108	94	80	76	91	100	94	91	103	85	97	96	89	107
15.25	93	88	95	101	101	134	82	98	102	106	87	101	93	100	79	98	95	87	93	98	84	107	108	95	96	82	115	105	99	102	91	95	99	122	87	108	100	81	75	92	104	100	98	103	87	97	95	85	113
15.5	91	86	90	95	100	130	79	93	103	105	88	96	93	105	77	98	95	84	92	93	84	107	106	95	97	82	113	105	98	102	89	94	95	124	86	113	98	88	77	95	104	103	94	105	86	98	96	90	115
15.75	91	87	93	97	98	134	80	91	103	103	83	96	92	98	75	97	94	88	92	95	84	103	104	93	94	82	115	102	97	100	90	94	97	121	87	106	97	82	76	89	107	98	97	102	84	96	97	84	112
16	100	93	98	101	105	137	84	93	105	104	89	99	100	107	80	104	99	90	95	97	89	104	106	96	104	89	124	113	102	106	93	100	101	126	92	114	104	91	82	101	112	108	102	108	88	101	96	90	121
16.25	96	89	93	95	102	133	83	95	107	105	91	98	97	111	79	102	99	90	94	97	86	106	106	96	95	86	118	107	102	105	92	99	100	126	88	115	99	87	77	98	105	104	97	106	86	101	99	89	112
16.5	98	92	95	100	104	137	84	96	110	107	92	99	100	112	81	104	100	91	96	98	89	108	105	99	98	85	121	111	101	107	94	100	102	129	91	116	103	89	80	100	108	109	102	109	88	103	99	90	117
16.75	96	90	97	101	105	140	86	100	110	111	91	101	98	108	80	103	99	90	97	99	88	111	112	101	100	87	120	111	103	108	96	100	103	125	92	115	102	87	80	97	109	104	101	110	92	103	103	91	118
17	95	92	98	100	104	141	84	97	107	109	90	101	98	109	83	103	99	91	97	99	89	107	109	98	100	87	121	112	103	107	96	102	104	128	92	117	104	93	80	97	112	106	105	109	92	105	101	93	117
17.25	97	90	97	101	106	140	86	101	111	112	93	103	97	110	83	105	101	93	101	102	87	116	112	102	97	86	119	110	103	109	98	103	105	128	94	113	104	88	80	100	110	105	102	112	94	103	101	91	116
17.5	96	93	99	102	108	141	86	100	109	112	93	101	98	112	83	105	102	93	99	102	90	115	112	101	97	87	122	109	107	109	99	103	105	128	95	117	106	89	81	101	112	107	104	111	90	104	105	94	120
17.75	96	90	99	101	107	140	86	98	112	111	92	101	99	112	82	106	101	92	101	99	89	111	111	99	97	87	122	111	105	109	99	102	106	127	95	116	106	88	80	100	110	106	101	109	92	102	103	92	118
18	98	93	98	107	109	146	93	108	118	118	98	109	99	114	85	110	108	100	105	106	95	124	120	106	99	89	124	111	112	113	103	109	114	130	100	121	108	90	83	103	114	108	105	119	100	109	109	100	119
18.25	99	92	98	107	109	145	89	106	116	118	94	109	99	108	81	104	103	96	102	104	91	119	120	107	99	85	123	112	107	109	100	104	110	129	94	118	105	90	82	100	113	106	105	114	97	107	105	97	120
18.5	101	96	102	109	111	146	87	101	113	114	94	105	105	114	86	110	107	97	103	106	94	113	115	104	105	94	130	116	109	113	101	107	112	133	99	122	112	95	87	104	119	114	111	115	96	107	102	96	124
18.75	97	91	98	104	108	145	89	100	117	115	94	102	98	113	83	108	106	96	106	102	91	119	117	105	98	87	125	112	110	112	99	105	108	129	95	121	106	92	83	103	113	107	104	115	96	108	103	96	119
19	102	95	104	104	111	146	91	103	117	116	99	105	104	118	87	113	107	97	105	104	94	116	118	105	102	93	127	116	112	117	102	106	108	132	98	123	109	95	86	106	115	112	108	116	96	108	103	97	124
19.25	98	91	101	108	108	147	91	104	116	117	96	104	99	113	83	108	106	96	105	104	93	122	120	106	97	88	126	112	110	115	101	105	111	131	95	122	109	92	84	103	114	110	104	117	97	110	106	96	122
19.5	102	95	102	110	113	150	93	108	119	120	98	112	102	109	87	110	105	101	107	109	93	124	122	108	103	90	128	116	111	114	103	109	113	131	98	122	112	93	86	104	117	109	109	120	100	110	108	98	123
19.75	101	93	102	106	110	148	91	103	118	117	97	106	102	114	84	110	107	97	105	105	93	120	120	105	103	91	126	116	111	114	103	107	110	132	97	126	110	95	86	105	116	110	106	117	97	110	105	98	125
20	102	95	103	109	112	151	93	107	119	117	97	108	105	116	88	114	108	99	106	107	94	122	121	107	103	92	130	116	114	116	105	110	112	134	98	125	111	97	88	107	117	114	110	120	100	109	106	96	125
20.25	105	98	104	110	114	150	91	103	118	118	97	106	107	117	87	112	107	99	107	106	95	118	119	106	105	94	132	119	112	116	106	108	112	133	97	123	114	97	87	107	120	117	109	118	96	111	106	100	128
20.5	101	96	103	113	114	151	93	110	122	123	98	109	103	113	87	112	108	101	110	111	96	127	124	111	100	90	129	117	116	118	104	113	115	136	101	125	111	93	86	106	119	114	110	123	102	113	110	102	125
20.75	105	99	104	115	115	155	96	111	123	124	100	113	104	112	89	112	109	102	110	114	95	127	126	112	105	92	133	117	114	118	105	111	116	134	100	124	115	92	88	105	122	112	111	123	102	113	112	99	128
21	110	102	107	119	120	156	95	105	122	119	96	109	110	115	89	117	111	103	113	113	101	120	122	109	112	96	139	125	115	119	108	113	118	137	105	122	119	99	92	109	127	119	120	122	102	114	110	99	131
21.25	105	97	106	113	116	153	94	105	118	119	98	109	107	119	87	113	110	101	110	109	97	123	122	107	108	95	132	121	116	121	107	111	116	137	101	127	114	99	89	110	121	118	112	121	101	113	110	98	129
21.5	106	99	109	115	119	156	98	111	124	127	101	112	108	120	89	117	112	105	113	113	99	130	127	113	108	96	136	124	119	122	107	115	119	139	104	129	116	101	93	112	125	118	115	125	105	116	112	104	133
21.75	108	97	107	116	118	156	95	109	124	125	100	111	109	120	91	115	113	104	111	112	97	127	125	110	109	99	137	120	118	122	108	114	118	139	103	129	117	100	93	111	125	118	116	125	103	117	110	102	134
22	106	99	106	116	119	157	96	109	122	123	101	112	109	122	92	116	113	103	112	112	98	127	125	110	110	95	135	122	119	121	109	113	120	138	102	128	117	100	92	114	125	120	116	125	104	114	109	103	132
22.25	106	100	107	119	119	158	96	107	122	124	99	112	109	119	93	117	112	103	111	113	98	127	122	109	109	98	138	124	117	123	112	116	120	140	105	128	117	99	93	112	127	120	119	125	105	118	112	102	133
22.5	108	100	108	118	119	160	100	115	130	129	102	115	109	120	92	119	115	107	114	117	101	132	129	116	106	96	135	122	123	123	112	119	126	141	105	130	117	98	93	113	127	119	117	131	109	120	115	104	133
22.75	110	103	110	116	122	156	97	108	127	126	102	112	115	129	93	122	115	105	116	112	100	128	127	112	111	102	141	130	119	127	112	117	121	142	104	134	119	106	95	118	126	126	117	128	104	121	112	107	138
23	109	101	110	117	122	160	100	111	126	128	103	111	112	125	94	121	117	108	114	115	101	131	127	115	108	98	140	124	122	126	112	117	121	143	106	130	120	102	93	116	124	122	116	128	109	119	114	105	135
23.25	107	99	109	120	121	160	98	113	128	130	102	112	110	125	91	119	117	107	113	116	100	133	129	115	109	98	138	126	123	125	112	117	123	142	106	135	117	100	93	114	127	122	119	129	108	120	114	107	132
23.5	110	103	110	120	121	162	97	109	128	125	101	112	112	124	94	120	117	108	116	114	102	128	125	110	114	98	140	130	120	125	113	115	122	143	106	130	122	102	95	113	130	124	120	128	104	118	113	103	135
23.75	108	103	110	120	124	163	99	114	128	128	103	116	113	124	92	120	116	108	115	115	103	133	132	117	108	98	139	127	124	127	113	120	124	144	104	133	121	100	94	115	128	123	119	130	108	122	113	106	135
24	112	105	111	122	124	167	103	116	134	133	107	118	115	126	97	124	122	114	120	121	106	137	134	118	113	101	142	127	128	129	115	123	128	147	109	136	123	105	98	118	131	123	122	133	113	125	117	109	137
24.25	110	107	111	124	124	163	98	112	129	130	103	116	115	125	93	122	118	109	116	118	101	132	129	114	114	102	144	130	123	127	114	119	126	144	107	135	123	103	96	117	133	124	121	131	107	121	114	107	140
24.5	117	109	117	129	129	171	106	122	135	136	112	124	117	125	98	122	122	114	120	124	107	138	134	121	116	102	146	129	128	128	117	122	128	146	110	135	124	103	97	118	134	124	126	135	114	123	120	110	138
24.75	111	103	110	122	124	166	101	116	132	131	108	116	116	128	96	122	118	112	120	120	105	137	134	117	109	101	143	128	129	128	114	121	127	146	109	134	124	103	98	118	130	124	120	134	110	124	116	109	138
25	111	105	112	122	127	165	102	116	133	132	107	118	114	129	96	124	122	112	119	121	105	137	134	118	111	103	144	131	130	130	114	123	128	148	109	136	126	106	98	119	132	124	120	136	113	123	119	109	138
25.25	114	108	117	125	129	169	104	113	132	134	109	119	119	132	98	128	122	114	121	120	108	137	135	118	118	106	148	134	129	134	119	125	129	148	110	140	127	109	101	125	134	131	123	136	112	126	119	113	144
25.5	112	105	115	127	127	169	106	118	137	138	110	120	116	131	100	128	122	112	123	123	106	141	136	121	113	104	148	131	130	131	119	124	130	150	112	138	125	106	101	122	133	127	126	138	115	129	121	114	143
25.75	114	109	117	125	128	169	104	115	135	134	108	119	119	130	99	126	123	114	123	123	106	136	135	119	115	106	149	134	129	131	120	124	133	152	111	139	127	107	100	122	134	129	126	136	112	128	120	111	144
26	114	108	115	127	128	171	106	118	134	138	107	121	118	130	101	127	121	117	123	125	108	141	135	122	117	107	149	135	130	134	122	126	134	152	112	140	126	107	100	122	135	130	127	137	115	128	120	110	143
26.25	121	113	121	134	133	177	110	124	139	140	112	125	124	129	102	130	125	120	126	128	109	143	138	124	124	110	153	139	133	137	123	130	137	151	116	139	131	109	102	122	138	132	133	139	116	129	123	112	147
26.5	116	112	118	130	132	172	108	121	139	137	113	122	121	134	101	129	127	116	127	124	111	143	139	123	120	109	151	135	133	136	124	128	135	153	116	144	129	111	103	126	137	133	129	142	118	130	122	115	146
26.75	115	109	119	129	131	171	106	117	136	137	111	121	120	132	99	128	126	115	125	124	107	141	138	121	117	110	151	136	132	136	123	126	132	152	114	141	128	110	102	126	134	132	127	140	116	126	123	115	147
27	117	111	119	130	131	176	106	121	138	139	111	122	119	130	101	129	126	117	124	126	110	141	138	121	118	107	151	135	133	134	123	126	135	151	115	143	128	109	102	123	136	130	129	140	118	129	124	113	145
27.25	119	114	122	131	132	174	106	115	136	134	112	118	127	139	103	131	126	116	125	124	109	137	134	120	124	116	156	143	132	139	122	126	133	154	113	144	134	116	108	131	140	139	130	139	114	129	120	116	154
27.5	116	110	116	133	132	176	108	120	139	138	109	123	120	131	100	127	125	116	125	126	109	142	139	123	117	108	151	136	131	133	121	129	136	154	114	142	131	109	100	124	138	131	130	141	116	131	123	114	147
27.75	118	113	120	132	135	177	109	117	139	139	112	123	124	139	101	134	129	118	129	124	110	140	135	122	119	112	153	141	134	138	125	131	136	153	114	143	130	114	105	126	140	133	131	141	117	133	121	113	150
28	115	111	120	130	134	175	105	117	136	135	106	121	120	135	101	129	126	118	125	124	111	135	134	119	119	109	152	138	132	136	122	127	135	154	115	141	129	109	101	126	140	133	132	140	116	130	122	112	147
28.25	116	111	120	133	134	177	107	121	138	141	112	123	123	133	102	131	127	119	128	129	112	145	139	123	120	110	155	140	135	138	123	130	139	154	115	143	131	111	102	125	140	133	132	143	119	130	123	114	147
28.5	124	117	125	140	140	183	115	128	143	146	116	131	127	136	106	136	130	124	133	133	117	149	144	131	125	112	159	141	139	140	128	133	143	159	119	145	137	113	107	129	145	137	136	145	125	136	128	118	150
28.75	117	111	121	133	137	178	110	122	139	142	112	126	121	134	101	132	129	117	127	128	112	148	141	126	117	110	155	139	137	140	125	128	137	155	116	146	132	111	104	127	142	135	132	145	121	132	127	119	147
29	119	114	121	131	136	177	107	116	138	137	109	122	126	139	102	132	128	119	128	124	111	140	138	122	122	112	154	141	135	139	123	130	137	155	113	144	132	115	106	127	141	138	132	143	116	129	122	116	151
29.25	117	113	123	134	137	179	109	121	143	141	113	123	123	138	103	134	129	120	130	130	113	147	140	126	118	112	155	139	138	139	123	131	140	158	117	145	133	112	105	128	142	135	132	144	119	133	125	115	148
29.5	121	117	124	138	138	182	115	127	145	146	116	130	125	136	104	136	131	121	131	134	117	151	143	129	122	113	157	142	139	141	128	132	144	160	120	145	136	114	108	128	146	135	135	147	124	136	129	119	152
29.75	122	116	123	132	138	179	111	120	142	142	117	125	127	144	105	134	133	122	131	128	113	147	140	126	124	116	158	144	138	142	127	133	141	159	119	151	135	117	110	131	143	139	133	146	122	135	127	118	152
30	121	115	124	139	139	182	116	127	147	146	117	128	127	141	108	139	133	123	133	133	115	153	143	128	123	115	158	144	144	145	129	136	145	160	121	150	136	116	109	133	144	137	136	151	126	137	129	122	152
30.25	125	119	128	138	142	182	112	118	142	144	115	125	133	145	109	138	134	123	133	132	117	147	142	124	129	122	162	149	139	146	130	135	142	161	121	149	140	122	110	135	149	144	137	147	121	137	127	121	158
30.5	123	118	126	134	139	179	111	116	141	140	115	124	129	145	105	138	135	122	131	129	113	147	140	124	126	120	162	146	138	144	127	134	141	160	116	152	138	119	111	134	144	143	136	148	119	136	125	119	158
30.75	123	117	127	138	139	184	110	119	143	144	113	126	132	145	107	142	135	124	135	130	115	150	142	129	128	120	161	149	138	145	129	137	142	163	119	151	139	118	111	134	148	143	137	150	123	138	128	121	156
31	119	116	125	135	138	183	110	123	144	145	116	127	127	142	106	137	132	122	130	130	112	151	144	129	124	116	159	144	138	143	127	136	143	162	119	149	135	115	108	133	145	139	135	150	124	137	128	121	155
31.25	123	119	127	137	142	183	112	118	143	144	115	127	132	147	107	139	136	124	133	132	117	148	142	127	127	118	161	148	139	146	130	134	142	161	120	150	139	120	112	135	149	143	138	148	123	138	128	122	158
31.5	122	119	127	140	144	185	112	125	146	147	117	126	130	145	108	137	135	126	136	134	117	150	145	130	125	119	162	147	141	144	131	139	147	163	122	150	140	118	110	134	148	143	139	150	124	138	130	122	154
31.75	124	121	127	138	143	184	114	123	149	149	119	127	134	150	109	142	137	124	137	133	119	153	146	133	129	122	164	149	143	150	133	140	146	165	121	156	143	121	113	138	149	146	140	153	124	141	131	125	161
32	123	117	125	138	142	185	114	123	147	148	120	128	131	144	107	139	135	125	137	132	117	152	145	130	123	121	163	146	142	147	131	137	145	165	121	153	140	120	109	138	150	142	138	152	125	140	131	123	158
32.25	125	121	129	140	144	186	114	122	147	147	120	129	134	147	108	141	136	127	137	132	118	155	146	132	130	122	166	149	142	148	134	138	146	166	124	155	140	122	116	138	149	147	141	152	125	140	129	123	161
32.5	124	121	129	140	144	187	114	123	146	146	118	129	133	146	108	142	138	125	137	133	117	151	145	131	130	122	166	150	142	150	134	139	145	164	120	155	140	123	113	137	151	146	141	153	126	140	130	123	162
32.75	124	119	128	140	145	187	117	127	148	148	119	132	131	145	108	142	136	129	138	133	118	155	148	132	126	120	163	147	143	149	132	140	149	163	122	154	140	118	110	134	150	143	140	153	130	140	130	123	159
33	129	123	131	141	146	188	115	120	147	148	118	129	138	151	111	144	140	124	137	133	119	152	145	131	132	126	167	156	144	151	132	140	148	166	122	156	143	127	116	139	153	151	141	152	124	140	129	124	166
33.25	127	121	132	143	147	188	114	122	146	149	117	130	137	149	111	145	138	127	136	133	119	151	144	129	134	126	167	152	142	150	132	140	148	165	122	154	144	125	116	139	153	150	143	152	126	141	129	124	166
33.5	126	120	129	142	145	189	114	126	149	150	119	131	133	146	110	143	137	127	139	135	120	155	148	131	129	123	164	152	145	150	133	141	151	165	125	156	143	122	113	139	152	147	142	155	129	141	131	124	162
33.75	129	121	130	142	148	190	113	123	149	149	120	130	136	152	112	144	139	128	139	133	118	152	147	131	132	124	168	152	145	151	132	143	150	166	121	156	143	126	115	139	152	148	142	153	128	142	132	125	164
34	128	123	131	144	148	191	117	124	149	151	120	131	139	152	112	146	140	129	138	136	120	155	148	132	134	130	169	155	147	151	132	142	148	168	126	158	146	128	118	143	156	152	143	155	126	142	133	128	169
34.25	131	126	135	144	151	190	116	122	150	152	122	133	141	155	112	147	142	129	141	137	121	155	148	133	138	131	172	158	149	156	136	143	150	170	127	159	149	133	121	145	158	156	146	158	130	144	134	128	173
34.5	127	122	131	144	148	191	118	129	152	152	120	132	135	149	113	146	142	131	142	139	121	161	149	134	128	124	168	154	148	152	135	144	152	169	127	157	144	124	116	141	157	147	146	158	131	145	136	128	164
34.75	127	121	132	143	148	191	117	124	151	152	119	128	137	153	109	146	139	129	142	136	121	156	148	133	129	125	170	154	145	153	134	142	151	169	124	157	146	124	116	142	153	148	142	158	129	141	131	126	165
35	129	125	134	144	150	191	117	126	150	152	121	130	139	154	113	146	142	129	141	138	121	156	150	133	134	128	173	156	147	154	137	143	151	168	125	161	147	129	121	145	157	152	146	159	129	146	132	128	169
35.25	130	123	133	147	152	195	119	131	153	158	122	135	138	148	114	147	141	134	145	144	123	160	151	137	132	127	171	154	149	153	138	146	155	168	129	159	147	125	116	140	159	149	148	160	135	149	138	125	165
35.5	129	121	131	144	150	192	119	128	155	153	122	134	137	153	114	148	143	132	142	140	122	161	151	136	128	126	170	152	149	153	139	143	152	170	128	158	146	127	116	144	155	149	144	159	132	146	136	127	164
35.75	132	127	134	146	151	196	116	122	147	151	117	134	142	152	114	149	144	131	141	140	124	154	145	133	136	129	174	160	150	154	138	146	154	170	128	160	147	128	119	144	160	154	150	157	130	144	135	126	169
36	132	127	136	148	153	196	116	123	150	149	120	135	142	151	115	148	144	132	143	141	124	152	147	134	136	129	174	160	149	154	138	147	155	169	129	157	147	129	120	143	161	153	151	157	131	146	134	126	170
36.25	131	122	134	144	151	195	121	131	155	156	124	136	137	151	115	148	144	133	143	142	123	162	152	138	131	127	170	155	150	155	139	147	156	171	129	159	148	127	117	143	158	151	148	162	135	147	137	130	167
36.5	131	126	135	146	154	196	118	126	152	154	121	135	141	157	114	150	146	133	145	142	124	159	152	136	132	130	173	157	151	156	139	146	157	172	129	161	148	127	120	146	160	155	150	162	133	148	137	127	169
36.75	135	131	140	149	156	199	119	126	156	157	126	135	147	159	118	152	147	135	147	142	126	161	153	137	143	138	177	166	155	162	143	148	157	173	129	165	155	135	125	151	163	161	153	162	131	150	136	133	180
37	135	131	138	148	153	196	118	125	154	154	125	134	146	158	117	154	146	135	145	142	124	157	153	137	139	133	176	161	153	160	141	148	157	173	129	164	151	133	122	149	162	158	151	163	132	148	135	129	174
37.25	133	129	138	147	157	197	121	128	156	158	125	135	144	160	117	155	148	137	150	144	124	163	151	138	134	132	176	157	155	160	140	149	158	175	131	164	152	131	122	146	161	154	151	164	136	152	140	131	170
37.5	133	129	139	149	157	198	122	128	156	159	126	137	144	159	117	154	148	135	146	143	126	162	154	139	139	135	177	161	153	160	141	150	159	175	129	166	154	133	122	150	163	159	150	165	136	150	140	131	175
37.75	134	128	138	152	157	201	124	133	161	161	126	141	144	157	120	154	149	140	151	148	128	165	158	142	134	133	177	161	153	161	144	151	160	176	133	163	154	130	121	148	163	157	154	165	139	155	140	133	172
38	131	129	138	149	157	200	125	132	157	159	125	139	144	158	119	155	149	138	148	145	127	165	154	140	137	133	177	159	156	161	142	149	161	175	132	164	152	131	121	148	165	155	152	165	139	151	140	132	171
38.25	134	127	139	149	157	198	125	130	157	159	127	137	145	160	117	155	149	136	149	145	127	164	155	139	137	134	178	162	155	163	143	149	160	177	132	163	152	133	122	148	162	157	151	165	137	151	140	133	174
38.5	139	134	141	153	161	199	123	128	159	159	129	139	152	163	120	157	152	137	149	145	128	164	155	139	144	141	182	167	159	164	146	153	161	179	132	169	156	137	128	153	167	163	156	166	135	153	140	136	182
38.75	136	131	138	152	158	202	125	135	158	161	129	139	146	158	117	154	149	141	148	148	128	168	156	142	139	136	178	163	156	162	145	150	160	177	132	168	154	134	124	148	166	158	153	168	140	154	143	135	174
39	136	135	140	150	159	200	125	129	158	160	131	139	149	164	119	159	154	138	152	145	129	165	156	141	139	138	181	165	158	167	143	152	160	178	133	169	155	137	127	152	165	162	153	169	139	151	141	134	178
39.25	139	137	143	153	161	203	124	129	159	159	131	139	153	166	123	159	154	141	153	146	130	163	156	142	149	143	185	171	159	168	147	153	162	180	133	171	159	140	129	157	170	167	158	167	137	155	142	135	186
39.5	139	135	144	152	161	203	124	129	159	160	130	137	150	165	120	159	155	139	150	147	129	165	157	141	142	139	183	166	157	165	147	153	164	181	134	170	157	139	128	154	168	163	156	168	137	156	143	134	179
39.75	139	134	144	155	163	205	125	130	159	161	129	138	153	165	122	159	154	140	153	147	129	164	156	141	145	142	184	169	160	167	146	153	161	180	134	169	160	141	130	153	169	165	159	168	138	155	140	136	180
40	138	132	145	155	163	205	125	135	162	165	127	140	151	160	120	157	150	141	151	151	130	170	158	144	141	138	183	166	160	164	148	151	164	178	134	168	159	134	126	152	168	162	156	170	142	156	143	136	180
40.25	138	133	143	153	161	204	127	132	162	164	130	141	151	163	120	157	153	139	154	148	128	168	160	143	140	136	182	165	160	166	148	152	165	180	134	169	156	136	126	152	168	162	156	171	141	155	143	136	178
40.5	139	134	145	156	162	205	126	132	162	164	131	140	151	166	119	160	156	143	154	151	130	169	158	143	141	140	182	167	159	168	149	154	165	180	134	172	158	138	127	156	169	164	159	170	143	155	142	139	180
40.75	138	133	144	154	162	204	127	133	163	165	133	143	151	166	120	161	154	141	154	149	130	169	160	145	139	139	182	167	159	169	148	154	165	181	135	170	157	139	126	154	168	164	160	170	143	158	144	138	180
41	141	135	145	157	165	208	124	128	160	161	127	142	155	166	123	162	155	142	153	151	130	164	156	141	146	142	186	172	162	168	149	155	167	181	136	170	160	142	130	155	173	167	162	170	140	156	145	136	183
41.25	139	135	144	155	164	208	128	133	164	165	131	141	154	168	121	162	157	142	157	151	131	170	159	145	140	142	183	168	163	169	149	155	167	182	134	174	159	140	128	156	170	165	157	171	144	157	146	138	181
41.5	141	134	144	156	164	207	130	136	165	168	132	143	153	165	123	159	156	144	155	152	132	174	162	147	142	141	184	168	162	169	148	153	168	184	138	173	160	140	130	154	170	163	160	173	146	159	147	138	181
41.75	139	136	148	158	166	210	126	131	161	168	131	142	156	168	121	163	157	143	156	151	131	170	162	144	147	142	184	172	161	169	150	154	168	183	138	175	161	141	130	158	172	168	161	173	142	156	145	140	186
42	144	139	149	159	168	211	127	132	161	165	127	141	158	165	125	164	157	144	155	153	133	168	159	142	151	146	189	174	165	170	150	156	168	182	137	172	163	143	133	159	176	170	164	172	142	158	146	136	188
42.25	144	141	149	159	167	210	127	129	162	165	133	144	158	172	127	164	161	146	158	153	135	169	159	143	152	147	190	175	163	172	153	157	168	185	137	173	163	146	132	160	175	173	164	172	141	159	145	140	187
42.5	144	141	150	161	168	212	127	131	161	165	128	143	159	168	123	165	159	146	157	154	135	165	158	145	150	147	188	174	164	172	151	159	169	183	139	173	164	145	133	159	176	171	165	173	143	161	145	139	186
42.75	143	140	149	159	168	211	128	136	164	170	134	143	157	169	125	163	158	145	159	154	135	173	162	150	146	144	186	172	164	172	152	159	169	184	140	174	162	144	132	160	172	169	164	176	145	161	149	142	187
43	143	138	148	160	170	211	133	138	165	170	135	146	157	170	126	167	161	147	161	156	136	175	164	148	146	144	188	171	167	174	153	158	171	185	142	174	164	143	132	159	175	168	164	177	147	163	149	142	184
43.25	144	139	151	160	170	214	132	132	168	170	135	143	160	173	124	167	161	147	161	155	134	175	164	147	147	146	190	172	167	173	153	158	172	187	140	175	164	147	134	160	176	169	163	178	148	161	148	144	186
43.5	141	136	148	158	169	212	129	133	163	166	129	143	156	170	122	164	156	144	157	152	133	173	159	145	145	142	187	171	164	172	151	158	171	184	137	174	164	142	131	159	175	167	165	175	145	161	149	141	186
43.75	140	137	147	160	170	211	130	134	165	170	134	143	154	166	127	163	159	146	158	154	135	171	163	148	145	142	187	172	166	171	153	158	171	186	139	173	164	141	130	157	175	167	162	175	145	160	148	140	183
44	140	137	148	160	169	212	129	134	164	169	130	145	155	169	124	164	159	146	157	154	133	173	163	145	144	144	187	173	165	173	152	157	169	184	140	174	163	140	131	159	174	169	165	175	145	161	148	140	185
44.25	142	140	148	161	168	212	128	135	164	169	134	143	158	168	126	162	159	145	156	154	132	173	159	146	150	146	189	174	163	172	150	157	170	186	137	176	164	143	133	159	175	170	162	176	144	160	147	143	188
44.5	144	136	149	159	169	214	132	139	166	171	135	143	155	167	125	166	161	148	162	156	135	174	164	149	144	146	188	171	168	173	153	157	172	187	141	173	164	142	131	157	177	167	165	179	148	161	149	139	184
44.75	143	140	149	162	170	216	132	136	167	170	135	142	158	172	126	167	162	150	160	158	136	178	166	150	146	147	189	175	166	175	154	162	174	186	142	177	167	146	133	161	179	171	165	178	148	162	149	143	188
45	144	138	150	158	172	214	131	134	166	172	133	145	159	173	126	167	163	147	162	155	136	174	163	149	147	147	190	174	167	174	155	158	172	187	138	175	166	143	132	161	176	171	164	178	145	162	147	141	188
45.25	145	140	151	164	172	217	135	141	169	177	136	150	158	172	129	167	164	150	163	158	137	179	169	152	148	147	189	176	170	177	158	161	176	190	144	177	169	145	135	161	179	170	169	182	151	166	151	145	189
45.5	144	140	150	163	174	218	135	142	170	175	138	150	160	175	129	171	162	152	164	161	138	181	167	153	147	146	192	177	171	177	157	162	178	189	144	179	167	145	135	161	179	171	166	181	150	166	153	146	188
45.75	145	142	152	162	174	216	134	135	166	172	136	145	163	175	128	169	163	148	162	156	139	177	165	149	149	151	193	177	170	176	156	161	175	188	140	180	168	146	135	165	180	174	168	181	148	165	151	144	190
46	147	143	152	163	173	217	131	133	166	172	136	146	161	174	128	169	162	149	163	155	137	175	164	147	152	151	193	180	168	177	155	160	175	191	142	179	170	149	136	163	180	175	167	178	145	165	149	145	191
46.25	145	141	153	164	177	219	133	138	170	174	137	147	161	174	128	170	164	151	165	159	140	178	166	151	149	149	192	178	172	178	157	162	177	190	144	179	169	148	136	164	181	173	170	183	151	165	153	144	189
46.5	149	146	154	166	175	220	134	134	169	174	137	147	164	176	128	172	165	152	164	158	138	176	166	150	153	153	196	181	171	180	159	164	177	191	141	180	170	148	138	166	181	178	170	181	148	167	149	145	195
46.75	146	143	155	168	176	220	137	144	171	176	138	152	161	172	130	169	165	153	165	164	138	180	170	154	151	150	193	178	172	179	157	165	179	191	145	179	169	146	136	160	181	173	171	183	154	169	154	148	188
47	148	145	155	165	178	220	135	138	172	174	136	147	167	176	129	173	167	153	166	160	142	178	167	152	154	152	196	179	173	178	160	165	176	193	144	179	172	149	138	166	184	177	172	181	153	166	150	145	194
47.25	149	144	155	168	177	220	137	143	174	178	142	152	162	176	130	171	165	155	165	163	141	182	171	153	151	151	195	179	172	180	159	165	180	191	145	180	171	148	139	164	183	177	171	183	154	169	156	147	193
47.5	149	145	157	167	178	222	135	138	170	176	138	148	167	178	131	172	168	153	164	163	140	178	167	151	155	155	199	182	173	179	159	165	177	194	143	182	173	150	140	166	183	179	172	185	150	168	153	146	197
47.75	149	144	156	170	178	221	137	141	171	177	137	150	164	176	131	172	166	153	166	163	139	180	168	152	153	152	196	180	173	178	159	163	179	194	145	180	173	149	139	167	185	176	173	185	154	171	153	147	194
[truncated: 47 more columns]

## Sheet: Ts1Cje_Rep2
Plate Type	PM-M2
Group	Ts1Cje
Replicate no.	2
Hour	A01	A02	A03	A04	A05	A06	A07	A08	A09	A10	A11	A12	B01	B02	B03	B04	B05	B06	B07	B08	B09	B10	B11	B12	C01	C02	C03	C04	C05	C06	C07	C08	C09	C10	C11	C12	D01	D02	D03	D04	D05	D06	D07	D08	D09	D10	D11	D12	E01
0	47	47	41	45	40	47	41	46	44	46	52	59	39	36	33	37	34	36	36	42	38	40	44	52	43	31	33	33	35	30	36	30	38	42	43	48	43	32	30	29	35	32	32	34	34	32	43	43	37
0.25	50	50	44	45	44	51	41	46	44	47	51	57	43	39	36	39	36	37	36	43	41	40	44	53	42	36	34	37	36	35	37	35	43	54	45	50	44	33	30	31	34	35	36	37	37	36	48	46	39
0.5	51	53	44	46	48	52	45	50	48	52	54	58	45	43	40	41	37	42	39	46	42	44	45	56	47	38	37	38	38	36	39	37	43	62	48	51	48	36	35	33	38	33	38	36	41	39	49	47	40
0.75	50	50	41	49	46	51	44	50	49	54	53	58	43	40	37	41	40	43	40	47	42	45	46	54	43	38	37	39	41	37	39	38	44	66	46	52	44	33	35	32	38	37	35	39	41	38	48	47	37
1	53	56	47	54	52	60	51	57	58	61	63	64	46	46	43	45	42	46	42	52	46	50	51	60	46	41	40	42	43	40	44	42	48	74	50	54	49	39	36	35	44	40	42	43	43	41	54	51	42
1.25	61	57	49	56	54	60	50	53	56	57	62	62	52	46	45	47	43	48	44	52	49	48	53	60	53	46	45	45	48	40	45	43	49	77	52	57	52	41	40	38	41	41	47	44	47	46	53	51	47
1.5	54	55	48	50	51	58	46	51	53	57	56	57	47	46	42	46	43	44	39	48	46	46	50	57	46	44	40	45	44	42	40	42	46	80	50	55	48	37	39	36	42	41	41	41	43	42	51	50	43
1.75	66	66	58	59	62	66	51	50	56	59	58	61	60	54	47	51	48	49	46	51	51	50	54	60	58	51	47	51	47	46	46	45	52	85	53	61	55	42	45	43	47	47	49	47	46	47	54	57	55
2	62	60	55	56	59	66	53	49	55	58	60	61	56	54	48	48	46	47	45	49	50	50	52	61	53	50	45	49	46	47	45	48	51	89	55	60	54	42	43	41	43	46	48	45	44	47	53	55	58
2.25	58	58	52	58	60	69	59	61	65	67	64	67	51	50	48	53	49	54	49	59	53	56	62	67	50	47	47	49	53	47	49	50	58	92	55	61	55	44	44	43	46	44	50	49	49	51	60	56	50
2.5	60	58	53	56	60	68	55	54	56	63	61	65	52	52	49	52	47	51	47	54	53	55	57	62	52	47	47	49	49	49	48	49	55	91	55	64	52	41	43	41	48	46	50	48	50	51	57	57	51
2.75	63	63	56	59	63	69	55	58	60	62	63	64	56	55	47	54	50	52	47	55	55	55	60	63	54	51	48	51	51	50	49	49	59	94	59	64	52	41	44	40	49	48	51	49	48	52	60	58	54
3	62	63	56	58	62	69	56	56	59	63	65	64	55	54	50	54	51	52	48	55	54	55	61	65	56	49	48	50	53	50	49	50	58	97	59	66	55	44	45	43	50	48	52	50	48	54	60	57	57
3.25	68	68	59	61	68	73	59	55	61	64	66	66	59	58	53	56	53	53	51	58	55	58	64	67	57	55	52	54	53	55	50	52	59	101	61	69	58	47	50	47	51	51	55	55	52	55	60	59	59
3.5	65	66	59	64	67	77	61	60	64	69	68	70	57	55	54	57	55	59	52	64	60	61	64	69	56	52	50	53	55	54	52	54	66	101	64	70	57	46	49	48	54	51	58	56	55	58	65	62	56
3.75	67	67	62	65	70	79	63	64	67	72	71	69	58	59	57	60	57	60	55	64	59	64	68	73	56	53	54	55	59	57	53	55	67	103	64	68	60	49	53	49	52	51	58	58	57	59	67	63	60
4	73	73	62	65	72	77	61	54	61	63	65	64	66	62	55	57	54	56	53	59	60	58	64	66	62	58	53	59	54	58	50	56	63	103	60	69	62	50	54	52	54	56	59	55	52	58	59	58	66
4.25	74	73	64	66	72	80	63	57	66	67	69	67	67	64	56	64	59	57	57	61	59	61	67	68	65	59	57	62	56	61	52	58	64	107	61	71	64	52	58	51	55	56	59	58	50	58	62	60	69
4.5	69	69	63	66	74	79	65	58	65	68	68	71	60	63	57	61	59	60	56	64	62	62	68	72	59	58	54	58	57	59	54	59	69	110	68	76	63	49	53	49	56	56	62	59	55	63	65	63	62
4.75	69	72	64	69	76	83	67	66	71	72	72	72	62	60	58	64	61	63	60	69	63	69	73	75	60	55	57	61	64	61	57	60	73	109	68	77	62	51	55	52	60	57	63	64	58	64	70	65	60
5	72	72	64	72	76	87	69	65	71	74	72	75	64	65	62	65	62	67	60	71	64	68	73	76	62	58	59	61	64	62	60	63	74	112	69	78	65	53	57	55	61	57	65	65	63	66	71	65	61
5.25	73	73	65	68	78	84	66	59	66	70	71	73	65	65	58	64	61	60	59	67	64	63	72	72	63	57	59	60	63	65	57	60	72	113	69	79	63	52	56	55	60	60	64	64	60	64	69	66	66
5.5	79	79	70	72	83	89	66	59	68	71	73	73	72	71	64	68	63	63	62	67	64	66	74	72	68	65	61	65	63	68	57	63	71	115	68	79	69	56	63	60	63	64	66	66	59	65	67	67	73
5.75	76	75	69	71	79	85	68	64	70	73	74	73	68	68	62	69	66	64	63	69	67	68	74	74	66	63	62	65	65	66	60	65	74	116	71	79	65	56	60	58	64	61	66	64	59	66	68	63	71
6	76	79	71	73	82	90	71	64	74	75	75	73	70	69	62	72	65	64	63	71	66	68	74	76	66	65	63	65	66	68	60	64	78	117	71	79	67	54	62	58	64	63	69	69	62	67	70	64	71
6.25	78	77	71	75	83	90	71	64	72	73	74	74	70	72	64	71	69	66	63	71	66	69	77	75	68	65	64	67	66	69	61	65	77	118	73	79	66	58	63	60	66	66	71	68	61	68	71	66	72
6.5	77	77	69	75	83	93	73	65	75	76	78	76	71	72	63	70	68	66	65	74	69	73	78	77	68	64	62	69	68	68	63	68	81	119	77	85	70	56	64	60	66	64	72	72	66	74	74	68	68
6.75	85	86	76	80	88	97	75	68	75	79	77	76	78	79	73	74	70	70	68	75	71	73	80	78	77	74	69	72	70	75	64	69	80	124	77	83	77	65	69	69	71	68	74	74	64	73	74	71	79
7	79	79	71	76	84	91	72	62	74	77	76	76	69	72	65	72	67	67	65	74	67	72	78	76	69	65	64	68	67	71	62	66	80	121	77	86	68	59	65	62	69	65	72	71	65	72	71	70	71
7.25	76	76	69	72	84	94	74	69	77	82	80	76	70	68	65	75	69	71	67	78	70	77	80	83	67	63	65	67	69	72	63	67	83	121	76	82	68	57	64	58	66	63	71	75	66	73	76	69	69
7.5	77	78	75	74	85	94	72	67	76	78	79	79	70	74	68	74	70	70	66	76	69	74	81	80	70	67	64	69	70	72	64	68	82	123	77	85	69	58	67	63	68	66	73	75	66	74	76	70	72
7.75	79	79	73	75	86	96	75	65	75	77	78	77	72	74	68	75	71	69	70	77	70	72	84	79	70	66	66	69	72	73	65	69	82	123	77	88	69	59	69	64	69	69	75	74	67	74	77	69	74
8	81	83	75	77	90	99	75	65	75	79	80	79	73	74	69	76	70	70	72	78	70	73	81	82	69	70	71	72	72	74	66	71	85	126	79	89	71	60	69	65	74	70	76	74	69	78	78	71	74
8.25	80	81	75	78	92	100	78	70	78	81	80	78	74	75	70	76	73	70	70	79	75	78	84	83	70	69	70	72	75	75	68	70	88	125	79	88	72	60	70	65	71	68	79	78	70	77	79	72	72
8.5	85	85	79	83	94	104	78	69	81	83	84	83	77	78	75	80	76	74	77	81	77	79	87	86	75	77	73	75	76	80	69	74	91	131	86	94	76	63	74	72	77	73	83	81	71	81	83	77	79
8.75	85	85	78	80	94	103	79	70	80	83	84	81	79	78	73	81	74	73	73	80	74	80	84	88	76	74	71	75	74	79	68	72	88	129	80	90	76	62	75	69	73	73	79	80	70	78	80	72	80
9	83	85	78	82	96	103	81	70	81	83	83	82	78	78	74	81	75	74	75	81	77	78	86	86	74	74	73	75	75	80	70	75	90	129	84	92	73	65	74	68	75	74	83	81	73	82	80	74	79
9.25	85	84	80	82	94	104	80	70	81	82	83	82	78	77	73	81	76	74	74	80	76	79	88	85	72	73	71	75	76	81	70	75	89	130	83	94	75	61	75	68	76	75	83	81	72	82	79	76	79
9.5	87	86	80	83	95	104	81	70	81	84	82	81	79	81	74	82	76	74	76	81	75	78	89	85	75	75	74	76	76	81	69	74	93	132	85	95	75	65	74	72	78	75	84	82	73	81	80	74	82
9.75	89	87	79	83	99	106	84	75	83	86	84	84	79	81	77	83	78	78	79	85	77	83	91	89	74	78	73	77	79	84	73	76	93	130	85	93	78	64	77	71	78	77	84	85	75	85	84	78	79
10	89	87	81	83	97	107	81	71	83	84	84	86	80	81	78	86	80	77	78	83	78	79	92	87	76	77	73	77	77	82	72	78	98	134	87	97	78	64	78	72	79	75	86	87	75	82	84	75	79
10.25	92	90	83	88	102	111	83	77	85	89	87	88	84	83	79	88	83	81	84	87	82	84	94	90	81	80	77	81	82	86	76	81	100	137	89	98	81	69	81	75	84	80	89	89	81	88	87	79	83
10.5	91	90	84	87	100	110	86	78	86	89	88	84	82	84	78	88	82	79	80	87	81	85	93	91	77	81	77	81	82	84	75	78	98	137	87	96	81	71	79	77	82	78	87	87	75	88	85	79	84
10.75	90	92	83	86	99	110	85	73	83	87	86	86	82	84	78	89	82	78	81	87	82	83	92	90	80	82	79	81	82	86	73	80	97	137	89	97	80	69	80	78	83	81	87	89	79	85	85	79	86
11	93	93	85	90	102	113	89	78	89	90	89	89	83	85	82	89	84	81	83	88	83	88	96	94	80	82	79	83	84	87	77	84	102	140	92	100	82	69	82	77	86	83	90	91	80	91	88	82	85
11.25	93	92	88	91	105	113	90	80	91	94	91	87	86	87	82	92	85	84	85	91	83	89	98	95	81	83	83	83	87	91	80	83	103	139	92	100	84	72	84	79	85	83	90	93	82	91	88	83	87
11.5	97	95	88	91	104	115	90	77	88	90	90	88	90	92	84	91	86	84	87	89	84	86	97	89	87	87	83	87	86	92	78	85	101	141	91	101	88	75	86	84	86	85	90	91	80	92	86	80	92
11.75	97	97	92	90	106	114	90	77	90	91	91	88	89	92	86	94	87	83	87	90	84	86	97	92	88	89	82	85	86	92	77	83	102	143	92	103	86	76	86	82	87	85	94	93	79	92	86	80	92
12	95	95	88	90	107	116	91	78	89	92	90	88	87	90	83	92	86	81	86	92	84	86	98	94	83	87	81	84	87	91	79	84	104	143	91	104	83	74	83	81	87	83	91	92	80	90	89	82	91
12.25	95	93	87	92	107	118	95	85	94	97	94	92	89	88	87	96	88	89	88	95	86	92	103	98	83	88	84	86	92	95	83	88	108	144	95	102	87	73	87	83	90	85	95	97	85	93	92	86	88
12.5	96	97	89	91	107	117	92	77	88	91	90	90	89	91	85	93	87	83	89	91	86	87	99	92	87	89	83	88	85	94	79	87	106	143	92	103	85	75	87	82	89	86	93	94	82	93	89	83	93
12.75	97	95	91	89	107	117	92	78	89	91	91	86	90	90	86	93	88	85	86	89	83	89	98	93	86	89	83	86	88	94	78	84	103	144	91	102	85	76	85	83	87	86	92	93	79	92	88	81	92
13	94	94	87	91	107	118	93	82	93	94	94	91	85	88	83	94	88	86	87	95	84	92	101	98	81	88	83	85	89	93	81	84	108	143	94	102	84	72	87	82	89	84	94	96	85	92	92	83	87
13.25	105	108	97	97	114	125	97	82	94	96	98	94	96	99	92	101	95	90	92	97	90	92	104	98	94	99	89	95	93	102	84	90	110	151	96	110	93	83	94	91	94	95	100	100	83	98	91	89	102
13.5	103	103	95	96	111	123	95	81	92	94	93	92	95	96	91	99	92	89	92	94	87	90	100	95	94	94	89	93	92	98	82	89	108	147	97	108	92	82	91	89	93	92	97	97	84	94	90	84	100
13.75	100	100	94	95	112	123	96	82	92	96	95	92	92	97	90	99	91	89	93	95	89	90	102	97	90	95	88	92	91	98	81	89	109	147	97	107	89	81	91	86	91	89	98	99	86	95	92	85	98
14	107	106	99	101	117	125	98	82	95	97	95	94	98	98	93	102	93	91	96	98	90	91	103	99	95	99	95	96	93	101	85	91	111	150	98	111	97	87	95	92	97	96	99	100	88	96	93	88	101
14.25	107	107	100	99	117	126	100	84	96	95	97	94	98	98	95	104	96	92	98	98	93	92	105	100	95	99	93	96	96	105	86	92	114	154	99	112	96	84	96	94	98	97	103	101	89	101	92	91	101
14.5	105	106	100	99	118	128	100	85	97	99	98	96	98	99	94	104	95	92	97	99	91	95	107	101	95	98	92	98	96	103	87	93	114	151	99	114	96	82	95	91	97	95	103	103	88	100	96	90	100
14.75	108	106	98	99	115	125	99	82	94	96	98	89	99	99	93	104	96	91	99	97	91	91	104	98	97	100	93	96	93	105	86	93	111	152	98	107	95	87	95	92	96	96	100	101	85	100	93	87	104
15	109	110	102	102	120	128	101	86	99	99	99	95	99	101	98	107	99	94	97	101	94	94	106	100	96	102	95	98	96	106	88	95	114	153	100	111	97	87	97	96	99	100	104	104	88	100	96	92	106
15.25	109	109	99	101	118	129	100	84	96	98	97	92	100	99	94	105	96	93	96	99	91	95	106	100	98	101	95	96	97	105	88	93	113	153	101	113	96	87	98	94	99	99	106	102	87	100	94	89	105
15.5	102	105	96	100	117	128	97	88	98	97	97	96	95	97	92	103	96	93	97	100	93	95	108	100	93	99	92	95	96	103	86	93	114	154	99	110	93	83	95	90	98	94	101	102	88	100	95	86	100
15.75	109	112	103	102	121	132	102	87	101	102	101	96	100	103	101	107	101	96	101	100	94	96	108	102	100	104	98	102	100	111	90	96	115	157	102	116	101	91	100	98	102	102	106	105	88	103	96	90	106
16	112	113	104	105	123	134	105	89	101	103	103	97	104	105	99	110	102	98	104	103	98	98	111	103	101	106	99	103	102	112	93	99	120	160	105	117	100	91	102	99	102	102	108	107	91	107	99	95	107
16.25	111	112	105	103	121	134	103	87	99	101	101	96	104	103	98	108	102	97	103	102	96	96	109	103	101	105	97	100	101	110	90	96	118	158	103	116	101	92	99	98	100	101	106	108	92	105	97	92	107
16.5	111	113	104	104	125	134	104	88	100	103	102	97	104	105	100	110	102	97	102	103	97	99	110	105	102	107	97	102	102	111	93	97	119	159	103	115	102	92	102	99	102	102	106	108	94	106	99	92	108
16.75	111	112	104	104	122	133	104	88	101	101	102	97	103	104	99	110	102	95	103	102	98	97	109	104	100	105	99	104	101	109	93	98	120	158	105	116	101	92	102	98	104	102	108	109	91	105	98	93	108
17	117	117	108	109	127	137	105	93	103	105	103	99	106	106	102	113	106	102	105	108	99	101	112	108	105	109	103	103	103	113	96	101	125	160	105	120	105	93	105	103	107	104	111	111	97	106	99	95	110
17.25	114	116	106	106	125	136	106	90	104	103	102	100	106	106	101	111	102	98	104	105	99	100	113	106	100	106	102	102	102	113	93	100	121	159	104	118	102	93	102	101	106	103	110	111	94	107	99	96	109
17.5	113	113	106	106	126	137	106	91	102	103	104	99	104	108	104	112	105	98	105	106	97	102	112	105	105	108	101	105	104	112	93	100	123	161	105	120	103	92	103	100	106	105	110	111	95	110	101	95	110
17.75	115	117	107	109	129	140	108	92	105	105	105	99	108	112	105	116	107	101	108	106	100	101	113	109	104	111	102	106	105	117	97	102	126	164	105	121	104	99	106	104	108	108	111	113	96	111	101	97	112
18	119	116	108	108	128	138	109	94	107	105	107	98	109	109	106	115	108	102	107	108	102	103	115	110	107	113	104	108	105	119	97	102	126	163	109	120	106	98	108	104	107	108	113	114	97	108	103	96	112
18.25	113	114	105	105	127	139	106	93	102	107	104	99	105	107	100	113	104	99	106	106	99	102	114	107	103	110	98	102	105	112	94	100	124	161	106	121	102	93	104	100	106	103	114	112	96	109	101	96	109
18.5	116	118	110	110	130	140	108	94	105	106	107	101	108	110	105	115	107	101	109	107	100	103	116	111	105	111	104	107	108	117	98	103	128	165	108	122	106	96	106	103	109	106	113	114	98	110	103	98	113
18.75	119	121	112	111	131	142	112	97	108	109	107	104	109	112	108	118	110	104	110	111	105	106	117	112	109	114	106	108	109	121	98	106	129	167	111	122	108	99	110	107	110	110	116	116	99	112	104	101	116
19	114	115	107	109	131	142	109	96	105	108	107	101	106	107	103	115	108	103	109	111	105	105	117	111	104	109	101	107	108	118	98	104	128	165	110	124	104	95	107	103	109	107	115	116	101	113	105	97	110
19.25	118	120	110	110	132	144	111	97	110	109	111	104	111	112	105	116	108	104	111	110	105	107	118	112	106	112	108	109	109	120	99	105	130	166	111	124	107	97	109	108	110	109	115	118	99	114	105	101	114
19.5	116	115	108	108	132	141	112	98	108	112	115	103	108	111	106	118	107	103	110	108	100	109	123	117	105	112	105	107	109	121	97	104	129	167	110	123	106	101	109	105	108	107	112	117	99	113	104	103	115
19.75	118	116	109	111	130	144	112	96	108	108	108	104	108	111	107	116	111	104	111	111	104	106	118	111	106	112	104	107	109	117	99	104	132	165	111	123	106	98	109	106	108	108	114	115	100	111	104	97	113
20	114	117	109	111	132	142	111	96	109	109	110	106	108	110	104	117	109	104	111	111	105	108	119	112	104	111	106	107	108	117	98	105	133	165	112	124	105	94	109	104	110	107	117	117	101	115	107	99	112
20.25	121	122	113	115	135	147	113	99	110	111	113	107	113	113	108	118	114	107	114	110	106	107	119	112	111	115	110	112	110	121	102	108	132	169	112	123	111	101	112	111	114	112	118	119	103	116	107	98	117
20.5	123	124	115	116	138	148	116	99	112	114	113	107	114	117	111	123	115	108	115	115	108	110	122	115	112	116	111	114	115	123	104	111	135	171	115	128	113	101	113	114	113	114	120	121	106	119	109	105	120
20.75	119	121	110	113	136	146	112	98	110	109	111	102	109	112	108	117	111	105	112	110	102	106	119	113	109	115	106	108	110	120	99	105	131	169	111	123	109	98	111	110	111	110	116	120	101	114	103	100	116
21	119	119	111	113	134	148	113	100	110	113	113	104	109	111	107	118	112	106	113	113	105	107	121	117	107	115	107	109	111	119	99	106	133	170	113	125	107	97	109	108	111	110	118	119	102	115	107	100	115
21.25	119	119	110	111	134	145	113	97	108	109	107	102	107	112	105	118	110	104	111	112	104	111	119	111	107	113	105	108	110	118	101	109	134	168	111	126	106	98	110	106	112	107	116	119	102	114	107	98	115
21.5	124	123	118	116	139	151	118	99	114	113	112	107	115	116	112	122	117	109	119	114	107	110	123	118	113	119	111	114	113	125	105	111	137	171	115	128	115	102	115	111	116	115	122	122	105	118	108	102	119
21.75	122	123	114	112	136	149	116	97	111	111	112	106	112	117	110	121	114	109	116	114	107	109	122	115	110	116	108	112	114	124	103	110	137	172	115	130	112	99	113	109	115	113	120	122	103	118	107	104	115
22	119	116	111	115	135	149	114	103	111	113	112	108	110	112	106	122	113	110	116	117	108	113	122	117	105	113	107	109	116	121	103	110	138	172	115	129	108	95	112	106	113	109	121	122	106	116	109	105	110
22.25	125	126	119	118	139	150	119	102	111	115	113	107	116	119	114	127	118	111	119	116	112	112	125	118	116	122	113	116	117	128	107	112	140	173	117	132	115	105	117	113	120	117	125	125	106	121	109	105	122
22.5	127	126	114	117	140	152	117	103	114	116	116	108	116	118	109	125	117	111	121	119	110	114	126	117	111	121	114	117	118	125	106	114	138	173	117	127	117	103	116	113	120	116	124	124	105	122	111	106	122
22.75	123	123	117	116	139	153	118	102	115	113	115	108	117	117	110	125	117	111	120	119	110	110	125	117	112	120	114	114	117	127	106	113	139	174	116	132	112	103	116	113	117	113	123	125	107	118	108	105	118
23	128	129	119	122	142	154	122	103	116	116	118	109	119	120	116	126	118	113	122	121	112	116	128	120	116	123	117	116	120	130	109	117	142	176	120	133	118	105	118	116	122	117	127	128	110	123	112	106	122
23.25	123	125	120	119	141	154	120	103	116	117	115	111	115	119	113	126	119	112	121	121	112	114	128	119	114	121	112	115	118	129	107	115	142	175	119	133	114	103	116	116	121	114	125	127	110	123	114	108	117
23.5	128	129	121	121	144	158	125	106	118	118	119	111	119	121	116	128	121	115	122	122	113	116	129	123	117	123	118	119	121	130	112	117	144	176	120	135	121	107	120	120	123	120	128	129	110	123	111	109	125
23.75	129	130	121	124	146	160	124	110	121	122	121	115	119	123	118	131	123	117	124	124	117	119	131	124	119	124	118	119	122	133	113	119	147	179	122	136	120	109	122	117	124	121	130	131	116	128	118	110	123
24	125	124	118	122	145	156	122	108	118	123	119	112	116	119	111	126	120	115	122	123	113	118	132	123	114	122	113	115	121	128	111	115	145	175	120	131	117	105	117	114	121	117	127	131	110	123	114	107	121
24.25	127	127	120	121	142	157	122	106	118	117	117	112	117	122	116	130	122	116	124	121	115	115	128	120	116	123	116	117	122	133	109	116	146	176	119	132	118	106	119	119	122	120	126	129	113	125	113	108	125
24.5	127	128	120	121	146	158	125	107	118	119	119	111	117	121	118	129	120	116	125	122	113	117	128	121	117	123	115	118	122	130	111	118	148	174	122	135	117	106	120	118	122	118	129	131	112	125	116	110	124
24.75	134	133	125	123	149	161	127	109	121	121	121	115	123	125	120	132	125	118	128	125	118	117	132	123	121	130	121	122	125	135	113	119	148	181	124	140	122	111	125	124	126	125	131	131	114	129	116	112	129
25	129	131	124	125	147	161	125	107	120	120	120	114	122	123	119	130	125	117	125	123	116	117	132	123	120	127	119	121	124	135	111	120	149	179	124	136	120	108	121	120	124	121	130	132	113	127	115	110	127
25.25	129	129	123	123	147	159	124	108	120	120	122	115	121	122	117	131	123	117	125	125	118	120	131	124	117	123	119	121	124	134	113	120	149	178	124	138	121	105	121	119	124	121	130	132	113	128	117	112	123
25.5	130	131	123	125	149	161	126	110	123	124	121	112	122	124	119	133	123	117	127	125	119	121	132	124	122	126	120	120	123	134	112	119	149	179	122	136	122	107	123	120	127	122	132	133	114	127	118	112	128
25.75	131	132	123	128	150	164	127	110	121	123	123	117	123	124	119	134	126	120	128	126	118	120	134	127	122	127	121	125	126	135	116	121	151	181	126	140	123	109	125	123	129	123	135	133	115	128	117	115	128
26	127	130	124	124	148	161	126	111	120	123	122	112	121	122	119	132	122	119	126	126	115	121	133	125	118	126	121	121	124	134	115	119	147	182	124	136	119	108	123	121	126	122	132	134	114	129	118	113	126
26.25	133	134	126	128	154	166	127	112	122	124	126	118	124	126	122	136	127	121	129	129	118	122	136	127	122	129	122	124	126	137	116	125	154	181	127	140	125	110	126	124	130	127	136	135	117	132	120	115	129
26.5	135	134	125	128	153	166	127	109	122	124	124	116	124	128	123	134	127	119	129	125	118	119	134	127	124	131	123	124	126	136	116	121	153	181	124	141	125	111	126	124	129	126	134	134	116	130	121	113	133
26.75	136	138	129	131	154	168	130	113	125	125	127	119	126	131	125	136	127	122	132	130	121	124	137	129	125	133	125	126	129	139	119	123	156	184	129	142	128	114	128	126	130	128	136	137	120	133	123	117	134
27	134	137	126	129	154	168	131	113	126	125	125	119	123	128	121	136	127	122	130	129	122	126	137	129	122	130	125	126	129	137	117	125	155	183	129	142	125	112	127	124	130	124	136	136	119	132	122	114	129
27.25	132	132	124	128	152	164	129	113	123	124	126	116	123	125	120	135	126	119	130	128	118	122	137	129	120	126	121	123	128	135	117	123	154	181	128	138	124	111	123	123	127	124	136	137	118	129	119	114	130
27.5	135	134	127	130	153	167	129	112	124	125	125	115	126	127	123	135	129	122	131	129	120	123	137	131	124	132	124	126	130	138	118	123	154	182	127	140	126	112	127	127	129	125	136	136	120	131	121	114	134
27.75	134	133	126	128	153	166	129	114	125	127	127	120	124	128	122	136	128	123	131	130	121	127	139	129	124	130	123	126	133	136	118	124	156	185	130	143	125	111	125	125	131	126	138	139	120	134	122	119	130
28	138	136	131	132	157	169	132	115	125	126	127	119	128	130	124	137	130	123	133	130	122	125	138	129	126	134	125	127	131	141	118	125	158	184	129	144	128	115	127	128	131	129	139	139	120	135	121	119	136
28.25	137	136	131	131	155	172	132	114	125	125	126	120	129	131	126	139	132	125	134	131	121	124	137	130	126	134	127	126	133	142	119	126	159	184	128	145	128	113	130	128	133	130	137	139	119	135	122	120	135
28.5	138	139	132	134	159	172	134	118	127	128	130	119	129	131	126	139	132	126	134	132	124	129	141	132	128	138	126	128	134	143	120	128	160	185	132	144	132	115	133	128	136	131	141	142	122	135	125	119	139
28.75	133	135	125	130	156	168	130	113	125	127	124	120	124	127	122	136	128	124	132	129	124	124	139	130	123	132	125	126	130	139	120	124	158	181	130	144	125	109	126	126	131	123	138	140	119	134	121	114	129
29	137	138	128	132	158	172	133	118	126	128	128	120	130	131	127	142	132	125	137	131	124	126	140	131	128	135	128	130	132	144	123	128	159	186	131	144	129	114	131	130	134	130	139	141	121	136	123	120	138
29.25	137	137	130	133	156	170	132	119	129	132	131	119	129	130	126	139	132	127	135	132	122	129	143	133	127	136	128	128	132	142	121	128	160	185	131	143	130	116	129	130	134	129	139	142	121	137	124	119	137
29.5	142	142	132	135	160	173	136	119	130	129	129	121	131	134	129	143	134	128	138	134	127	127	140	133	130	139	132	130	136	146	124	130	162	187	132	148	133	118	133	133	139	133	142	143	123	137	125	121	141
29.75	138	136	129	134	158	172	135	117	130	128	128	121	129	128	126	139	131	127	134	134	123	129	142	134	126	133	128	129	132	144	122	126	162	185	131	145	131	113	129	129	134	128	141	143	124	138	127	119	133
30	139	137	132	135	159	172	135	119	130	131	130	122	130	130	126	142	133	128	136	137	125	130	144	134	128	135	126	131	137	144	122	129	164	187	133	148	129	115	132	130	136	131	143	145	124	139	130	120	133
30.25	141	140	133	134	158	173	133	118	130	130	132	120	131	132	129	142	134	127	138	135	124	129	145	135	131	137	130	130	136	146	123	129	161	188	133	146	133	118	134	133	135	130	140	144	123	136	127	120	139
30.5	141	139	131	136	159	176	137	121	131	134	132	122	132	134	127	143	134	130	139	137	127	132	145	136	130	138	130	131	136	144	126	128	163	187	134	145	133	118	134	131	138	131	143	145	126	138	128	123	138
30.75	138	136	131	133	161	173	136	118	131	132	131	122	128	131	126	141	134	127	136	135	125	129	144	134	128	133	129	130	136	143	125	129	163	188	133	145	130	114	131	131	136	130	144	145	125	139	127	122	135
31	143	142	136	139	164	178	139	121	134	134	134	125	133	134	129	145	136	132	142	137	128	131	147	138	132	140	133	136	138	147	127	132	168	191	137	150	135	118	135	134	138	136	146	148	127	141	128	125	139
31.25	143	141	136	138	163	176	138	125	133	136	136	123	131	136	130	148	137	133	141	139	129	133	150	141	133	141	132	134	140	147	127	133	167	191	135	148	138	120	136	135	140	135	145	148	128	141	130	123	142
31.5	140	140	133	136	162	175	138	123	132	133	136	124	133	135	131	145	137	129	140	135	127	133	147	140	134	138	130	132	137	150	124	130	165	192	136	147	132	119	135	133	137	132	141	147	124	142	128	125	140
31.75	145	142	135	138	165	178	139	120	131	134	132	123	136	135	130	147	138	129	141	136	128	131	147	137	135	139	135	135	140	150	129	131	166	191	137	151	136	121	138	137	140	136	147	148	128	143	129	125	142
32	145	144	137	138	166	179	140	122	134	133	135	126	135	135	131	146	138	131	141	139	130	134	147	139	134	140	132	133	140	149	129	133	170	191	138	151	137	119	136	136	141	136	148	149	129	143	132	126	140
32.25	146	146	136	142	165	179	140	121	132	134	134	124	135	135	130	147	137	132	141	139	129	133	148	139	134	142	134	134	140	148	128	133	169	191	137	150	137	119	138	138	142	133	147	148	130	140	130	124	141
32.5	148	146	137	143	168	180	140	123	134	134	136	127	137	137	133	150	138	133	146	140	133	133	151	137	136	141	136	138	143	150	130	134	170	192	138	152	138	124	139	138	143	138	148	152	129	145	132	127	142
32.75	145	144	135	138	165	178	142	126	136	139	141	127	134	136	132	149	138	134	143	141	131	135	151	144	136	142	134	134	144	154	128	133	169	193	140	150	137	122	138	137	142	135	144	149	131	144	133	127	144
33	145	141	136	139	166	177	141	126	138	138	141	125	135	136	131	148	139	132	144	138	129	138	153	145	134	141	133	131	141	152	128	135	169	193	141	149	137	123	137	137	142	137	146	152	131	143	133	128	144
33.25	144	144	137	143	168	182	141	125	136	137	136	129	135	137	131	149	141	134	143	141	133	136	150	141	130	143	134	138	143	148	129	135	172	193	140	154	135	119	135	137	142	137	148	151	131	145	134	128	141
33.5	150	150	140	144	172	186	144	128	138	140	139	130	140	141	134	153	144	135	148	145	136	140	151	144	139	147	136	139	145	155	134	138	174	197	145	158	141	123	140	141	147	140	154	155	133	147	135	130	146
33.75	144	144	136	139	167	179	140	124	134	136	137	125	137	138	132	151	139	132	143	138	130	134	150	142	135	142	134	135	142	153	129	135	169	195	138	150	138	123	140	139	142	136	147	150	128	141	131	125	144
34	148	146	136	142	166	182	141	124	138	138	137	126	137	138	135	150	143	134	146	143	133	137	153	143	137	145	138	139	144	154	131	134	172	194	139	151	142	124	142	140	145	137	150	152	130	144	132	129	146
34.25	146	144	138	141	168	181	143	126	139	142	140	124	136	140	135	152	142	134	145	139	131	139	153	145	135	145	135	137	143	154	130	135	170	195	140	152	139	126	138	139	143	139	147	154	131	145	134	132	144
34.5	148	149	141	142	170	183	143	123	136	140	139	126	137	141	135	152	142	135	146	143	131	137	151	141	137	145	139	138	145	154	132	134	171	196	141	152	142	124	139	142	145	140	151	152	130	145	133	130	147
34.75	146	144	139	141	167	181	142	126	135	140	139	126	138	139	134	152	143	135	146	142	130	138	153	143	135	144	135	137	145	155	130	137	171	194	141	154	140	123	140	139	144	139	148	153	130	145	132	129	146
35	152	150	143	146	173	186	145	124	138	139	140	128	141	144	137	155	146	137	149	144	133	139	152	143	140	148	141	140	147	157	134	137	176	197	143	158	143	127	144	144	147	143	154	156	132	147	136	133	148
35.25	149	149	142	145	173	186	144	127	137	137	141	131	140	142	137	156	143	136	147	144	136	138	153	142	139	147	138	142	144	156	135	138	175	197	142	158	142	124	142	144	149	142	155	154	133	147	135	133	148
35.5	151	150	142	145	175	187	147	127	141	141	139	130	142	144	139	157	147	139	152	147	136	139	153	144	141	150	142	143	149	157	136	142	175	198	145	160	144	125	143	145	149	144	157	156	135	150	137	135	149
35.75	151	150	142	147	174	187	144	126	137	140	140	129	140	140	136	154	143	138	149	145	135	137	154	142	139	147	140	141	147	156	135	138	176	197	144	157	143	124	143	143	148	141	154	156	134	148	136	134	147
36	149	149	143	142	173	185	148	131	143	144	147	128	139	143	139	158	147	140	149	144	135	144	159	148	140	151	139	141	150	161	135	141	177	200	146	158	144	129	145	143	149	142	152	159	137	150	138	136	149
36.25	149	148	141	146	172	183	145	129	141	141	142	129	139	143	138	154	144	137	150	146	136	139	155	146	138	146	138	138	148	158	132	138	175	195	142	157	143	126	144	142	146	142	152	158	132	147	137	132	145
36.5	152	151	143	147	174	189	146	126	138	141	139	129	141	144	138	155	145	138	151	145	136	139	154	143	141	147	141	143	147	156	135	138	177	198	143	158	144	124	144	145	148	144	157	157	135	148	134	134	149
36.75	152	151	143	148	174	188	146	130	140	141	139	130	140	142	139	156	147	138	151	146	136	141	155	143	140	151	143	143	148	158	135	139	178	198	144	158	146	127	146	145	150	144	157	158	135	150	137	135	149
37	150	150	146	148	173	186	148	128	139	142	142	129	138	143	138	158	147	138	151	145	138	139	156	146	139	149	141	143	148	159	136	139	177	197	144	158	143	126	145	145	150	143	155	159	134	148	137	134	147
37.25	150	150	147	145	175	186	147	131	140	141	142	129	141	145	139	158	147	138	151	145	136	140	157	148	141	150	141	143	149	160	136	143	177	201	143	157	145	129	145	145	149	144	156	160	133	149	136	134	151
37.5	151	151	142	146	174	187	146	129	140	140	140	129	141	143	139	155	146	140	152	147	137	139	155	143	142	150	140	143	148	161	136	140	177	198	144	158	144	127	145	148	152	143	154	156	134	147	134	133	150
37.75	154	154	145	150	178	190	150	131	141	144	142	132	144	145	141	159	149	142	153	148	137	142	158	146	142	151	145	146	152	160	138	142	179	200	146	158	147	129	147	147	153	146	159	159	137	154	139	135	152
38	151	149	142	147	177	188	147	128	139	140	141	128	141	144	138	158	147	139	150	146	135	140	153	142	142	151	140	143	150	160	136	139	178	198	143	157	146	128	145	145	150	144	155	158	135	149	135	134	151
38.25	154	152	146	147	175	189	148	130	143	142	144	129	143	146	140	158	149	140	152	147	138	138	157	147	141	151	144	143	150	162	136	142	179	201	146	159	147	130	146	147	152	146	156	160	138	152	135	137	152
38.5	156	156	148	150	179	193	149	130	143	143	145	134	145	148	144	162	152	142	157	151	140	142	159	147	147	155	146	147	153	164	139	145	182	202	148	163	147	132	150	151	155	149	161	163	139	155	140	141	154
38.75	157	157	149	153	179	193	152	132	145	146	145	133	147	150	144	163	152	143	155	151	140	144	160	148	147	156	146	146	154	165	141	144	183	204	148	163	148	133	152	152	154	151	162	162	139	156	140	140	155
39	156	153	146	151	178	191	150	131	145	146	147	131	144	147	144	163	151	144	157	150	139	145	159	151	145	156	145	146	154	167	141	145	183	203	149	161	150	132	150	152	155	148	158	163	138	154	140	141	156
39.25	154	155	145	152	180	192	150	130	143	143	142	131	143	145	139	160	150	139	154	146	141	142	158	147	145	153	144	144	150	162	138	141	181	201	146	162	148	130	149	150	153	147	160	160	136	151	140	138	153
39.5	155	155	149	150	179	192	151	132	145	146	147	132	145	149	145	163	153	143	157	147	142	142	158	150	146	152	147	146	153	164	140	144	181	203	148	162	149	131	150	151	155	149	160	163	140	153	138	141	154
39.75	159	157	151	155	183	196	153	135	147	148	148	134	150	151	146	165	155	145	161	153	143	146	161	151	148	156	148	149	156	167	140	147	186	206	150	165	153	135	155	154	158	150	164	166	140	157	144	142	157
40	155	151	147	149	180	190	151	135	148	147	152	136	145	149	142	163	155	144	157	149	140	148	163	153	147	155	145	146	156	167	140	145	185	205	150	166	149	133	148	150	153	147	156	163	140	157	141	142	156
40.25	157	156	151	154	182	194	153	131	143	146	148	130	145	150	144	162	153	142	154	149	141	144	159	149	147	156	147	147	154	164	140	145	185	203	149	164	149	131	151	152	155	149	162	166	140	154	142	141	155
40.5	159	158	152	155	185	197	154	134	147	147	146	135	148	151	146	165	156	145	159	155	143	148	163	151	151	157	150	149	158	166	143	147	187	206	150	166	152	134	152	154	158	153	164	165	143	158	143	142	158
40.75	159	157	150	155	184	198	154	134	146	149	150	137	149	150	145	166	155	146	159	156	144	147	161	151	148	157	147	150	156	165	144	148	188	207	153	167	151	133	155	155	158	152	165	167	144	158	145	144	155
41	159	158	152	154	185	196	155	135	148	147	151	135	150	151	148	167	157	146	159	153	144	147	162	152	150	159	150	149	158	171	145	148	188	209	153	167	152	134	154	156	161	153	163	167	142	158	146	145	160
41.25	159	154	151	151	181	193	154	137	148	151	155	136	147	151	146	167	155	145	158	152	141	148	165	156	146	158	146	148	159	169	142	146	186	207	153	166	151	135	152	151	155	150	159	167	145	158	144	143	156
41.5	158	159	152	152	182	196	153	133	147	147	148	136	149	152	148	166	158	145	159	154	143	147	165	152	149	158	148	149	158	169	142	147	187	206	151	167	152	133	154	154	158	151	164	166	141	157	146	143	158
41.75	158	157	152	153	182	196	152	137	150	149	156	134	149	151	146	169	157	147	160	154	142	149	167	154	147	157	149	148	159	171	145	148	188	206	151	166	152	135	154	155	157	149	162	168	145	158	144	144	157
42	160	157	152	155	184	197	152	135	148	149	153	134	148	151	147	165	156	147	160	153	143	150	166	154	150	156	149	149	158	170	143	147	186	206	153	166	152	137	154	154	159	150	163	168	142	157	145	144	158
42.25	161	161	154	156	187	199	157	138	148	152	151	138	151	153	146	170	159	150	162	157	148	149	166	153	151	159	153	152	161	171	147	151	189	209	155	169	154	135	155	156	161	154	167	170	145	160	148	146	160
42.5	165	161	155	158	187	200	155	138	150	150	151	138	152	155	149	169	160	148	161	157	147	149	167	153	154	161	152	154	162	171	147	151	190	209	152	169	156	138	155	158	160	155	167	171	145	162	146	148	161
42.75	162	162	154	156	188	199	155	137	151	151	153	136	151	154	149	169	160	150	165	156	146	151	168	153	151	159	151	151	162	170	146	149	191	208	155	168	156	138	157	157	162	153	166	170	144	160	146	145	159
43	164	160	156	157	187	199	157	139	151	151	156	137	153	156	154	173	163	152	164	157	148	151	167	159	154	163	152	155	164	176	148	154	192	211	156	169	157	140	158	160	163	156	166	171	147	164	148	149	164
43.25	161	159	152	157	187	199	157	141	153	153	156	139	151	155	149	170	161	150	163	158	148	152	171	156	153	162	152	152	162	172	146	151	190	210	156	170	156	138	156	159	163	155	168	173	148	160	149	148	164
43.5	163	158	153	154	186	200	158	142	156	154	161	140	151	155	150	172	163	152	163	158	147	155	171	161	152	161	153	153	164	174	149	152	193	211	158	170	156	138	156	158	160	155	164	174	148	161	148	151	162
43.75	164	158	154	156	189	199	158	139	155	152	158	135	152	157	150	174	161	150	164	157	147	154	171	160	151	163	153	153	164	176	147	151	193	211	156	169	157	139	156	158	160	154	165	172	146	160	150	149	161
44	165	164	158	159	190	203	161	141	153	154	155	141	154	156	153	172	164	154	166	161	150	154	169	157	154	165	155	156	165	176	149	155	195	211	157	172	159	140	159	160	165	159	172	175	148	163	150	152	164
44.25	164	163	154	159	191	203	161	141	152	153	153	139	155	156	149	173	161	152	165	160	147	152	170	158	154	163	155	155	164	172	151	154	195	210	156	171	159	138	159	160	165	157	172	174	148	163	150	151	162
44.5	163	160	155	158	189	201	158	144	155	155	162	141	151	155	150	171	162	152	166	159	148	157	172	161	153	163	151	154	164	177	150	152	194	213	160	171	156	140	159	158	162	155	167	174	148	164	151	151	163
44.75	167	164	157	160	190	204	159	142	153	154	157	140	155	155	152	173	163	152	166	162	150	154	169	156	155	164	154	155	164	177	152	153	192	212	157	174	160	140	159	162	165	159	171	173	150	164	147	149	162
45	165	163	157	160	190	203	161	143	153	153	155	138	155	156	153	171	163	150	167	161	149	153	170	157	155	165	155	156	165	175	150	153	193	212	156	171	157	138	158	161	165	156	170	174	148	165	151	150	163
45.25	166	164	157	162	190	205	159	142	153	154	155	139	155	157	152	174	162	153	167	162	149	154	170	156	155	166	155	157	165	174	150	153	195	213	159	173	159	141	161	160	167	159	171	176	149	164	150	150	164
45.5	167	164	157	161	193	206	161	142	155	153	155	140	155	158	153	173	162	153	168	161	149	154	172	158	157	166	157	157	167	176	151	155	194	212	159	172	161	141	160	163	167	159	173	174	150	164	150	151	166
45.75	168	167	161	162	195	206	162	142	155	156	157	145	156	157	155	174	165	154	167	163	151	155	171	158	155	168	158	159	168	176	153	156	197	215	161	175	160	142	161	163	170	161	175	175	151	166	150	154	166
46	164	162	154	159	190	203	161	146	155	157	160	140	152	154	150	174	162	154	165	160	147	158	174	164	154	163	154	154	167	178	151	152	197	214	158	175	159	140	160	160	163	156	167	174	149	165	150	152	162
46.25	168	166	159	165	194	207	163	147	155	155	160	144	159	159	153	176	167	157	169	164	154	157	175	161	157	167	159	159	170	178	155	158	198	214	161	176	163	142	162	165	168	161	175	178	152	165	153	153	167
46.5	165	162	157	160	193	205	159	142	153	155	156	138	156	154	151	175	164	150	167	162	148	155	174	159	155	165	156	156	166	176	151	152	196	213	158	172	159	140	160	162	166	158	172	176	150	164	151	151	164
46.75	167	163	157	164	193	206	162	147	158	158	161	142	156	156	151	175	167	154	170	164	150	156	176	163	157	165	157	157	169	180	153	153	197	214	161	174	160	141	163	161	167	159	172	177	153	165	153	154	165
47	168	166	159	164	194	211	163	142	156	157	156	141	158	159	153	174	165	155	168	164	152	155	172	160	157	167	158	157	167	178	153	157	197	213	160	175	161	141	162	164	168	160	176	175	152	166	152	152	166
47.25	165	165	158	162	193	207	161	143	155	155	157	140	155	158	151	176	165	153	167	164	149	155	173	159	156	166	157	158	167	177	151	155	196	212	159	173	162	140	159	161	168	160	174	176	151	165	152	152	164
47.5	168	167	160	165	196	210	164	145	158	158	159	144	159	157	154	177	165	158	171	165	153	159	176	162	155	167	158	158	169	178	154	158	199	216	162	177	162	141	163	166	169	159	177	178	153	167	153	153	167
47.75	171	165	161	163	197	209	163	150	160	160	165	147	157	159	156	180	169	159	171	164	154	160	179	167	159	169	159	159	172	181	156	158	200	217	164	177	164	145	165	165	169	161	173	181	156	168	155	157	169
48	175	171	163	169	199	212	167	147	160	158	160	146	161	162	158	179	171	159	172	167	156	160	174	159	162	170	161	164	171	181	157	160	203	218	164	179	168	146	165	167	174	165	179	180	155	171	156	156	172
[truncated: 47 more columns]

## Sheet: Ts1Cje_Rep3
Plate Type	PM-M2
Group	Ts1Cje
Replicate no.	3
Hour	A01	A02	A03	A04	A05	A06	A07	A08	A09	A10	A11	A12	B01	B02	B03	B04	B05	B06	B07	B08	B09	B10	B11	B12	C01	C02	C03	C04	C05	C06	C07	C08	C09	C10	C11	C12	D01	D02	D03	D04	D05	D06	D07	D08	D09	D10	D11	D12	E01
0	43	48	41	40	40	43	36	40	46	45	47	58	41	37	35	37	40	37	37	35	38	35	38	50	42	34	34	32	33	32	34	33	36	37	40	44	40	34	33	26	36	33	32	34	35	33	39	41	36
0.25	48	50	43	43	45	43	37	39	41	44	47	58	44	39	35	33	39	36	35	36	38	31	39	47	46	34	33	34	30	32	35	33	36	41	42	46	37	32	34	24	32	36	37	31	36	34	40	45	49
0.5	52	51	43	45	41	46	39	48	48	49	53	59	46	41	36	35	40	40	36	37	40	35	43	52	45	36	35	35	32	33	34	35	34	38	43	46	42	33	36	24	35	36	36	32	35	35	41	43	51
0.75	51	50	46	44	44	48	38	47	47	47	51	58	45	42	38	36	42	43	38	41	43	34	45	51	47	38	36	37	32	34	38	36	39	45	46	46	41	37	37	27	38	38	38	34	38	41	44	45	54
1	49	50	47	46	46	49	39	46	47	52	53	57	47	44	41	40	46	44	40	40	44	40	48	53	45	39	36	40	35	38	41	38	41	44	45	48	44	37	37	32	39	41	38	38	39	40	45	47	54
1.25	51	51	47	47	46	50	40	48	47	50	56	59	45	45	42	38	45	45	40	40	41	39	47	53	48	42	39	38	34	40	39	38	38	48	45	51	42	37	41	32	39	39	39	36	38	41	44	45	53
1.5	50	49	48	46	48	51	40	50	49	51	57	61	48	45	41	41	46	48	43	45	46	42	48	56	47	43	40	41	36	40	40	41	43	53	49	53	45	37	40	32	41	42	42	38	44	42	51	49	50
1.75	51	51	49	46	47	50	45	54	51	55	60	61	48	46	41	39	49	39	40	43	45	43	52	58	49	42	40	42	35	41	38	39	42	53	47	55	44	41	39	34	41	42	37	37	42	43	44	51	55
2	53	52	48	46	48	52	45	53	53	55	60	60	49	46	42	42	50	41	42	45	44	45	53	59	50	43	40	41	36	40	40	40	43	55	47	55	45	42	41	37	40	41	38	38	41	45	46	52	59
2.25	53	52	50	46	49	53	46	54	54	54	60	63	49	48	43	39	43	41	41	46	46	46	55	60	51	43	42	43	37	44	40	41	44	56	48	53	44	42	39	41	42	42	38	40	39	46	45	53	53
2.5	53	54	52	47	50	55	46	53	52	55	58	61	48	48	44	42	43	42	42	46	46	44	51	58	52	41	42	43	37	42	40	40	42	60	48	53	44	41	41	35	44	41	40	41	42	45	45	49	56
2.75	57	54	51	48	52	54	51	55	55	57	62	64	50	53	48	44	46	44	46	47	48	50	58	62	53	45	42	47	42	47	42	42	44	62	51	59	47	46	42	45	46	46	40	43	45	48	50	56	57
3	55	56	53	52	52	58	51	61	59	60	65	66	52	50	45	44	47	46	44	49	48	53	59	64	52	44	45	46	42	45	42	44	49	63	52	58	46	43	43	38	48	43	41	47	48	48	50	54	57
3.25	63	61	53	58	54	64	55	66	60	63	68	72	58	52	48	46	51	48	50	53	53	55	60	67	58	50	49	51	43	47	46	46	52	67	54	57	52	46	44	42	50	45	44	45	47	49	51	58	62
3.5	59	59	54	54	53	62	52	66	60	63	67	69	53	51	45	46	50	48	50	53	52	53	61	66	53	45	45	50	43	46	44	46	50	67	53	58	47	44	43	38	49	45	44	47	50	47	51	56	57
3.75	59	60	55	54	55	60	54	63	59	64	69	69	55	53	49	48	50	48	48	53	53	55	64	69	59	51	47	50	44	52	45	47	50	71	53	61	50	48	46	44	50	48	42	49	50	52	52	57	61
4	61	62	56	58	58	67	55	63	59	63	67	71	58	54	52	49	53	51	52	55	56	56	59	64	61	53	51	53	44	50	46	48	54	72	57	59	53	46	46	42	53	49	49	47	51	51	52	55	65
4.25	59	58	56	53	57	62	54	59	58	64	68	68	52	55	53	48	52	47	50	51	54	56	62	65	58	50	49	51	44	52	46	46	52	74	55	61	53	50	45	45	50	49	45	46	49	51	50	57	62
4.5	66	63	57	59	59	69	58	69	63	68	70	73	58	54	50	49	51	52	51	55	55	59	62	69	59	49	52	52	44	50	47	46	55	74	56	59	52	44	49	39	53	50	46	46	51	49	53	56	64
4.75	63	63	58	59	59	68	55	68	64	67	70	72	59	56	49	49	54	51	51	55	54	58	63	70	61	52	50	54	46	51	48	46	54	74	55	60	53	48	49	43	54	50	46	50	49	50	53	57	66
5	62	63	57	60	60	71	58	70	65	69	72	72	59	55	53	53	55	52	53	59	57	61	66	71	62	52	51	54	46	53	49	49	58	78	55	62	51	46	48	43	57	51	49	51	52	52	54	60	65
5.25	67	68	61	61	60	73	60	67	67	68	73	75	62	58	53	51	56	52	53	58	57	60	68	70	65	58	53	54	49	54	47	49	57	79	59	62	56	50	50	46	54	52	50	52	51	54	55	59	69
5.5	63	62	59	60	60	70	55	65	62	67	69	72	57	54	51	51	55	50	51	59	55	58	65	67	62	55	53	55	49	57	48	48	56	78	57	60	54	47	49	45	57	53	50	51	52	50	54	56	68
5.75	64	65	62	60	63	70	59	63	64	65	74	72	59	60	55	55	57	54	55	56	58	62	72	72	64	58	53	56	53	61	51	51	58	82	59	68	57	54	52	51	61	54	49	55	50	59	57	62	68
6	69	69	60	65	66	75	60	72	67	70	74	77	63	60	55	54	59	56	58	62	60	64	70	72	67	60	56	59	50	59	51	51	61	82	58	64	58	51	54	46	61	55	52	56	56	54	55	60	72
6.25	72	70	63	65	67	76	63	73	69	74	74	79	65	60	55	55	59	58	58	64	61	66	67	73	65	61	58	59	51	58	53	53	64	83	62	63	58	50	55	47	63	56	54	58	57	56	56	60	72
6.5	70	69	63	67	67	78	65	75	69	74	78	81	62	59	55	54	60	55	60	65	61	68	69	75	66	58	57	59	49	59	52	51	63	84	61	65	57	51	55	44	64	55	54	55	56	56	59	61	71
6.75	66	65	61	64	68	78	62	72	71	73	76	76	59	59	55	55	60	55	61	66	61	70	73	75	62	57	54	58	53	62	54	54	64	84	60	68	55	51	52	48	62	55	53	58	57	57	59	63	67
7	68	67	61	65	67	80	63	74	70	73	79	78	64	57	56	56	60	57	59	65	62	68	72	76	64	59	55	58	49	60	50	52	61	86	61	65	59	50	53	45	64	55	53	56	58	56	58	61	70
7.25	67	70	65	66	72	79	59	64	65	67	71	75	63	65	59	55	61	56	60	63	61	65	68	73	70	64	59	62	55	62	52	56	65	93	61	68	59	53	59	51	68	59	59	57	56	56	59	63	77
7.5	70	69	65	65	71	80	63	71	69	72	74	78	64	61	57	57	63	57	60	65	65	68	69	74	68	62	60	64	52	61	54	55	67	91	62	68	60	53	57	47	68	59	61	59	60	58	59	60	73
7.75	69	67	63	66	69	80	64	76	71	75	79	78	63	62	57	58	64	58	62	69	64	70	77	78	62	61	58	59	55	66	54	54	66	91	63	70	58	55	55	50	67	56	55	62	62	60	61	64	69
8	71	67	65	67	70	81	66	77	75	77	80	81	64	63	60	61	66	62	64	69	65	73	79	78	64	64	58	59	57	67	53	58	68	92	65	71	61	58	57	51	67	58	56	61	65	63	62	67	67
8.25	69	71	66	66	71	82	64	71	69	76	77	80	64	66	59	58	64	59	62	65	61	71	76	77	67	65	58	63	55	67	54	56	64	92	62	71	62	55	58	52	69	58	58	60	59	60	60	65	74
8.5	73	76	71	69	74	84	64	67	67	71	76	77	68	68	64	62	67	60	66	66	67	68	74	76	76	71	64	68	60	69	56	57	68	98	67	72	63	59	63	54	71	63	64	63	57	61	60	65	83
8.75	75	75	70	72	75	85	66	73	71	77	79	80	69	69	61	63	68	64	66	71	67	73	78	77	74	69	65	66	59	70	57	59	70	97	67	70	66	58	62	55	73	65	63	63	63	64	60	63	80
9	71	69	68	68	76	87	67	73	74	77	81	80	64	68	61	64	71	62	67	70	67	75	83	81	68	67	60	63	61	71	57	60	70	97	67	72	63	60	61	53	70	61	60	66	62	65	64	69	71
9.25	70	73	68	70	77	87	68	73	74	80	82	80	65	68	63	61	68	62	68	69	68	75	82	79	69	69	63	65	59	72	58	59	70	97	67	73	61	59	60	54	73	60	61	66	61	62	63	68	74
9.5	72	75	71	71	77	88	66	69	70	75	77	81	70	71	63	63	71	61	66	70	68	72	76	75	75	72	67	70	59	70	58	59	71	101	65	71	64	57	63	54	76	65	64	65	60	62	61	63	80
9.75	73	75	74	72	79	89	67	66	69	75	79	80	67	71	65	64	72	61	66	71	68	72	79	80	75	73	64	69	63	73	60	61	72	105	69	74	66	61	64	56	76	67	68	66	63	63	59	68	80
10	74	71	71	70	76	88	70	74	74	78	83	81	67	68	62	64	72	63	69	72	68	78	82	82	67	69	62	65	62	75	59	61	70	101	67	70	63	60	64	52	76	61	63	67	63	64	65	69	73
10.25	76	79	75	78	83	96	71	77	77	81	82	86	74	72	68	64	73	64	74	76	70	80	82	84	79	77	71	75	62	77	60	65	81	106	70	75	66	61	68	55	82	69	71	69	66	69	67	69	85
10.5	75	76	73	71	80	92	74	77	76	81	86	84	68	72	63	65	74	63	72	76	72	80	87	85	73	73	66	71	63	78	59	63	74	102	67	76	65	61	64	55	79	64	65	70	65	67	65	72	78
10.75	77	77	77	74	83	94	71	72	72	77	81	83	70	75	66	66	73	65	70	72	71	77	79	81	77	76	68	73	64	75	61	63	76	106	69	74	67	60	65	56	80	68	71	69	65	66	63	68	82
11	83	83	79	79	86	97	72	74	73	78	81	83	78	77	72	69	76	67	73	78	72	79	78	79	85	81	73	77	66	75	61	63	78	105	70	74	70	63	72	58	82	70	76	69	65	64	65	67	91
11.25	78	78	75	76	83	95	70	76	76	79	83	85	72	73	65	68	78	66	74	75	72	82	80	82	78	78	69	75	65	77	62	65	79	106	69	74	67	62	68	56	80	68	71	68	67	65	65	68	83
11.5	82	83	78	81	87	99	74	76	77	81	83	85	76	77	70	71	77	68	76	80	74	81	82	85	84	82	73	80	66	80	63	65	81	109	72	77	74	66	72	59	87	74	75	71	66	69	66	68	94
11.75	79	78	77	77	85	96	73	77	77	81	89	86	71	76	71	70	79	68	73	79	72	82	92	87	79	80	72	75	68	83	63	66	79	110	73	79	72	69	71	63	81	72	70	73	68	71	68	74	84
12	80	79	77	79	86	98	76	82	82	86	92	89	71	75	70	74	80	72	78	81	74	89	94	89	75	79	71	76	69	84	63	68	80	110	75	84	71	67	70	61	84	72	69	79	72	73	71	76	83
12.25	82	84	84	80	88	101	74	73	75	81	85	86	79	80	72	73	82	68	77	79	76	84	86	86	86	86	76	79	70	85	65	70	83	115	74	81	75	70	75	66	88	78	75	76	69	70	68	74	94
12.5	85	84	79	84	91	103	78	82	80	85	88	88	77	80	74	71	82	72	80	84	78	89	87	90	84	83	77	80	70	83	67	71	86	112	75	78	73	65	73	62	89	77	77	75	71	73	70	72	89
12.75	81	80	78	77	87	101	81	81	82	87	90	89	73	77	72	74	82	70	81	82	76	91	94	90	78	81	72	75	71	87	66	68	83	114	75	81	72	68	71	62	85	73	75	80	71	73	71	77	82
13	83	81	79	82	88	100	77	83	83	85	90	87	76	79	71	74	83	73	80	83	77	89	90	89	83	80	75	78	72	87	66	70	83	112	76	81	74	67	73	60	87	76	76	78	72	74	69	73	86
13.25	82	84	85	84	92	105	78	82	80	89	90	89	78	83	76	76	85	73	82	85	78	88	91	89	86	86	78	82	73	88	69	71	87	116	77	83	75	68	77	67	91	76	81	79	72	74	70	74	89
13.5	80	82	81	81	89	102	80	85	82	88	92	89	73	78	74	72	81	71	81	84	77	90	97	92	79	83	73	76	70	87	65	70	84	114	73	83	70	69	73	61	87	73	75	79	72	73	71	77	86
13.75	78	81	79	82	91	103	77	79	78	83	85	89	74	78	71	74	81	69	81	83	77	87	88	89	79	80	76	82	69	84	64	69	84	116	76	80	68	66	72	58	89	75	78	77	72	71	68	72	85
14	80	83	82	83	93	106	78	79	80	85	90	88	77	80	74	77	83	72	83	85	78	90	92	90	82	85	79	83	74	87	67	71	88	117	78	82	74	68	77	63	91	78	83	80	74	75	72	77	92
14.25	81	85	83	84	94	105	79	77	82	85	89	90	79	84	74	78	86	73	84	84	79	89	91	91	86	87	78	84	73	89	68	72	87	119	77	83	74	71	77	64	90	79	82	80	72	74	70	76	92
14.5	87	83	85	86	94	104	83	81	85	87	95	90	78	86	77	81	87	75	86	84	78	92	101	93	84	87	79	82	79	96	70	75	89	118	78	90	75	77	80	70	91	79	79	85	74	78	74	82	90
14.75	85	86	85	88	96	108	81	81	82	88	91	91	81	84	76	78	88	76	85	85	80	91	93	90	87	90	80	84	75	90	69	76	90	120	79	84	75	72	80	66	95	82	83	81	74	77	73	77	94
15	86	86	82	87	96	110	82	82	84	89	90	92	81	82	75	79	87	77	84	86	81	93	94	91	85	89	81	83	74	91	70	74	89	119	80	83	73	72	79	66	96	81	84	83	74	76	74	74	90
15.25	86	82	82	87	94	110	85	87	89	93	99	95	78	84	78	79	88	77	89	89	82	100	103	98	83	88	79	82	78	94	71	75	92	122	79	88	75	73	77	66	96	77	82	88	77	78	76	82	88
15.5	85	83	81	86	93	108	85	86	87	90	96	92	75	82	76	80	88	74	87	88	79	96	101	94	79	88	76	78	77	95	69	74	90	118	77	87	75	73	78	62	93	76	78	86	73	78	73	81	84
15.75	87	89	87	87	98	110	85	85	90	91	97	93	82	87	79	83	92	77	90	91	85	97	106	97	88	91	82	85	81	99	74	77	89	125	79	92	79	77	81	71	98	83	84	90	79	80	77	84	94
16	88	86	86	89	99	109	81	84	84	89	95	91	82	86	80	81	90	77	88	88	82	94	100	95	88	92	82	87	79	96	72	76	90	124	80	88	77	77	82	68	96	82	82	87	74	79	75	81	92
16.25	85	86	84	87	98	110	85	89	88	92	95	94	77	82	77	78	89	78	88	90	81	98	103	97	84	89	78	82	77	95	71	74	91	121	79	86	75	72	78	65	96	78	81	86	76	81	77	80	88
16.5	88	90	89	91	99	114	84	84	86	92	93	94	83	91	80	81	92	79	89	92	82	95	100	96	90	94	83	88	79	97	72	78	93	125	80	89	79	75	82	69	98	85	85	87	78	79	76	81	94
16.75	93	92	92	94	102	115	87	86	91	95	96	95	84	91	82	84	95	79	92	91	84	100	107	100	94	97	86	91	82	99	75	77	95	125	83	93	84	77	86	73	102	87	88	92	80	83	79	86	100
17	86	86	87	89	99	112	86	87	89	93	98	94	82	87	80	84	93	76	91	91	83	97	107	99	87	92	82	86	81	100	74	78	94	126	81	92	77	75	80	70	98	83	84	91	77	81	76	85	92
17.25	88	88	89	92	102	116	87	89	90	95	99	98	81	88	79	84	93	82	92	94	86	101	105	101	88	92	83	88	81	100	75	80	96	127	84	91	78	76	83	69	98	85	86	91	81	82	79	83	94
17.5	89	89	86	93	103	117	87	87	89	93	97	97	84	90	82	86	94	80	93	94	85	101	106	97	92	94	84	89	83	99	74	80	96	125	82	92	79	77	83	71	100	86	87	90	79	81	76	83	95
17.75	92	94	93	93	103	116	88	84	93	95	100	95	85	93	84	87	97	84	94	92	86	101	108	99	93	95	88	92	87	105	76	85	96	129	84	95	82	80	86	75	102	90	89	93	79	86	80	87	99
18	91	95	92	96	106	117	88	84	89	92	95	96	88	89	85	84	95	80	96	95	88	98	101	97	95	100	90	92	82	99	74	81	98	129	82	89	83	77	87	69	105	89	94	89	79	81	76	82	101
18.25	90	90	90	93	103	118	90	87	91	94	96	95	83	91	84	86	97	81	94	96	87	102	108	99	91	97	85	91	85	104	77	82	97	131	84	91	82	81	86	72	101	85	89	96	81	85	78	84	93
18.5	91	91	90	94	105	118	90	90	94	98	102	98	85	92	83	88	97	84	98	98	88	106	110	101	90	97	86	90	85	105	76	82	102	129	86	92	81	81	87	71	103	87	89	95	81	87	82	87	93
18.75	91	91	89	95	105	119	89	88	92	92	101	98	85	92	84	86	97	82	94	95	85	104	108	102	92	97	86	90	83	104	75	81	99	130	85	94	81	78	84	70	103	86	88	94	79	85	78	87	96
19	93	95	91	99	107	121	92	94	96	101	103	102	87	90	85	87	97	86	96	99	88	106	110	103	93	97	89	93	83	104	78	82	102	130	86	96	83	76	87	73	104	88	92	95	82	85	81	87	100
19.25	92	92	90	95	105	123	89	91	93	96	99	97	86	92	84	88	97	84	97	97	89	104	105	100	94	97	90	94	84	103	75	81	101	128	83	91	81	78	87	71	105	88	93	93	83	84	79	81	98
19.5	94	92	92	96	106	122	92	91	93	97	101	100	84	93	86	89	99	84	98	98	88	105	110	103	91	98	88	92	88	107	76	85	100	129	85	94	81	82	87	73	104	89	91	99	82	88	80	87	96
19.75	94	90	93	94	108	120	92	86	93	96	101	98	86	95	84	89	101	83	99	97	88	104	111	101	92	99	88	93	90	110	77	84	102	133	86	95	84	83	88	74	105	88	88	98	82	86	79	85	95
20	95	97	94	101	108	124	92	93	95	99	101	102	89	92	86	89	100	84	101	100	90	107	109	102	97	100	92	95	85	103	77	80	101	131	86	93	84	79	88	70	109	91	96	96	83	86	80	85	102
20.25	93	93	95	96	107	121	91	89	92	95	102	99	85	93	86	89	99	84	99	96	89	104	110	101	91	99	88	93	88	109	78	85	102	134	85	96	81	82	88	75	106	91	91	98	81	88	78	86	98
20.5	98	98	96	102	110	129	96	97	97	100	104	101	91	97	89	91	102	88	99	102	91	110	111	105	98	101	94	96	89	107	81	86	106	135	87	96	87	82	92	73	111	92	97	97	88	89	81	87	104
20.75	97	98	96	100	114	127	95	94	98	101	104	102	91	99	90	93	104	85	103	101	94	108	116	107	97	104	94	96	91	113	82	89	106	139	89	101	86	86	92	78	110	94	96	102	86	92	85	91	101
21	98	98	100	101	113	126	96	95	98	103	106	105	88	99	93	92	105	89	105	103	96	110	117	110	99	106	95	98	92	115	83	88	107	137	90	102	87	87	95	77	111	97	96	105	87	93	87	92	103
21.25	99	98	95	106	111	130	96	100	98	104	106	105	91	96	90	93	102	88	104	103	92	112	113	108	99	103	94	97	89	106	80	86	106	135	88	95	87	80	92	72	110	95	99	98	88	88	81	88	103
21.5	97	96	95	102	111	129	96	96	98	102	105	104	90	94	89	92	101	87	103	105	93	109	112	106	95	102	93	96	89	110	81	86	107	136	91	96	85	82	92	72	111	92	99	102	84	89	84	89	100
21.75	97	96	96	103	115	130	100	100	102	106	106	106	89	99	92	94	104	91	106	105	96	113	116	111	96	105	94	98	93	113	82	90	112	136	92	99	86	84	93	77	114	94	101	104	90	91	88	90	101
22	101	98	97	103	113	129	95	92	98	101	106	102	91	98	92	93	105	89	105	104	93	110	114	106	99	105	95	98	94	114	83	87	109	141	89	100	88	86	97	80	114	97	99	102	88	93	84	90	104
22.25	98	98	98	102	114	131	99	97	100	105	107	106	91	97	93	94	103	89	105	104	95	112	118	110	98	106	95	100	93	112	81	88	108	140	90	101	86	87	94	77	112	95	99	104	87	93	85	94	104
22.5	100	98	98	104	115	132	101	102	105	106	109	107	91	98	91	95	107	94	108	106	94	118	118	113	97	103	96	98	93	112	83	88	113	138	93	101	87	86	94	77	113	96	100	108	92	92	85	92	101
22.75	101	97	99	103	116	132	97	95	100	101	105	102	89	99	93	96	108	92	106	105	94	112	114	107	98	106	95	98	95	113	84	89	110	140	91	97	88	88	93	75	114	94	101	103	89	91	84	90	99
23	97	100	98	104	115	132	101	97	102	106	109	107	92	99	91	96	107	91	108	106	97	115	119	111	98	106	96	100	96	112	82	90	113	142	93	97	89	88	94	77	112	98	102	105	90	95	86	93	103
23.25	99	97	97	105	116	134	99	102	104	108	111	107	90	97	91	98	108	93	110	109	96	118	120	113	95	105	97	100	97	113	85	91	114	137	91	100	88	87	95	76	113	95	102	106	92	92	85	93	100
23.5	102	101	99	108	118	136	101	99	103	106	109	108	93	101	94	96	108	93	108	108	96	118	120	112	103	107	99	102	94	115	84	91	114	142	92	103	91	89	97	79	117	100	102	107	90	95	87	94	107
23.75	102	100	101	108	119	134	102	98	105	108	108	105	96	103	94	100	110	94	111	108	98	114	119	112	101	108	97	104	98	117	85	91	114	142	94	102	91	92	97	79	117	98	103	108	92	96	85	91	104
24	103	102	100	110	119	136	103	106	105	109	109	109	97	100	95	97	110	95	113	110	98	118	120	113	104	107	99	104	95	114	87	91	117	140	96	102	91	86	97	78	120	99	104	108	94	95	88	95	108
24.25	103	102	100	109	120	136	103	102	105	106	110	108	95	103	94	96	111	94	109	109	98	119	121	114	102	108	99	103	96	114	87	94	115	143	94	103	89	87	95	79	120	99	103	107	94	94	88	95	105
24.5	103	103	102	111	121	138	101	101	103	106	109	109	96	103	95	100	111	94	112	110	100	118	117	113	105	110	100	104	98	117	87	92	116	148	97	102	92	89	101	79	119	101	108	107	92	93	87	94	105
24.75	104	102	100	111	122	138	105	103	105	107	109	111	96	102	95	99	111	96	111	112	100	120	118	111	102	109	102	104	95	115	86	93	116	144	95	101	91	86	98	79	120	101	105	110	93	95	89	93	107
25	104	100	102	107	121	138	100	99	104	107	110	106	95	104	94	101	112	95	113	111	99	118	121	113	104	110	98	104	100	118	86	92	115	147	95	104	92	92	99	81	118	102	105	109	90	96	87	93	106
25.25	102	101	101	112	123	140	105	103	106	109	112	111	96	101	95	98	112	96	114	110	100	120	119	114	101	110	102	104	96	116	87	92	116	144	95	103	90	86	97	79	121	101	106	108	93	96	89	92	104
25.5	106	105	103	113	125	141	107	108	108	110	113	112	99	104	99	99	113	97	113	114	103	123	122	118	105	114	105	107	98	120	86	94	120	146	98	104	92	88	100	82	122	104	110	112	94	98	91	97	111
25.75	106	101	102	111	125	141	105	105	107	108	113	112	96	104	98	102	113	98	115	113	101	123	123	115	102	110	103	105	99	120	90	95	121	147	96	105	93	90	101	82	122	103	106	114	94	97	93	96	106
26	105	103	104	112	124	140	106	105	106	111	114	110	96	106	96	103	114	98	115	113	103	121	126	117	103	113	102	107	102	121	89	96	119	148	95	106	95	91	101	84	121	103	106	112	96	98	91	97	106
26.25	104	106	107	112	125	142	108	104	107	112	117	113	97	107	99	104	117	99	118	113	103	123	126	118	108	115	104	107	101	123	89	95	120	149	100	111	93	94	105	85	125	106	107	116	99	102	92	101	112
26.5	104	105	103	114	124	142	107	110	109	113	116	112	96	103	97	102	115	98	117	114	100	125	124	119	102	111	102	105	98	120	91	95	125	146	97	107	92	90	101	79	123	101	109	114	98	97	91	98	104
26.75	110	111	109	118	129	146	111	109	110	114	114	116	104	110	104	107	117	102	120	116	107	126	126	122	112	117	110	112	102	122	91	98	124	151	100	110	99	93	106	86	127	109	113	115	100	102	92	100	117
27	106	106	108	116	126	144	105	102	108	111	116	111	100	109	99	104	115	99	116	114	102	123	125	117	111	118	107	110	101	122	90	95	122	152	96	109	97	94	105	85	125	109	110	113	95	101	90	100	115
27.25	110	109	108	116	128	144	105	102	106	108	113	110	103	111	101	105	117	99	118	113	103	121	123	114	111	118	109	110	100	122	92	96	120	152	97	109	98	95	107	85	128	109	113	114	97	101	91	96	118
27.5	112	111	111	120	127	148	110	109	111	111	114	115	105	110	100	105	119	102	119	117	103	124	123	115	112	119	109	114	103	122	93	99	125	152	100	107	98	93	107	82	128	109	117	115	98	99	93	99	117
27.75	112	114	111	121	132	149	112	112	113	115	118	117	106	112	106	108	120	104	121	121	108	128	128	122	117	123	112	114	105	125	94	99	127	153	104	110	102	94	109	85	131	111	115	116	101	101	95	100	118
28	110	111	109	120	130	148	113	108	110	114	116	115	102	111	103	105	119	101	121	119	106	126	127	119	111	118	110	112	102	123	93	98	129	152	99	110	99	94	107	85	128	108	114	116	100	100	94	101	115
28.25	108	108	107	118	128	150	111	111	112	117	120	116	101	110	102	109	120	104	124	122	107	130	129	124	110	117	110	110	107	126	95	100	130	153	100	113	100	97	107	87	129	109	112	123	103	105	97	103	110
28.5	112	112	112	121	132	150	111	107	112	116	120	116	107	114	105	109	122	103	124	120	108	128	131	120	117	124	111	114	105	128	95	101	128	158	102	113	102	98	111	92	131	111	117	119	101	106	96	104	120
28.75	113	111	113	119	132	149	111	104	109	114	116	113	104	114	103	110	122	104	122	118	108	126	127	120	112	119	111	113	107	128	94	103	128	157	102	112	98	98	109	86	129	112	115	119	100	103	93	102	115
29	108	108	108	120	132	152	111	114	118	118	121	119	102	109	104	109	120	106	125	123	108	133	131	125	108	119	110	109	106	126	95	101	131	153	103	112	98	96	106	84	131	108	116	119	104	104	96	102	110
29.25	111	113	113	123	130	151	113	109	114	116	119	116	108	115	104	108	121	103	125	121	107	129	130	123	117	121	113	115	104	125	95	98	128	153	102	110	102	97	109	86	131	110	116	118	98	103	96	102	120
29.5	111	113	112	121	133	150	113	109	115	118	119	119	104	113	106	111	123	105	123	120	108	131	131	120	112	122	111	112	108	131	96	102	131	158	104	115	100	100	109	88	131	112	118	123	101	106	95	103	114
29.75	113	111	111	123	133	153	114	116	118	119	121	119	106	111	106	112	124	107	128	124	111	134	131	126	112	121	112	114	108	128	97	103	133	155	105	111	99	96	109	87	133	110	119	120	104	105	97	103	114
30	112	114	114	123	132	151	111	108	113	116	121	115	107	118	107	110	121	105	124	120	109	131	131	125	118	125	115	116	107	130	94	101	127	159	104	115	103	100	113	89	133	114	116	122	102	106	98	102	123
30.25	113	114	112	124	134	153	116	113	115	119	121	121	107	114	106	110	123	107	125	123	111	132	130	125	116	123	112	115	106	128	95	101	131	158	104	112	101	97	110	89	133	113	117	120	104	106	96	104	118
30.5	113	114	113	123	135	155	113	111	116	120	122	119	108	117	106	110	124	108	126	122	110	133	135	126	118	124	114	115	109	130	97	102	130	157	104	116	105	101	114	93	135	115	117	122	105	108	100	106	122
30.75	113	114	114	122	134	153	113	111	114	118	121	117	107	114	107	111	123	106	126	122	109	131	128	125	116	122	114	113	108	129	97	102	130	157	104	113	102	99	111	90	133	115	118	122	103	106	96	104	121
31	117	119	120	127	138	156	114	108	112	119	122	117	110	120	108	114	127	108	130	125	113	133	130	123	122	129	117	120	112	134	99	105	132	163	107	117	106	103	116	93	138	122	122	123	104	108	98	107	125
31.25	116	117	118	126	138	152	115	108	113	118	120	116	109	120	111	113	125	106	126	121	109	131	131	124	119	126	114	119	111	133	95	103	131	161	107	118	102	104	114	95	135	118	120	122	101	111	96	107	122
31.5	115	112	114	124	135	153	116	110	114	118	122	117	107	116	107	116	127	109	128	123	111	134	132	126	113	124	114	114	112	131	99	103	134	159	104	113	103	103	112	90	132	113	119	125	104	105	97	104	114
31.75	119	118	116	129	138	157	117	118	119	122	126	121	111	118	110	113	126	109	130	126	111	135	132	129	121	127	117	121	110	129	101	103	135	161	106	116	104	100	114	90	140	115	123	123	106	107	99	106	126
32	113	114	114	126	135	154	117	114	116	120	123	118	108	115	107	113	125	108	129	123	111	135	131	127	115	123	116	115	109	131	99	105	136	159	105	115	102	99	111	89	135	115	120	125	107	106	99	105	120
32.25	118	117	116	126	139	161	120	119	122	124	126	125	111	118	111	113	125	111	130	126	113	137	134	130	120	126	120	119	110	131	100	103	139	160	107	116	105	101	116	89	137	116	123	124	107	108	98	105	124
32.5	117	119	118	128	140	158	119	113	118	123	125	121	111	121	112	116	127	110	130	124	113	135	136	128	122	130	121	118	113	135	99	106	135	162	109	121	107	103	117	94	139	119	123	128	105	111	103	109	129
32.75	116	118	117	128	140	160	118	114	117	121	122	121	111	119	111	115	128	108	132	127	113	136	132	128	119	129	119	120	112	134	98	106	136	164	107	119	105	103	114	92	140	118	126	127	107	108	99	107	122
33	121	119	122	127	143	160	122	115	120	123	126	123	112	122	114	121	131	114	134	128	115	139	138	130	119	131	119	121	117	139	102	108	139	167	108	122	108	109	118	98	141	119	126	131	110	112	103	110	122
33.25	118	120	120	131	141	160	120	118	122	124	127	125	112	118	112	115	128	111	132	128	115	139	136	133	123	130	121	120	111	135	100	107	138	160	109	120	107	102	116	92	141	119	124	129	109	113	101	110	126
33.5	120	117	117	126	140	159	119	113	117	122	125	121	112	118	110	118	129	111	131	127	113	136	138	129	120	130	117	120	115	135	101	106	136	162	109	121	105	104	116	96	138	121	124	128	107	112	100	107	124
33.75	118	120	123	129	142	160	121	111	118	121	125	122	112	122	114	118	131	110	134	127	116	136	138	128	122	133	121	122	115	139	101	110	138	166	108	121	108	105	119	97	142	124	125	129	107	112	100	110	129
34	122	117	120	131	143	161	121	115	122	125	129	123	112	122	114	120	131	115	133	129	117	143	140	130	121	129	120	120	118	140	103	110	140	165	110	121	109	109	119	96	140	119	124	132	110	111	101	110	120
34.25	121	118	120	130	143	163	124	119	124	128	130	127	111	124	113	121	132	116	137	132	117	144	141	134	119	131	119	122	117	141	102	112	141	165	113	123	108	108	119	95	141	121	126	132	112	114	105	112	123
34.5	122	117	119	130	144	164	124	123	123	127	130	126	114	121	113	117	131	113	133	129	117	141	140	132	120	131	119	121	117	138	102	109	141	166	111	122	107	106	118	95	142	120	126	130	113	114	103	112	125
34.75	121	121	125	132	146	167	123	117	122	126	126	124	116	125	116	120	132	115	136	132	120	140	138	131	123	134	126	125	116	141	104	111	142	170	113	122	110	106	121	97	145	123	129	131	110	113	103	111	131
35	123	121	120	133	143	164	122	123	125	128	130	130	116	118	114	117	129	114	136	129	116	144	140	134	124	132	121	120	112	135	101	106	142	164	109	121	108	102	119	93	143	119	126	130	109	112	102	111	127
35.25	122	120	124	130	146	163	125	117	122	127	130	125	113	124	115	122	132	115	137	132	118	143	141	137	122	133	124	124	121	140	104	112	144	170	112	125	110	110	121	97	144	124	127	135	113	116	105	114	126
35.5	122	120	124	129	146	163	122	112	122	125	128	124	112	124	114	122	133	113	137	128	116	140	139	131	123	133	122	123	120	142	103	110	141	170	109	123	108	111	121	97	144	123	127	132	109	114	103	111	127
35.75	123	121	128	133	147	165	124	117	126	129	132	125	116	126	119	125	136	117	138	131	120	144	141	133	125	137	125	123	124	144	105	114	143	172	113	125	112	112	123	101	146	125	129	136	113	115	107	115	127
36	124	126	130	137	151	169	124	112	122	124	127	128	118	129	120	124	136	117	141	133	121	141	137	132	132	140	130	130	120	143	107	114	147	175	115	128	114	112	125	102	151	131	133	133	111	115	103	116	137
36.25	123	121	122	136	147	167	126	125	126	130	131	130	116	123	116	123	135	118	141	133	119	146	140	135	122	133	124	124	120	141	106	112	145	169	114	123	108	104	121	96	148	123	132	134	115	114	105	112	127
36.5	124	126	127	137	151	170	124	118	123	126	129	127	118	128	119	122	137	116	139	135	122	145	137	133	131	139	128	130	119	145	105	113	147	171	114	125	114	109	127	100	150	131	131	132	113	116	106	113	135
36.75	124	126	127	137	149	171	123	117	123	126	129	127	120	127	119	124	137	119	141	133	122	144	137	134	128	139	132	131	119	141	105	112	147	173	112	123	112	106	127	99	149	130	134	131	113	114	103	111	136
37	121	123	121	134	148	170	126	122	124	126	130	126	116	123	115	122	136	118	140	134	122	145	135	134	123	136	124	125	119	139	109	113	147	170	113	123	111	106	122	96	147	124	134	130	117	114	104	111	126
37.25	126	126	130	136	151	170	127	117	127	130	135	129	118	132	120	127	139	118	142	133	123	145	146	138	129	141	130	129	126	150	110	118	146	176	118	131	115	117	130	106	150	132	132	140	116	121	112	118	137
37.5	125	120	123	135	148	168	125	119	124	128	132	127	115	126	117	125	136	119	140	134	120	147	145	136	124	134	124	124	121	144	107	112	145	171	111	126	110	110	122	98	146	124	129	136	115	117	106	113	127
37.75	129	132	132	141	154	172	126	114	124	126	129	127	125	133	122	127	139	119	143	134	123	142	141	134	139	148	135	136	122	146	108	117	148	175	115	128	121	112	132	106	155	135	138	136	114	120	105	115	148
38	126	126	130	137	151	171	126	118	122	129	129	128	118	132	120	126	138	117	142	134	123	144	136	134	129	139	130	129	120	146	106	115	148	173	115	125	113	111	127	101	151	130	134	134	115	117	103	112	137
38.25	125	126	128	136	153	172	126	115	124	128	131	127	118	128	120	124	138	119	143	136	124	144	138	132	128	138	128	130	120	146	107	115	148	175	115	129	113	111	126	101	151	130	136	135	114	117	103	115	131
38.5	128	129	130	140	154	175	132	123	129	131	134	132	120	129	121	127	140	121	146	139	126	149	142	138	131	140	130	130	124	146	110	117	150	176	118	128	114	111	128	101	153	130	138	137	119	120	108	118	134
38.75	126	127	127	139	155	175	133	131	132	136	138	135	120	128	120	127	142	122	147	140	124	154	151	142	130	139	131	129	124	147	111	117	152	174	116	132	116	114	128	103	153	130	135	140	118	122	112	121	134
39	129	131	133	142	156	174	129	118	128	131	134	132	123	134	125	129	143	119	145	139	126	147	142	135	135	143	135	133	125	151	112	119	153	179	117	132	117	115	131	105	157	135	139	137	116	120	107	118	139
39.25	128	126	129	139	156	176	132	126	133	136	137	133	120	130	124	128	144	123	147	139	127	151	149	142	128	141	130	127	127	151	111	117	152	178	117	130	117	116	127	105	151	130	136	144	119	123	111	120	131
39.5	127	127	128	140	153	177	130	129	133	136	138	133	121	127	122	127	141	124	146	141	125	154	150	145	130	139	130	128	126	148	112	117	156	177	119	131	116	114	127	101	151	130	135	139	119	123	112	118	133
39.75	131	132	133	142	156	176	131	121	129	130	134	131	123	134	124	130	143	122	147	138	129	147	144	138	136	146	133	133	125	152	111	119	152	180	120	130	119	115	131	107	157	135	140	141	117	121	105	118	142
40	132	131	134	142	157	177	131	124	132	134	139	133	121	132	127	130	146	123	150	140	126	153	151	145	135	147	132	133	130	154	114	121	153	181	121	136	119	119	135	108	156	135	138	144	121	125	115	124	139
40.25	129	130	133	142	156	175	131	123	131	133	137	132	122	134	124	129	145	121	147	139	126	151	152	143	136	147	133	132	128	153	113	120	153	179	119	134	119	118	133	108	158	135	138	143	120	126	112	123	143
40.5	130	133	134	143	157	176	132	124	131	134	139	133	124	135	124	130	146	121	147	140	125	152	150	142	135	146	134	134	127	155	111	119	152	180	120	135	119	117	131	106	158	136	139	143	118	125	113	123	143
40.75	129	130	131	143	156	177	129	128	132	134	137	133	122	130	123	128	144	122	148	141	124	153	150	143	130	143	131	132	125	152	110	120	153	178	119	131	115	115	130	103	155	131	138	142	121	124	113	119	136
41	130	128	132	143	158	177	131	122	126	132	134	132	122	132	124	129	145	123	147	140	127	151	146	142	129	143	131	131	127	152	111	118	155	178	119	132	115	116	126	103	155	131	140	140	119	118	107	118	130
41.25	131	129	129	145	157	180	135	134	133	140	137	135	124	126	124	129	144	123	149	143	128	156	147	144	129	141	133	131	125	150	112	117	157	174	117	129	117	109	126	100	156	131	139	142	121	119	111	118	134
41.5	132	133	134	145	162	182	135	131	135	138	141	136	123	138	128	132	146	129	153	144	131	157	152	147	135	147	135	136	130	155	115	125	159	182	122	137	120	119	133	110	159	137	142	146	123	128	115	125	138
41.75	132	130	131	146	159	181	137	133	138	139	141	138	124	135	128	135	148	130	154	146	131	158	153	147	130	145	135	133	132	155	116	121	157	181	122	134	119	117	129	104	159	134	140	149	125	125	113	122	133
42	133	134	139	145	162	182	135	123	133	135	137	135	128	140	129	133	148	127	151	144	131	154	147	142	141	148	137	139	130	156	113	125	157	184	123	135	123	119	136	109	162	140	147	143	121	124	109	122	145
42.25	132	127	128	144	158	179	135	133	137	140	140	136	123	129	125	134	148	126	153	145	128	158	150	146	127	143	131	131	129	154	114	119	157	176	121	133	117	115	127	104	156	133	136	145	124	123	112	121	130
42.5	132	132	134	147	160	181	134	129	134	137	140	137	127	135	126	131	147	127	150	143	131	158	152	147	137	149	137	134	129	154	113	121	155	180	122	137	121	119	132	107	158	136	141	144	122	126	114	123	145
42.75	133	133	132	147	161	184	137	137	140	142	143	140	125	132	127	133	148	130	153	149	131	161	153	148	134	147	135	135	132	153	116	122	160	181	123	134	119	116	133	106	159	135	142	146	127	125	115	123	134
43	132	130	132	145	160	179	137	134	137	137	141	136	123	132	125	132	148	125	151	143	130	156	151	146	130	144	132	132	127	154	113	119	158	180	121	133	118	116	131	102	160	133	140	144	123	124	113	121	133
43.25	134	133	135	149	165	183	139	138	142	144	145	141	128	135	129	135	151	130	155	150	133	162	156	151	132	148	138	136	134	156	118	125	162	182	125	137	121	119	134	108	162	136	144	150	127	129	118	128	138
43.5	134	129	133	146	160	182	136	134	137	140	142	136	123	133	127	135	148	127	152	146	130	159	152	148	131	146	132	132	132	157	117	123	159	181	122	134	121	119	131	106	159	133	140	148	127	127	113	123	132
43.75	136	133	136	147	165	183	137	130	137	141	142	138	127	138	128	135	153	128	156	144	133	160	155	149	137	150	137	139	133	160	118	124	159	183	123	139	124	121	134	111	163	139	144	150	125	129	116	125	144
44	136	134	136	148	164	185	140	136	140	141	146	141	127	135	131	133	152	131	155	149	133	162	158	151	136	148	136	136	133	157	118	124	163	183	125	138	121	120	134	107	163	137	144	150	128	128	119	129	138
44.25	136	133	134	150	164	185	138	137	140	142	142	140	127	135	130	134	150	133	156	149	135	162	154	149	133	147	136	138	131	155	119	122	164	183	125	135	121	116	133	106	162	137	146	148	131	128	114	123	135
44.5	138	135	139	149	164	183	137	128	139	141	143	138	129	139	131	135	152	130	157	149	134	163	155	149	138	153	138	140	134	161	116	126	162	186	125	139	125	124	137	113	165	141	145	151	128	129	116	126	143
44.75	137	136	137	150	165	186	137	132	137	140	141	138	127	138	132	135	150	131	155	149	132	160	153	146	136	151	140	138	133	159	117	123	163	185	124	138	122	121	135	109	164	141	146	149	128	129	113	124	138
45	136	134	136	149	163	183	139	128	139	140	140	137	128	136	131	136	150	128	155	147	131	160	152	148	136	149	137	137	131	157	117	125	160	184	124	137	122	121	134	109	164	139	143	145	127	127	114	124	137
45.25	137	136	139	150	166	186	137	136	138	143	143	139	132	140	131	134	150	130	156	150	132	161	156	150	142	151	140	139	130	158	119	126	164	185	124	139	125	120	137	111	167	143	147	148	125	131	116	127	147
45.5	136	132	134	149	166	187	141	137	141	143	147	143	128	135	129	137	152	132	158	150	134	165	156	151	135	149	138	139	134	158	119	125	164	186	125	140	123	121	135	110	164	139	144	151	128	130	118	128	141
45.75	137	135	135	149	164	188	140	139	141	145	147	142	129	136	129	136	151	132	159	152	133	163	157	152	137	150	138	139	134	157	119	124	163	185	126	138	122	119	137	107	164	140	147	151	127	129	117	125	141
46	138	135	137	149	166	188	138	139	142	145	147	141	128	137	131	136	154	132	158	150	137	165	158	151	134	151	138	139	134	159	120	126	166	186	126	138	124	120	134	108	164	139	146	151	130	130	118	124	137
46.25	137	135	139	151	168	186	140	130	140	140	145	138	129	140	132	138	153	131	157	148	134	160	155	149	139	153	139	139	134	160	117	127	164	187	125	137	125	122	138	112	165	142	146	151	126	128	115	126	144
46.5	138	140	140	153	169	188	141	134	141	146	145	141	130	141	136	138	154	131	159	149	135	164	158	152	144	156	145	143	134	161	120	128	164	188	126	142	126	124	141	114	170	144	147	153	128	132	120	130	152
46.75	140	135	137	154	169	191	142	142	145	148	147	145	131	139	134	139	156	136	161	155	139	168	159	154	137	152	140	141	136	160	122	128	169	185	127	140	126	122	136	110	167	140	149	152	132	133	119	130	138
47	142	140	143	154	171	189	142	135	141	144	146	141	134	144	134	139	156	134	161	152	136	165	160	151	147	159	144	144	138	163	119	130	165	191	130	143	132	125	143	114	170	148	150	153	129	133	120	132	154
47.25	139	137	137	155	169	192	144	143	145	148	150	146	131	136	132	136	155	135	162	156	137	170	158	156	138	153	141	141	134	160	121	127	170	185	127	141	124	118	136	107	167	140	148	154	131	130	118	130	142
47.5	138	137	140	155	169	190	142	136	141	146	146	140	132	140	133	137	154	133	158	153	135	166	158	153	142	154	143	142	136	162	120	127	167	188	127	140	128	124	138	112	169	143	147	153	130	129	115	128	145
47.75	138	138	143	154	171	191	142	132	141	144	148	140	132	143	133	139	153	135	161	153	137	165	158	152	143	157	142	142	140	165	124	130	169	190	126	143	127	126	142	115	167	145	150	155	131	132	119	130	147
48	141	135	140	156	169	192	143	139	144	147	150	143	132	139	133	138	157	137	164	154	138	167	159	156	141	155	143	141	136	163	121	127	168	186	129	142	125	122	138	111	169	143	147	154	132	130	120	132	141
[truncated: 47 more columns]

## Sheet: WT_Rep1
Plate Type	PM-M2
Group	Wildtype
Replicate no.	1
Hour	A01	A02	A03	A04	A05	A06	A07	A08	A09	A10	A11	A12	B01	B02	B03	B04	B05	B06	B07	B08	B09	B10	B11	B12	C01	C02	C03	C04	C05	C06	C07	C08	C09	C10	C11	C12	D01	D02	D03	D04	D05	D06	D07	D08	D09	D10	D11	D12	E01
0	42	38	37	38	40	35	31	36	37	36	46	46	42	36	35	40	37	41	32	37	39	37	47	46	38	34	34	39	39	35	35	35	36	46	52	45	40	37	33	35	34	37	33	35	41	37	39	46	42
0.25	41	38	36	33	37	38	35	38	38	38	53	50	40	38	35	38	38	40	32	34	40	36	47	47	39	34	35	42	40	37	35	34	38	47	59	49	43	35	33	35	35	39	35	36	42	38	44	48	42
0.5	47	42	43	38	42	46	42	46	45	47	58	55	49	44	44	47	42	47	41	40	44	46	55	54	46	41	42	48	46	43	42	40	44	60	66	54	49	42	38	44	40	47	41	43	50	48	54	53	48
0.75	49	42	47	43	44	55	50	59	55	55	72	65	53	44	49	50	44	53	42	47	53	52	64	58	55	42	44	56	54	53	53	47	52	67	74	64	58	44	39	50	48	53	51	54	57	53	64	61	50
1	48	42	45	42	43	50	45	55	51	53	69	62	51	44	51	50	48	51	44	45	50	50	62	56	50	43	45	56	55	49	49	44	50	71	74	61	55	44	41	47	47	52	48	52	56	53	58	60	50
1.25	53	48	47	41	45	48	45	51	52	53	68	63	52	53	51	54	49	52	47	48	52	51	64	58	52	48	50	55	56	47	47	44	50	74	76	62	51	48	45	48	46	52	49	53	59	55	60	62	55
1.5	61	53	54	40	44	50	49	54	53	51	67	66	60	53	57	57	53	55	49	50	54	52	65	61	57	52	57	59	60	51	50	46	55	74	79	62	56	50	47	51	49	55	51	55	61	57	61	60	59
1.75	55	52	51	44	46	55	50	59	56	58	76	67	57	52	60	61	56	59	52	51	58	54	71	59	56	50	55	64	65	56	56	50	58	83	82	67	60	52	48	59	54	61	55	62	67	62	69	66	58
2	65	58	57	42	47	51	49	53	55	55	70	67	65	58	64	64	59	60	52	51	56	56	69	65	61	57	64	68	66	55	56	51	55	83	82	66	58	56	53	57	55	62	53	58	66	62	66	65	64
2.25	58	56	56	41	47	53	50	58	58	61	76	69	60	55	61	65	62	62	55	53	60	59	73	67	59	56	60	72	71	58	57	52	60	90	86	72	60	56	51	61	59	63	59	65	71	66	71	69	63
2.5	62	55	61	47	54	61	58	67	64	69	87	78	63	58	69	72	66	66	59	59	64	64	81	74	64	58	66	77	80	64	65	59	67	101	96	77	67	61	57	68	64	71	65	72	78	72	78	76	67
2.75	63	59	62	45	52	59	54	63	60	63	81	73	67	61	69	73	68	69	59	58	65	65	80	73	64	60	68	78	80	64	64	57	68	99	95	77	67	63	56	68	67	73	64	71	76	70	75	74	69
3	64	60	64	47	53	61	57	67	64	67	85	77	70	63	73	77	73	70	63	62	67	65	85	74	70	66	71	84	87	70	69	59	70	105	98	82	72	65	62	74	71	77	67	77	82	75	82	78	70
3.25	64	62	63	46	56	57	54	61	63	64	77	73	70	66	74	76	75	68	64	62	69	65	80	71	68	65	73	86	91	65	69	61	70	105	94	78	71	66	63	73	71	73	67	77	82	77	79	76	74
3.5	70	67	67	52	58	56	54	60	59	66	76	72	70	69	74	77	82	69	65	64	70	66	80	75	71	69	76	90	94	67	68	65	71	109	95	83	72	71	67	74	72	76	67	78	82	78	79	79	79
3.75	78	74	72	49	59	55	56	59	60	66	76	74	73	75	79	85	86	74	67	65	67	67	79	77	76	79	86	91	98	65	72	66	76	107	94	83	70	75	70	78	74	74	68	81	82	78	78	80	83
4	73	71	71	51	60	64	62	70	69	74	91	82	76	72	83	84	88	77	71	72	79	75	90	84	76	76	84	101	104	76	77	69	82	117	109	91	76	75	73	84	81	83	77	86	93	86	88	86	82
4.25	77	73	72	49	63	58	58	62	62	69	81	78	75	74	81	90	93	76	70	69	72	71	87	81	78	79	86	101	106	72	74	69	79	113	101	88	75	77	75	83	78	81	75	86	90	81	82	82	85
4.5	81	77	78	54	66	62	59	63	65	73	81	79	78	79	86	90	97	76	72	72	76	74	86	84	82	83	91	106	110	74	79	71	86	117	101	93	77	81	76	88	81	85	76	88	94	86	85	87	90
4.75	75	69	77	50	57	68	65	73	70	74	96	85	81	75	87	91	90	85	73	70	80	77	99	88	80	80	88	104	110	84	82	71	88	119	112	95	76	76	73	91	86	90	80	93	94	85	95	87	79
5	84	80	81	54	64	63	61	66	67	75	85	82	82	82	90	95	103	82	76	77	79	76	92	89	82	88	96	109	117	77	83	74	90	122	107	98	78	85	82	93	87	87	79	91	97	89	92	90	94
5.25	75	74	80	50	60	70	66	76	73	78	100	88	82	76	90	95	99	88	77	74	83	78	101	90	80	82	91	108	115	85	85	75	91	125	115	96	79	76	74	95	91	95	86	93	98	90	98	90	84
5.5	82	77	83	55	65	69	64	75	72	76	95	85	84	80	93	100	105	85	82	77	83	81	100	92	83	90	94	114	123	85	91	79	95	127	115	101	83	84	84	99	95	97	84	98	104	91	99	95	93
5.75	92	87	90	58	70	67	64	71	71	82	91	91	86	88	97	106	112	90	83	82	86	81	99	94	91	96	107	119	126	86	90	82	99	126	113	104	85	92	89	103	97	98	87	100	106	95	98	95	99
6	87	84	86	53	65	66	64	69	69	74	87	85	86	83	94	103	108	89	81	75	83	78	100	90	88	94	102	119	126	85	88	77	94	126	116	97	85	87	85	103	94	98	85	98	101	91	98	92	93
6.25	92	87	91	56	70	68	66	70	73	81	92	91	89	89	99	110	118	91	86	81	89	85	100	96	93	97	108	124	131	91	94	84	103	131	118	108	87	94	92	107	100	100	90	104	110	97	102	98	99
6.5	90	87	89	52	67	66	66	70	69	79	91	87	88	87	98	110	115	92	85	80	85	82	100	92	91	100	109	123	129	90	92	82	101	129	116	104	84	91	92	106	99	100	89	101	105	96	98	96	98
6.75	92	89	93	56	71	71	68	73	73	79	92	89	91	90	101	113	121	95	88	83	89	83	104	95	92	102	112	129	136	92	97	84	103	131	121	108	90	96	94	110	103	105	93	105	109	98	103	97	104
7	91	86	96	56	69	75	71	81	79	84	104	94	92	88	103	112	123	100	91	85	94	91	114	102	94	101	111	132	139	100	101	89	110	138	129	112	89	93	93	115	110	112	97	111	115	103	112	104	101
7.25	96	89	100	56	66	79	76	85	81	87	108	100	99	89	107	118	120	103	93	89	95	95	118	104	99	104	115	132	139	102	102	90	112	139	133	113	87	91	95	117	108	115	102	110	114	102	115	103	97
7.5	100	96	99	53	70	71	67	72	72	78	93	91	94	94	105	119	126	100	90	83	90	87	106	98	99	108	119	134	138	96	97	87	109	133	121	108	87	99	97	114	105	110	96	108	110	99	104	101	105
7.75	100	94	100	58	73	74	73	77	76	86	100	95	98	93	108	120	133	103	96	88	95	92	114	102	100	112	122	138	147	101	104	93	116	140	129	117	91	100	102	120	113	115	101	113	116	105	113	107	108
8	102	99	103	62	76	76	73	76	78	86	96	98	99	97	109	126	135	104	97	91	98	95	113	103	104	114	124	145	151	105	106	95	116	140	131	115	97	103	105	123	115	117	103	117	118	105	113	107	111
8.25	104	99	107	58	74	78	75	82	82	85	105	103	99	96	113	127	133	107	101	89	99	97	120	105	102	115	127	144	150	105	106	96	120	139	134	114	95	102	103	126	116	120	107	116	119	108	117	109	106
8.5	108	105	110	64	78	77	79	82	83	93	105	105	104	103	114	130	143	108	104	98	103	98	120	111	108	123	131	151	157	109	114	101	127	147	137	124	99	111	111	130	121	122	110	124	126	113	119	115	117
8.75	109	103	111	61	80	79	76	81	82	88	101	101	104	102	116	133	142	111	102	94	103	97	120	108	109	124	135	150	156	110	110	101	124	144	136	119	97	109	111	132	121	124	111	123	123	110	118	112	116
9	109	105	112	62	77	77	75	82	83	91	105	102	104	100	116	133	144	112	103	95	102	99	119	108	107	124	132	153	159	111	114	100	124	146	141	120	99	110	110	133	123	126	109	123	127	113	120	113	115
9.25	105	98	112	58	73	84	80	93	88	95	116	108	108	98	119	133	143	115	107	96	110	105	128	112	107	120	130	151	158	116	117	100	131	150	145	122	99	104	109	136	126	131	115	125	129	115	125	118	109
9.5	113	107	115	63	79	79	77	81	82	93	106	107	106	104	120	137	150	115	106	99	104	103	124	112	114	130	139	158	164	116	118	104	131	148	143	124	104	113	117	137	124	128	115	128	130	117	121	116	121
9.75	109	102	118	59	78	86	83	97	92	102	123	113	110	101	123	137	147	120	110	102	116	112	135	119	112	125	136	156	165	121	122	106	137	156	153	129	100	108	116	139	129	134	120	132	135	122	131	122	115
10	107	101	116	59	75	87	84	94	91	98	120	113	111	98	123	138	149	118	111	98	111	109	134	115	110	125	137	156	163	122	121	105	136	154	150	123	102	107	113	142	129	135	120	128	134	119	131	119	112
10.25	110	106	118	63	80	89	83	97	93	100	122	114	111	103	125	143	155	123	114	102	115	110	137	120	115	132	140	162	172	125	126	108	139	158	157	129	105	114	118	144	132	137	124	134	138	125	132	123	120
10.5	112	105	120	58	78	87	82	92	89	99	120	112	112	101	124	141	154	121	113	101	112	109	134	118	116	133	141	160	166	124	125	109	139	156	155	129	102	112	117	144	128	134	122	132	136	122	131	122	118
10.75	114	108	122	63	84	91	85	99	93	104	123	116	112	105	128	146	161	125	117	103	118	114	138	123	119	137	144	166	171	128	131	113	143	159	159	132	109	115	122	150	133	139	126	135	140	127	134	126	122
11	114	110	121	65	81	91	86	101	95	104	125	117	118	104	128	147	162	127	117	104	119	115	142	124	119	135	147	165	172	129	131	114	146	163	160	131	109	113	122	151	135	140	128	138	140	127	135	125	121
11.25	115	110	125	64	82	91	86	101	93	106	125	118	116	108	130	148	165	128	117	107	120	116	140	123	119	139	149	169	173	129	131	116	147	164	164	132	105	116	123	152	133	139	129	138	139	128	134	128	124
11.5	116	108	128	69	83	101	96	110	103	113	139	127	123	106	138	152	166	133	123	111	127	127	151	129	125	141	148	171	180	135	142	120	158	168	169	134	113	114	126	161	143	150	135	144	143	133	142	132	118
11.75	116	112	127	61	83	90	85	99	93	105	125	118	115	108	132	150	166	128	119	106	121	118	141	124	122	142	151	170	175	129	133	116	151	162	163	133	107	115	125	154	132	139	128	136	140	129	133	127	125
12	119	113	128	60	83	92	87	100	96	103	126	121	120	108	135	150	167	131	118	103	121	116	143	123	123	143	152	166	174	128	135	115	152	161	162	128	107	113	125	152	133	140	132	135	138	126	133	127	121
12.25	120	113	132	66	87	95	88	103	97	108	131	121	121	111	135	152	171	133	122	107	125	120	147	129	124	147	155	172	177	135	138	120	156	166	166	132	112	115	129	159	135	141	131	139	142	130	137	129	127
12.5	121	115	129	66	87	93	89	103	93	107	130	122	120	111	136	153	176	132	121	108	126	122	146	127	127	148	156	172	178	132	138	120	155	167	168	136	109	116	131	156	135	139	133	140	143	129	135	128	128
12.75	120	114	132	66	86	96	92	104	99	106	131	123	123	111	140	154	174	135	122	107	125	122	146	125	127	149	156	172	178	132	141	121	159	164	167	131	109	117	128	158	134	141	133	138	139	128	135	128	124
13	124	116	132	64	85	94	88	100	97	108	131	122	121	111	137	152	175	133	121	109	127	123	146	129	129	150	159	172	177	134	141	119	159	168	168	136	109	113	132	158	134	139	132	139	141	131	133	130	127
13.25	123	114	134	68	87	104	98	112	103	116	144	130	126	110	144	155	178	136	127	111	131	133	153	132	132	150	157	174	181	138	149	124	168	172	176	135	113	116	132	164	141	148	141	142	142	131	144	133	123
13.5	125	118	138	70	90	104	102	115	107	116	146	134	129	112	149	161	181	141	128	113	137	135	156	134	132	153	159	176	184	142	151	127	170	173	179	138	115	117	135	167	146	154	141	149	146	137	144	135	124
13.75	124	115	134	69	89	100	96	107	100	111	137	128	126	113	143	155	179	135	127	111	131	126	150	130	130	153	159	176	179	137	147	123	164	171	173	134	113	118	134	161	139	143	137	142	143	130	138	130	126
14	124	116	134	65	88	100	94	106	99	113	136	128	127	110	145	156	180	139	123	110	131	128	150	129	133	153	161	173	181	138	146	122	167	170	171	133	109	116	132	160	137	143	137	141	142	131	139	129	125
14.25	128	121	138	69	90	98	93	103	95	110	135	123	127	115	146	158	179	137	127	108	129	127	148	129	134	155	164	173	179	135	147	121	166	170	170	133	110	116	136	162	136	142	137	139	142	130	135	127	126
14.5	125	119	137	65	90	96	92	102	99	111	135	127	125	115	144	156	181	138	126	110	129	127	147	128	134	155	163	175	178	136	146	124	166	171	172	135	110	116	134	159	135	137	137	141	140	130	133	131	128
14.75	127	119	138	68	89	103	95	108	101	113	137	129	129	114	149	159	184	141	127	109	134	130	152	129	132	157	163	173	180	138	151	124	172	170	173	130	112	116	133	160	139	142	138	141	142	132	138	128	126
15	127	119	140	67	92	103	97	109	101	114	143	131	130	114	151	160	186	141	128	111	134	134	154	131	137	157	165	175	181	140	150	123	174	173	174	133	114	118	136	163	142	145	141	144	142	132	140	132	124
15.25	129	121	140	70	94	104	97	110	104	116	141	129	131	116	149	159	185	140	129	113	138	133	156	133	135	158	164	176	182	142	151	127	174	175	176	136	113	118	136	161	139	142	141	145	143	134	140	132	127
15.5	127	122	140	67	93	105	94	104	98	114	134	128	129	116	147	158	185	140	128	110	133	128	149	130	137	157	164	174	179	136	148	123	170	173	172	133	110	115	135	162	139	140	138	142	142	128	137	130	128
15.75	125	120	138	71	94	104	95	104	98	114	139	129	128	116	150	159	186	140	129	114	133	129	150	134	137	158	166	176	181	140	150	125	172	175	172	136	112	119	136	162	137	140	139	143	142	130	138	133	128
16	131	124	141	72	98	107	98	110	102	117	143	133	131	119	153	161	187	143	133	118	138	134	154	136	139	160	170	175	182	143	153	129	175	177	176	141	112	120	139	163	142	142	141	146	146	136	140	133	129
16.25	130	123	141	70	95	105	97	108	104	116	140	131	134	120	155	162	186	144	129	113	136	132	154	132	142	162	169	177	182	143	153	125	177	175	175	135	114	118	138	163	141	142	140	143	141	132	141	130	127
16.5	133	125	141	70	97	106	99	109	104	117	143	133	132	118	155	160	190	145	133	114	138	135	152	136	140	160	168	177	181	144	154	126	177	180	174	140	112	118	140	164	139	143	143	144	145	134	140	136	129
16.75	132	125	143	72	96	109	100	111	105	118	144	134	137	119	157	161	188	143	132	115	139	136	155	136	140	161	169	175	184	144	155	128	178	178	175	139	115	120	139	163	141	144	144	145	146	133	140	134	129
17	132	126	143	75	97	109	99	107	102	117	143	132	134	120	157	162	188	145	134	115	138	135	154	135	140	162	170	176	182	142	153	126	177	177	175	139	112	118	137	165	139	142	141	146	143	132	140	133	127
17.25	132	126	143	72	99	111	99	109	104	117	143	132	134	122	158	162	190	145	132	115	139	136	155	135	142	161	171	176	181	143	154	125	178	177	178	136	115	119	139	160	140	144	142	144	143	132	143	133	129
17.5	135	127	146	74	98	113	102	113	106	118	149	136	139	121	160	164	188	147	135	116	141	141	158	136	142	160	170	174	180	145	152	127	180	178	176	138	113	120	139	163	141	145	144	145	146	135	144	134	125
17.75	133	125	144	72	100	111	101	109	104	118	143	133	135	121	158	162	190	144	134	115	139	134	155	137	141	161	170	175	181	145	152	127	181	178	176	139	114	119	139	163	140	143	143	145	144	132	142	134	130
18	133	130	144	78	104	114	104	111	108	123	146	136	140	124	160	165	192	149	138	124	140	139	160	143	144	166	174	181	184	147	155	130	183	183	180	146	120	124	144	167	143	144	145	150	150	138	144	140	134
18.25	134	125	141	74	100	112	102	114	106	121	145	134	136	121	161	163	190	145	138	118	139	138	160	141	143	161	171	179	184	146	154	132	180	178	179	143	115	121	141	165	141	145	145	145	147	135	145	138	130
18.5	134	125	144	76	103	118	105	117	110	121	150	139	139	121	163	167	191	152	139	120	143	142	160	141	145	162	169	179	186	150	158	131	183	182	180	141	118	122	143	168	147	149	148	149	148	138	146	135	129
18.75	136	125	142	73	100	113	102	109	103	121	144	133	136	121	160	161	188	146	134	117	137	137	157	136	142	160	168	174	181	145	152	127	179	176	176	138	114	120	140	163	141	145	144	146	146	132	141	134	128
19	136	127	145	79	105	115	104	114	109	123	151	137	139	122	163	165	192	147	140	122	142	141	162	142	144	165	171	180	184	149	155	133	184	185	180	146	117	123	141	167	144	145	147	149	148	137	146	138	132
19.25	133	125	143	75	103	115	103	110	108	120	144	136	138	120	162	163	188	147	137	117	139	139	159	136	143	162	169	177	185	150	155	127	183	179	175	138	117	118	142	166	143	146	145	147	145	133	142	134	129
19.5	145	134	147	80	111	112	102	105	103	122	141	136	139	131	161	165	195	146	140	129	139	137	152	142	150	169	177	183	186	147	156	135	185	182	173	147	121	128	147	169	142	143	144	151	148	140	141	140	141
19.75	142	134	147	77	107	109	100	101	103	114	135	131	140	128	162	166	193	146	135	119	135	135	148	136	147	166	176	177	182	143	150	126	181	175	166	134	118	123	144	164	139	141	141	142	142	130	135	129	138
20	146	135	151	83	114	115	104	105	103	123	140	137	141	133	164	167	193	146	140	128	141	140	152	143	151	171	180	183	189	148	157	135	186	183	174	149	122	129	151	171	144	144	147	152	148	140	139	138	142
20.25	147	136	148	79	110	112	103	103	101	118	137	135	142	130	166	167	193	145	137	123	137	136	151	139	150	169	180	178	184	144	153	131	182	176	168	139	117	125	147	166	141	142	143	147	143	132	137	133	140
20.5	147	137	148	77	109	113	102	105	102	117	136	134	142	130	164	166	191	147	137	123	136	136	150	137	150	169	180	176	182	142	153	129	181	175	167	138	117	125	147	165	140	140	142	145	139	132	136	130	140
20.75	142	131	148	77	110	116	102	106	104	121	143	136	140	129	164	166	192	147	142	127	139	137	155	143	148	168	176	180	186	149	156	134	184	182	174	146	122	125	148	167	143	144	148	149	147	137	140	136	138
21	146	137	149	81	113	114	105	106	103	122	143	137	140	133	166	169	193	146	141	130	141	140	153	143	151	169	179	182	189	150	156	134	187	181	175	146	120	128	148	169	144	144	147	150	150	137	141	139	141
21.25	136	128	145	78	110	119	107	113	108	124	147	137	141	123	164	166	192	150	143	122	144	143	160	140	145	162	170	181	186	149	154	131	186	183	179	144	119	121	143	167	145	146	147	152	149	135	144	137	133
21.5	144	136	148	81	114	118	106	110	107	124	146	138	143	130	166	168	194	149	143	128	142	141	158	142	150	168	175	181	188	150	156	134	186	183	176	147	122	126	148	169	145	144	148	149	148	137	142	138	142
21.75	148	139	151	83	116	118	104	109	106	125	142	140	143	135	169	170	194	148	143	131	141	142	156	147	151	171	180	183	189	151	159	137	188	183	176	150	123	130	150	172	146	145	148	153	148	140	142	141	145
22	145	135	148	83	113	116	105	110	105	120	142	138	141	131	167	168	193	148	141	127	138	141	157	144	150	168	176	180	186	149	155	131	186	181	172	145	121	126	147	167	144	146	147	150	148	137	139	137	141
22.25	143	136	148	79	114	120	105	109	108	117	141	135	142	128	167	168	192	149	139	124	139	138	155	142	147	167	175	179	182	149	153	126	183	180	171	136	121	126	146	165	144	145	147	145	143	134	139	133	137
22.5	141	130	148	81	113	124	112	119	112	127	157	144	143	125	169	166	192	153	148	128	145	146	165	148	147	163	172	179	185	152	158	134	189	185	181	150	119	122	146	169	148	150	150	154	153	141	149	142	135
22.75	146	137	150	84	115	121	105	109	109	125	147	140	143	131	168	169	191	150	144	129	142	141	157	145	151	170	179	183	187	151	157	134	188	184	178	148	121	127	150	168	146	147	149	154	151	139	142	140	139
23	140	132	147	82	113	119	109	113	109	119	144	137	141	126	167	164	192	151	143	126	140	140	158	144	147	164	175	178	184	148	153	130	186	181	177	139	122	124	144	167	146	147	147	147	144	135	143	135	137
23.25	149	140	152	84	116	119	109	108	106	123	141	139	146	135	172	170	194	151	144	130	140	142	155	145	153	171	180	180	187	149	156	134	185	181	173	147	121	128	152	169	144	146	147	150	147	138	142	138	142
23.5	139	131	149	83	112	127	112	119	115	129	155	143	143	126	171	166	190	154	147	126	146	147	165	149	146	167	172	180	185	154	158	132	189	185	183	147	119	121	144	169	149	149	149	152	149	139	147	141	133
23.75	140	131	148	81	113	127	110	118	113	125	154	144	143	127	170	165	192	152	145	128	145	145	165	150	147	167	173	180	185	153	156	133	189	186	183	149	120	122	144	167	146	147	150	153	152	140	149	141	134
24	142	135	149	82	117	129	113	119	115	129	155	143	143	129	172	168	193	154	147	132	145	148	166	150	150	170	176	182	188	154	157	136	190	186	184	151	121	125	146	169	148	149	152	152	152	142	147	142	137
24.25	149	140	152	87	120	124	107	108	108	125	144	141	145	135	172	170	195	153	146	132	144	143	157	150	153	174	180	182	189	152	158	136	189	184	176	149	125	129	152	172	145	148	148	154	151	140	143	139	142
24.5	151	139	154	88	120	125	108	109	110	123	143	139	145	136	173	171	194	151	146	132	140	140	156	146	154	172	182	181	188	151	157	136	187	182	173	145	125	129	152	170	146	145	148	151	148	137	138	136	144
24.75	141	131	149	84	116	131	115	121	116	130	158	147	145	127	171	168	191	154	151	131	148	149	168	152	150	166	170	180	185	156	159	135	191	187	184	150	122	125	145	169	150	151	154	156	154	142	150	144	136
25	141	135	150	85	117	130	114	119	115	128	153	143	143	128	173	168	192	156	148	127	146	147	167	151	150	167	171	180	187	154	156	132	189	185	181	147	121	124	146	170	148	148	152	153	152	139	149	140	136
25.25	142	134	150	87	118	130	117	119	118	131	156	144	144	130	173	169	193	159	151	131	147	149	167	153	151	170	175	182	187	156	159	135	193	187	183	150	124	125	147	173	150	151	153	155	154	142	150	143	137
25.5	151	144	157	93	126	130	111	112	111	127	147	144	147	137	173	174	197	156	151	135	144	148	160	151	156	175	180	187	191	157	159	137	191	187	180	150	128	132	153	175	150	149	153	157	156	143	143	142	148
25.75	144	136	152	89	121	132	117	121	119	132	160	149	145	132	174	171	195	158	153	134	149	152	169	156	153	170	176	183	190	158	159	137	194	190	187	155	123	127	149	172	150	152	154	157	157	143	153	148	139
26	143	134	151	86	119	129	115	120	116	128	154	144	144	131	174	170	193	158	151	132	147	147	168	153	150	170	175	185	188	157	158	137	192	187	182	149	126	128	149	172	152	153	152	154	155	142	149	142	139
26.25	151	144	156	92	127	131	116	115	113	128	149	147	148	138	176	174	198	156	154	136	146	148	163	152	156	176	180	186	192	158	162	137	195	188	180	152	129	133	156	176	151	151	154	157	155	145	145	143	147
26.5	148	137	153	89	123	132	114	119	118	130	157	144	147	135	175	172	195	157	153	135	147	150	168	155	153	173	177	182	189	157	159	137	191	188	186	152	126	128	149	173	150	152	154	154	155	141	152	145	140
26.75	145	137	151	88	122	133	116	120	119	130	158	145	145	131	174	170	194	157	153	133	148	150	169	152	150	170	176	182	188	155	159	137	193	188	186	150	126	130	149	171	151	152	153	154	154	141	151	143	138
27	150	140	153	88	123	131	114	115	113	128	149	144	146	135	176	171	195	157	150	136	144	147	164	149	152	173	179	187	189	157	158	135	189	186	177	146	127	130	152	174	150	150	153	152	150	141	146	139	143
27.25	152	145	157	92	127	132	116	113	114	131	150	148	150	141	176	174	198	157	153	141	145	148	161	155	156	178	183	185	192	158	161	143	194	189	178	153	128	134	157	176	152	151	154	157	153	144	146	144	149
27.5	151	139	151	90	125	133	114	115	115	130	153	143	147	133	173	171	195	155	152	133	147	148	165	153	154	172	179	182	189	158	157	137	191	188	180	151	126	130	150	172	150	150	151	156	155	144	146	145	144
27.75	148	137	152	88	125	137	116	121	119	131	158	148	145	133	175	169	193	159	155	135	146	150	169	157	151	172	177	181	188	159	157	137	193	190	186	153	124	128	150	169	150	153	154	157	156	142	150	144	139
28	153	145	156	91	129	131	114	114	113	129	151	147	148	138	176	172	196	156	152	140	146	150	162	156	155	173	183	185	189	158	157	141	194	189	180	154	129	134	154	175	151	152	153	159	154	144	147	145	149
28.25	153	144	156	93	130	132	116	117	115	134	151	149	148	137	177	175	198	158	156	142	149	149	165	157	156	175	182	186	193	161	163	141	196	192	184	155	130	133	156	175	152	152	155	161	156	145	147	146	149
28.5	154	146	158	96	132	136	117	117	117	131	149	148	151	142	179	175	197	159	157	140	148	149	166	154	157	178	181	187	192	161	162	142	194	189	181	152	132	134	156	178	153	152	155	158	155	144	150	144	149
28.75	145	138	155	90	127	137	118	119	118	132	158	146	147	133	174	172	194	160	155	135	148	152	168	156	153	173	175	183	188	162	159	139	194	190	186	153	127	129	151	175	154	155	156	157	157	144	153	145	141
29	143	137	152	88	123	138	119	125	121	132	161	150	145	130	176	171	194	160	158	136	151	151	172	159	151	170	175	182	187	161	159	139	196	193	188	155	125	128	148	171	152	152	156	161	157	146	153	146	140
29.25	144	137	153	92	126	142	121	124	123	134	161	151	147	132	178	173	195	162	158	137	152	153	174	158	153	171	175	184	190	162	162	138	196	192	187	154	129	130	149	172	156	156	158	161	158	145	153	145	139
29.5	147	138	155	92	128	141	119	127	124	135	162	153	148	134	179	172	196	163	162	141	151	156	173	160	155	173	178	187	192	164	163	140	199	195	188	157	127	131	153	176	155	154	157	162	160	148	156	150	142
29.75	146	139	154	92	129	142	121	125	123	137	163	151	148	133	177	173	194	160	160	139	150	155	173	161	154	174	177	186	191	163	163	141	198	196	190	158	128	131	152	174	153	157	158	161	159	147	154	149	142
30	158	147	159	94	131	135	119	117	118	131	150	149	152	142	180	176	198	160	157	142	149	153	166	157	159	178	186	186	190	161	161	142	198	192	181	153	132	134	157	177	151	153	156	160	156	147	147	145	152
30.25	150	142	156	93	129	143	121	126	124	138	160	153	152	138	180	175	197	163	161	142	153	156	175	163	155	175	180	185	191	163	161	141	199	195	190	159	129	131	153	174	156	156	159	162	159	148	155	150	144
30.5	147	139	154	90	128	140	120	125	123	135	161	151	148	131	177	171	195	162	156	138	150	154	173	160	153	170	176	185	189	160	160	139	197	193	187	156	128	128	151	174	153	154	157	160	157	146	154	146	141
30.75	148	140	156	94	131	147	125	128	126	136	162	153	151	134	179	176	195	165	161	141	155	156	178	161	158	173	176	187	190	166	163	140	200	194	191	155	128	130	154	176	157	157	159	161	160	149	157	149	141
31	154	146	157	94	133	140	117	117	117	135	152	152	151	140	179	175	197	161	160	145	150	153	168	161	157	178	184	187	192	162	163	141	199	193	183	159	132	135	157	178	153	152	156	163	159	148	150	149	149
31.25	157	146	160	97	135	142	119	118	120	137	155	153	151	141	181	176	199	161	162	146	149	155	168	164	159	180	184	189	194	163	164	141	199	196	184	160	134	136	158	179	154	153	157	163	160	150	152	150	152
31.5	157	150	161	98	137	141	120	120	119	138	155	152	154	143	180	176	199	163	163	148	149	156	168	163	162	179	185	188	195	164	163	146	201	197	185	160	135	137	160	178	157	155	160	164	161	150	152	151	154
31.75	157	150	161	100	140	143	122	120	119	139	157	154	153	143	180	178	201	163	164	149	152	157	169	166	162	180	186	189	195	166	164	144	202	197	185	163	136	138	160	181	158	157	160	163	161	151	151	153	154
32	156	145	158	96	134	141	119	117	117	135	152	150	152	141	178	175	195	161	158	142	149	152	169	159	159	177	182	187	190	162	160	139	196	192	179	153	132	134	158	175	154	152	157	160	157	146	148	145	150
32.25	152	145	156	95	134	144	119	120	121	135	153	149	149	137	182	174	199	163	161	140	149	151	171	160	156	175	180	187	191	163	160	139	197	192	182	152	133	133	154	176	154	154	156	159	156	143	151	144	149
32.5	159	149	163	99	138	142	121	119	119	137	154	155	154	146	182	180	199	163	162	148	152	154	170	165	162	180	188	191	197	165	165	145	203	196	186	160	134	140	160	179	158	156	160	165	162	150	152	151	154
32.75	159	149	163	98	136	141	120	118	120	134	154	152	152	141	179	178	198	162	159	146	150	155	169	162	160	179	186	187	194	164	163	143	199	194	184	157	134	136	157	177	155	156	158	161	157	148	151	150	152
33	159	150	162	99	138	146	123	120	122	140	154	154	153	144	181	177	202	163	163	149	154	158	170	165	161	180	187	190	194	166	165	145	202	198	188	163	135	138	160	179	158	156	159	165	161	152	153	153	154
33.25	156	152	160	100	140	147	121	119	122	136	155	157	153	144	180	179	201	163	165	150	152	157	170	165	161	180	185	189	196	168	167	145	203	196	185	160	136	138	161	178	157	155	159	165	161	151	152	151	154
33.5	157	147	159	95	134	142	122	118	121	131	152	150	153	141	179	177	196	163	159	139	148	152	169	160	158	177	184	182	188	161	159	138	197	190	180	152	128	133	154	172	154	153	154	156	154	144	148	144	148
33.75	154	143	156	97	136	144	121	122	122	135	154	154	152	137	178	175	195	163	161	142	151	155	172	161	158	176	179	185	190	164	161	138	198	194	184	156	131	131	156	175	155	154	158	161	158	147	151	146	148
34	152	144	158	94	134	149	124	128	128	135	163	155	153	138	181	174	196	167	161	143	152	158	175	164	157	174	179	185	189	165	162	140	200	194	187	157	130	130	153	178	157	155	159	160	157	147	155	149	146
34.25	154	144	159	99	139	151	128	130	130	142	168	159	155	140	181	177	199	167	168	148	156	162	179	169	158	178	181	189	194	170	165	142	204	200	194	164	133	134	158	177	161	157	162	164	164	152	155	155	149
34.5	154	144	158	99	135	151	126	129	130	141	165	158	153	138	181	177	195	168	164	145	153	161	177	168	156	178	180	186	191	167	163	143	201	197	190	160	132	133	154	177	157	157	158	161	162	149	159	154	147
34.75	148	142	157	95	136	150	126	128	127	140	162	154	151	138	179	174	196	166	162	143	154	158	175	166	157	175	179	186	191	167	162	142	201	195	190	158	131	132	154	176	156	158	160	162	160	148	155	151	146
35	152	144	158	96	137	150	126	127	126	140	162	154	152	138	180	174	196	166	164	143	153	158	176	166	156	177	182	186	191	165	162	140	201	197	191	159	132	133	154	175	156	156	157	162	159	149	156	151	146
35.25	150	144	160	100	136	155	132	133	131	143	169	158	153	137	183	177	198	172	169	147	158	162	181	170	157	174	179	187	194	170	166	146	205	201	196	163	134	133	153	179	160	161	164	166	162	153	161	155	147
35.5	153	145	158	98	140	152	126	128	126	139	163	155	154	137	182	176	197	168	164	145	154	158	177	165	157	176	182	186	192	168	162	142	201	197	190	158	135	132	153	176	157	159	159	161	159	149	154	151	146
35.75	153	142	157	97	137	154	130	129	130	140	165	158	153	137	183	176	197	169	165	144	156	161	179	166	158	174	176	185	190	168	166	143	206	197	191	158	132	133	154	174	161	160	162	161	161	149	157	152	143
36	152	143	158	100	137	153	130	130	130	139	165	158	152	139	183	176	197	170	164	144	157	160	180	167	159	173	178	188	191	170	164	143	206	197	190	160	134	133	154	176	161	161	163	162	161	149	159	153	146
36.25	153	146	158	99	140	152	128	128	130	143	165	156	152	140	181	174	198	167	164	147	156	160	179	172	158	178	179	187	194	170	165	146	204	200	192	164	133	133	157	176	159	159	161	166	164	151	157	155	150
36.5	154	146	160	100	141	157	132	131	131	145	166	163	154	139	182	177	199	168	167	149	158	163	181	171	160	176	182	189	196	170	165	145	205	202	194	165	134	136	158	177	161	158	163	165	163	154	159	154	148
36.75	156	149	161	102	145	158	131	133	131	144	167	161	154	142	182	178	200	170	167	150	158	163	181	173	160	179	183	189	195	171	168	145	207	202	194	167	136	138	158	179	162	164	164	168	167	156	160	157	151
37	152	146	161	99	141	157	128	130	129	140	163	158	153	140	182	174	197	170	166	148	155	161	178	166	159	176	181	187	194	169	163	144	204	197	189	158	134	135	157	178	161	161	164	164	162	148	158	152	149
37.25	154	145	160	101	142	157	129	131	131	141	164	161	155	141	184	178	197	171	166	147	156	162	180	168	161	179	181	189	192	168	163	144	204	200	190	161	136	135	156	178	159	160	163	163	162	151	158	153	149
37.5	156	146	161	101	142	160	132	135	133	145	170	161	158	141	184	176	198	171	167	150	161	164	181	173	157	178	181	187	192	171	167	146	207	202	194	165	133	133	158	176	162	161	162	165	165	154	161	158	148
37.75	154	149	163	104	144	160	134	132	134	144	168	164	158	142	185	178	199	172	168	149	161	166	183	172	164	180	181	187	194	173	168	148	207	200	195	163	137	137	157	180	165	163	166	164	165	155	162	155	150
38	153	147	159	103	145	158	132	133	131	143	166	161	154	142	183	177	198	171	168	151	156	164	181	171	160	178	182	188	195	173	165	147	207	202	194	162	138	134	158	178	161	161	162	164	165	154	159	154	148
38.25	156	150	160	102	145	157	133	132	131	144	167	160	156	141	183	178	200	170	167	151	158	163	179	173	160	177	182	187	193	172	166	146	207	203	192	164	137	136	159	178	162	161	165	165	165	155	159	154	151
38.5	157	150	159	105	146	161	134	131	132	147	170	164	157	143	184	179	199	172	169	153	160	165	183	176	161	180	185	189	194	170	168	147	208	203	195	170	137	139	158	179	162	161	167	168	165	156	160	157	152
38.75	158	147	162	105	146	158	133	131	134	145	166	162	157	143	184	180	200	172	169	150	158	164	181	172	161	182	184	189	193	171	164	147	206	202	193	167	135	136	158	179	161	161	163	165	164	154	158	158	152
39	154	149	161	103	144	162	133	134	135	143	167	160	158	142	187	178	199	173	167	151	159	164	183	174	160	177	181	188	195	174	167	146	208	200	191	162	135	135	156	178	162	164	164	166	163	152	161	156	147
39.25	157	147	161	103	147	161	133	134	133	144	169	162	159	143	186	178	201	174	168	152	160	166	183	174	163	179	183	189	196	175	168	147	211	202	192	164	140	138	159	178	165	164	167	166	164	155	161	155	149
39.5	157	150	165	106	146	163	133	132	134	146	166	163	157	142	186	179	198	173	169	151	158	164	183	174	162	179	184	191	194	173	166	146	208	201	193	163	135	136	157	178	164	162	165	167	165	153	161	156	152
39.75	160	149	163	107	149	163	134	136	133	148	168	164	159	145	186	183	201	173	171	154	159	167	182	175	164	182	185	193	196	175	168	147	210	205	196	167	138	138	161	179	164	163	166	169	167	156	162	157	155
40	157	152	162	107	151	164	135	136	135	149	169	164	156	144	185	180	201	173	172	155	162	167	183	177	163	180	183	191	197	176	172	151	209	205	198	170	141	139	161	181	166	165	166	171	167	158	164	161	154
40.25	157	149	162	104	148	162	133	133	134	144	167	160	158	144	184	180	201	174	170	150	157	166	183	173	163	180	183	188	195	174	166	147	207	202	193	164	139	136	158	179	163	162	165	167	164	156	160	154	153
40.5	159	152	162	106	151	164	134	134	134	149	169	166	157	145	184	180	200	173	172	157	160	167	183	176	165	181	185	192	196	175	171	151	210	206	196	170	139	137	162	181	165	163	166	171	171	157	161	158	155
40.75	157	152	163	104	150	163	134	134	134	146	169	165	157	145	184	179	200	173	171	153	159	165	182	177	162	178	184	190	195	172	167	148	208	204	195	168	137	136	159	179	165	161	166	170	167	157	161	159	152
41	157	149	163	106	149	164	134	134	133	146	167	163	159	144	183	178	198	174	171	154	159	165	184	174	162	180	182	190	194	175	169	147	210	203	195	167	138	136	160	180	163	164	165	168	166	156	159	157	152
41.25	157	151	163	106	149	166	136	134	136	146	168	164	160	141	185	180	200	175	171	153	161	166	184	175	163	181	181	190	194	177	168	149	208	204	195	164	139	138	160	180	166	163	166	167	166	155	163	157	151
41.5	159	150	163	110	152	168	137	137	139	152	172	167	160	143	189	182	202	175	174	156	163	170	187	179	166	181	185	193	198	176	171	150	214	207	198	171	143	141	161	182	167	166	169	172	169	160	166	161	154
41.75	161	151	165	103	152	165	137	134	135	148	168	162	160	145	186	182	202	175	171	152	160	164	184	175	165	179	185	188	194	173	166	147	208	202	194	165	135	138	159	178	163	163	166	165	162	155	159	156	151
42	162	153	163	109	153	166	136	135	138	147	171	167	160	146	187	179	202	175	174	155	161	169	184	179	163	183	185	191	198	173	168	152	210	207	198	171	137	140	161	178	163	162	166	172	168	158	160	159	153
42.25	159	151	165	108	153	169	136	136	136	149	169	163	161	145	186	181	202	175	172	155	161	168	184	180	163	181	186	190	196	176	168	149	211	204	196	167	140	138	160	179	165	164	168	168	166	156	161	158	152
42.5	159	152	165	106	153	170	141	139	138	150	174	168	162	145	187	181	201	176	174	156	163	169	187	179	164	180	184	191	195	178	168	152	213	207	199	170	141	139	159	180	166	165	169	171	169	158	164	159	152
42.75	163	154	165	109	156	167	135	134	136	150	168	165	162	148	189	181	201	174	174	156	160	166	184	179	164	184	186	191	196	175	169	151	211	206	194	168	139	141	162	179	165	163	166	169	167	157	162	159	156
43	162	153	165	109	155	168	139	138	137	151	172	168	161	147	188	181	202	178	174	156	161	169	187	179	164	181	186	191	197	178	170	151	213	205	196	170	141	140	162	179	166	167	168	172	168	158	163	159	155
43.25	160	152	165	111	157	172	141	140	140	151	174	170	162	145	186	183	203	179	177	160	163	171	186	182	167	183	186	192	199	181	172	152	215	209	199	172	142	139	163	184	169	167	170	172	171	160	167	162	155
43.5	159	152	167	109	154	175	143	145	142	152	178	172	163	142	188	183	200	180	177	160	165	173	191	181	165	181	184	193	198	179	174	153	214	207	200	172	142	140	159	184	171	169	172	173	170	160	167	160	151
43.75	159	150	163	109	156	170	137	137	137	152	172	167	160	145	186	179	202	177	173	157	164	169	186	182	163	181	185	190	197	178	168	149	213	207	199	173	139	138	161	179	166	164	167	171	169	159	162	158	154
44	161	150	166	109	154	175	145	144	144	152	175	169	163	143	188	184	201	181	177	159	166	173	190	183	168	181	183	190	196	181	173	153	216	209	199	171	143	138	159	184	172	169	171	172	169	159	167	160	149
44.25	159	150	167	110	154	177	146	145	143	152	179	171	163	142	187	183	201	182	177	159	165	173	191	184	165	180	181	192	198	182	174	155	217	209	201	173	143	141	159	184	169	169	170	171	170	159	169	163	148
44.5	163	152	166	109	156	174	143	142	143	154	175	170	162	146	187	181	200	178	176	157	164	171	190	180	165	181	184	191	197	178	170	151	215	208	200	173	138	137	160	180	167	167	170	171	170	159	167	161	151
44.75	169	160	172	117	166	172	138	132	134	151	164	169	165	155	188	188	207	177	178	165	162	169	182	181	171	189	193	196	202	181	174	155	213	209	193	174	147	147	171	187	168	165	170	175	170	160	161	162	166
45	161	153	167	108	156	171	138	137	136	147	168	166	160	145	185	180	201	178	174	155	160	169	186	178	164	181	184	190	196	177	169	148	214	205	196	167	139	138	160	179	166	163	167	170	165	156	161	157	151
45.25	163	154	166	111	157	174	142	139	139	150	171	167	162	149	189	185	203	180	177	158	162	172	189	181	166	182	188	193	198	178	171	151	215	208	196	169	141	138	163	183	170	165	168	170	167	160	164	160	155
45.5	160	154	168	113	162	176	143	142	142	154	176	171	164	147	188	184	205	181	179	161	166	173	192	186	166	185	186	193	198	181	175	155	217	210	200	174	145	140	164	184	172	169	172	175	171	161	167	162	156
45.75	163	155	166	111	161	172	139	137	138	151	168	166	162	149	185	183	203	178	177	159	161	168	185	182	165	185	187	191	198	178	168	150	212	206	197	170	140	142	162	182	168	165	166	172	167	159	163	160	155
46	161	153	166	111	159	174	138	136	137	148	170	166	162	146	188	180	200	177	175	156	160	168	186	182	164	182	186	189	195	176	166	149	211	206	195	168	140	140	160	177	165	164	166	167	167	156	161	156	154
46.25	165	155	173	117	163	185	152	151	150	160	182	179	167	147	193	188	205	187	184	166	175	180	198	189	170	183	186	195	202	187	180	160	224	213	206	178	147	141	163	189	177	174	176	180	175	165	175	168	155
46.5	171	161	173	115	164	171	140	132	135	150	163	168	163	155	190	188	207	180	179	162	161	170	182	181	170	188	192	194	200	178	171	155	214	207	191	172	145	145	168	185	168	164	167	172	167	159	159	159	163
46.75	163	154	167	115	161	177	143	141	142	154	173	171	164	149	188	184	206	181	180	162	164	172	190	185	169	186	189	196	200	181	172	153	216	210	200	174	145	143	163	183	170	167	172	174	173	161	166	161	157
47	162	156	167	118	165	177	143	142	143	156	177	174	163	150	187	184	205	180	181	164	166	176	190	187	167	184	188	196	200	182	175	156	219	214	201	178	148	144	165	184	173	168	172	178	174	163	167	166	160
47.25	163	158	170	116	163	179	144	142	143	155	176	172	165	151	188	185	205	182	181	163	164	174	189	187	169	188	189	195	201	183	173	154	219	213	201	176	148	145	165	185	173	167	171	176	172	165	167	166	161
47.5	163	156	169	116	164	179	145	143	144	156	176	171	165	147	189	185	204	182	180	162	166	175	191	185	168	185	186	193	200	182	171	156	219	212	201	175	146	142	164	185	171	168	174	175	173	164	168	163	158
47.75	164	156	169	116	163	179	143	140	142	152	173	171	165	150	189	184	204	182	181	162	164	172	191	183	166	186	187	193	201	181	170	153	214	208	199	172	146	144	164	185	170	169	170	173	169	161	167	160	158
48	172	163	174	120	169	179	143	135	139	156	171	172	169	157	190	188	209	182	182	170	164	174	186	189	175	191	195	198	204	183	176	158	220	213	198	178	148	150	170	187	172	169	175	180	174	164	165	164	167
[truncated: 47 more columns]

## Sheet: WT_Rep2
Plate Type	PM-M2
Group	Wildtype
Replicate no.	2
Hour	A01	A02	A03	A04	A05	A06	A07	A08	A09	A10	A11	A12	B01	B02	B03	B04	B05	B06	B07	B08	B09	B10	B11	B12	C01	C02	C03	C04	C05	C06	C07	C08	C09	C10	C11	C12	D01	D02	D03	D04	D05	D06	D07	D08	D09	D10	D11	D12	E01
0	50	39	42	41	37	49	46	49	48	53	76	62	48	33	38	37	32	41	39	42	67	40	57	51	43	33	33	38	37	42	41	39	45	49	58	58	46	35	35	49	49	41	40	39	45	50	47	61	43
0.25	55	43	41	38	39	48	43	48	51	53	72	64	45	39	41	38	35	42	37	42	61	44	58	51	42	36	36	39	36	43	40	39	44	58	60	59	43	35	38	42	45	37	42	39	46	49	53	58	40
0.5	60	46	47	45	45	54	53	56	55	58	80	66	55	41	48	47	38	50	46	47	71	49	64	60	49	41	44	48	47	52	48	48	57	70	67	66	53	41	41	54	58	50	49	46	54	54	61	64	48
0.75	52	45	42	42	43	47	43	48	49	50	64	57	46	42	40	41	39	44	41	43	61	43	58	52	45	40	40	43	40	43	42	43	48	75	55	56	49	40	41	48	47	43	44	42	48	48	54	54	46
1	56	47	45	46	46	52	47	53	53	59	71	63	50	45	43	45	45	47	43	49	68	50	62	54	47	44	44	47	46	48	46	48	52	85	65	61	49	44	46	47	52	43	48	45	51	55	58	60	51
1.25	68	57	48	47	51	47	46	46	47	52	60	55	57	50	47	50	48	44	44	49	61	47	56	56	58	53	54	46	48	45	47	49	50	86	54	55	53	51	54	48	55	45	45	48	50	51	53	56	53
1.5	61	56	51	48	52	50	49	48	51	53	59	57	55	51	47	48	48	47	43	47	63	50	62	59	53	48	50	48	50	48	46	46	49	93	56	54	53	46	53	49	55	45	48	45	49	51	58	56	54
1.75	61	57	51	53	52	57	53	55	57	63	73	65	54	52	49	51	50	51	50	53	71	56	67	61	55	52	52	53	53	54	51	51	58	99	71	64	55	49	54	53	60	50	52	53	58	60	68	63	58
2	65	60	54	52	51	58	49	55	57	60	72	66	55	52	50	49	49	54	48	52	70	55	65	61	53	53	52	50	52	56	50	51	55	103	69	64	54	48	53	53	60	51	49	51	56	57	67	63	57
2.25	63	59	56	53	57	62	57	61	64	68	81	69	57	55	52	54	52	55	54	57	80	59	69	64	55	51	54	54	57	58	56	57	65	109	73	71	56	51	54	54	63	53	58	58	63	65	73	68	59
2.5	66	61	57	52	55	60	53	58	59	61	74	65	58	55	52	55	52	56	51	54	75	56	70	66	55	55	55	54	54	59	52	54	61	104	70	65	57	50	54	56	67	53	51	54	57	61	71	63	59
2.75	74	64	58	54	58	61	57	57	62	59	73	65	62	58	56	57	52	58	52	52	74	59	70	68	60	60	59	54	56	59	52	56	60	110	67	62	58	54	58	58	67	52	52	53	55	58	70	64	62
3	76	65	60	54	60	62	56	58	63	63	73	65	62	59	55	57	55	58	50	54	77	61	69	66	60	60	60	55	56	59	55	57	60	110	68	64	59	53	60	59	69	54	55	54	56	59	70	64	62
3.25	78	67	61	59	61	66	59	60	62	65	79	67	63	62	59	59	56	59	53	58	79	60	72	65	62	60	64	56	60	61	56	59	62	115	73	66	61	57	63	58	72	56	54	56	59	63	70	66	64
3.5	67	66	61	61	66	71	62	64	67	73	84	74	65	61	58	62	58	61	61	65	87	66	75	70	61	59	61	63	65	68	59	65	68	124	80	73	64	58	65	62	75	60	67	67	69	70	74	73	68
3.75	83	76	65	63	69	65	63	58	65	65	70	69	75	69	70	68	65	61	56	64	77	65	70	73	74	71	75	63	71	64	57	68	66	117	65	66	67	66	73	65	78	58	59	65	61	64	66	66	71
4	69	70	58	61	68	66	57	58	63	66	72	65	67	64	58	59	62	56	55	58	81	62	69	65	65	62	64	61	66	63	57	60	63	119	70	64	64	57	64	58	73	55	60	63	61	65	67	65	69
4.25	84	75	66	62	69	66	60	58	63	66	73	68	74	68	65	65	65	60	56	62	79	64	73	72	70	72	72	60	69	63	56	67	62	116	68	64	66	64	73	63	78	57	59	66	64	65	68	64	74
4.5	71	69	64	63	69	73	63	66	69	78	86	75	68	65	59	64	62	62	65	67	93	69	77	72	63	63	66	64	69	73	61	67	72	129	82	76	64	59	68	64	79	63	67	71	71	74	78	75	71
4.75	78	75	65	65	71	68	63	59	66	70	75	70	71	68	63	66	64	61	61	62	84	65	74	74	69	67	72	62	69	68	59	67	68	124	71	68	64	63	71	63	80	59	62	66	62	69	70	68	71
5	83	80	66	68	75	73	64	62	67	74	76	73	76	72	66	71	70	63	63	66	86	69	75	73	76	72	75	68	75	71	61	69	69	129	74	73	67	68	78	66	83	61	65	73	71	74	73	74	76
5.25	83	72	67	65	69	72	66	65	70	70	81	73	69	65	63	66	63	66	62	63	87	66	80	73	67	68	69	63	67	70	59	68	73	126	75	70	66	58	66	67	84	60	62	63	66	66	74	69	70
5.5	80	73	68	65	69	74	66	67	70	70	84	75	67	64	64	67	64	67	63	64	90	67	81	76	66	67	69	62	69	73	60	67	74	129	78	72	64	59	68	65	84	61	65	67	66	71	77	69	70
5.75	77	79	65	70	79	76	67	66	71	77	83	76	75	70	67	71	71	66	70	69	93	70	77	75	74	71	74	70	79	75	65	74	75	134	79	75	70	67	76	67	85	64	74	77	75	78	77	76	77
6	82	79	68	69	77	75	65	62	70	69	74	71	75	72	67	71	70	66	64	67	86	70	76	76	73	74	77	67	75	72	61	73	75	130	72	68	67	67	75	67	86	59	65	71	65	69	73	69	75
6.25	83	83	69	72	80	75	67	64	72	71	78	73	77	73	68	73	72	63	65	70	86	69	79	76	76	78	77	70	78	74	64	73	73	134	72	71	67	68	77	67	87	63	70	74	68	73	72	70	78
6.5	84	84	71	73	82	76	69	63	70	75	77	74	77	76	69	74	74	68	68	70	92	71	78	76	77	78	79	71	80	77	63	75	75	135	76	72	73	69	79	70	89	63	72	76	71	77	74	69	80
6.75	83	78	72	72	78	82	70	72	76	77	84	78	78	75	69	72	70	70	70	70	96	73	84	79	74	74	76	69	78	78	65	74	79	138	83	77	72	66	77	71	94	65	75	77	73	77	85	74	76
7	91	83	74	70	81	77	67	62	73	70	76	77	80	77	73	75	75	65	67	70	89	70	78	80	79	79	83	71	80	77	63	76	77	131	75	69	72	70	83	73	94	63	68	78	68	72	73	70	78
7.25	77	74	69	71	77	83	70	72	74	78	87	77	72	71	66	73	67	71	71	71	99	75	86	75	72	69	71	71	78	82	66	75	83	138	85	77	72	63	73	72	94	63	74	78	75	77	83	76	76
7.5	88	83	73	72	80	80	70	63	73	74	77	76	80	77	73	75	74	69	68	70	92	74	85	82	77	79	80	70	80	79	64	76	78	135	77	73	72	71	81	73	95	62	71	77	67	73	76	70	78
7.75	84	84	74	75	85	82	70	65	71	78	79	75	82	78	71	76	75	69	73	72	93	74	79	79	80	79	81	75	83	82	68	76	77	139	75	74	75	73	82	70	94	66	75	80	73	77	77	73	83
8	89	82	76	71	78	85	74	74	77	79	90	78	76	72	71	73	68	73	72	70	99	77	87	81	74	74	76	70	77	82	65	75	84	141	86	79	70	65	74	74	98	66	73	76	73	79	84	74	75
8.25	94	89	75	76	84	81	73	65	76	76	79	78	85	82	78	79	79	71	72	74	95	78	84	83	82	83	85	73	86	80	64	81	81	140	77	74	75	73	87	76	99	65	72	81	71	77	76	72	84
8.5	91	88	76	79	88	89	77	71	78	85	87	81	87	84	76	82	78	75	78	79	103	80	87	84	84	85	88	77	89	88	70	82	86	146	86	84	77	76	87	76	102	70	82	91	84	84	86	81	89
8.75	88	87	76	77	85	87	73	68	75	80	84	81	83	78	75	78	78	72	76	73	99	77	85	81	80	82	85	74	86	85	68	81	83	143	82	78	75	73	82	73	100	65	77	85	75	78	83	74	86
9	81	78	74	80	86	90	80	81	85	91	100	89	78	76	74	77	74	77	83	82	112	85	92	83	77	77	78	76	86	91	73	80	94	151	97	87	75	70	80	80	104	73	86	93	85	88	92	86	83
9.25	96	91	81	79	89	86	76	67	80	78	81	81	87	82	80	85	80	74	76	78	97	79	88	86	87	90	90	73	89	84	68	84	86	142	80	78	77	76	89	79	107	67	75	86	73	79	81	74	86
9.5	93	89	77	78	89	88	75	69	76	80	81	80	83	82	78	80	79	72	77	75	99	79	85	84	81	86	87	73	88	85	68	80	85	144	82	77	76	75	87	74	104	67	78	85	74	81	83	75	86
9.75	88	90	78	80	92	92	75	72	79	85	89	82	87	84	76	83	80	76	81	80	105	83	89	82	85	86	86	77	90	91	74	83	90	148	89	81	78	76	87	76	107	70	85	91	81	85	86	80	87
10	92	87	79	80	88	89	80	73	80	87	93	86	88	84	76	83	82	75	83	80	108	84	90	86	86	89	90	78	93	90	73	85	91	153	94	88	78	79	92	77	105	73	85	96	85	89	88	87	88
10.25	97	93	80	85	93	90	82	72	81	83	85	87	89	84	82	86	85	77	82	80	103	83	89	90	89	89	90	80	93	90	73	87	92	148	86	81	79	78	92	81	109	70	85	91	77	84	87	78	90
10.5	89	84	82	81	90	99	83	85	90	94	102	92	81	79	79	82	79	84	87	82	114	89	98	92	79	78	83	82	91	97	76	85	101	155	98	88	79	71	84	86	111	76	90	94	86	87	96	86	85
10.75	97	89	81	79	87	94	83	78	84	84	94	87	85	81	81	83	77	79	81	76	107	82	93	88	81	86	87	78	87	89	72	83	94	148	91	82	77	72	85	82	109	72	82	87	77	82	87	80	83
11	89	89	81	85	92	98	83	80	85	91	97	89	83	83	79	84	78	83	86	80	111	85	95	90	80	86	86	82	92	98	75	87	99	153	97	86	80	73	88	85	112	77	90	93	82	86	94	84	87
11.25	102	93	87	85	93	100	86	81	88	89	98	90	89	88	84	87	84	85	86	81	113	88	99	95	86	93	91	84	90	95	75	88	99	152	94	87	81	76	91	87	114	78	89	90	81	88	93	85	87
11.5	99	92	85	84	91	98	86	79	89	86	96	87	87	85	82	86	82	83	86	80	110	86	96	92	85	89	92	80	91	94	74	88	97	152	92	85	81	79	90	86	113	75	87	88	80	85	94	83	86
11.75	92	88	81	85	93	100	87	85	88	95	101	91	83	82	81	87	82	84	89	84	116	90	98	90	81	88	86	84	94	98	77	89	103	158	103	94	79	74	88	86	115	78	93	98	87	90	98	87	88
12	92	90	82	85	96	99	84	81	86	89	97	90	84	83	81	86	84	84	87	82	114	87	96	91	84	88	87	82	94	99	76	87	101	155	98	88	81	75	87	86	115	78	92	94	82	88	96	84	87
12.25	105	97	89	87	96	102	90	83	91	92	101	93	89	88	86	90	87	88	90	83	115	89	101	95	90	94	95	85	95	98	76	91	103	158	98	89	83	80	96	87	118	77	91	94	84	87	96	88	91
12.5	91	90	84	84	92	99	85	80	86	90	97	91	85	84	80	85	82	83	90	81	114	88	95	91	81	89	89	86	95	99	76	89	100	155	97	86	81	75	90	84	116	76	92	95	83	88	96	85	89
12.75	90	92	79	84	94	100	86	81	87	89	98	88	85	84	80	84	82	83	89	84	115	87	100	91	83	91	87	83	94	99	75	88	102	157	97	86	83	77	90	85	115	79	92	99	86	90	95	85	89
13	95	90	84	86	97	105	90	87	95	101	111	98	86	84	81	88	85	86	94	87	123	95	104	95	83	88	88	84	99	103	79	93	109	163	108	95	79	77	93	89	116	81	97	102	93	95	102	92	90
13.25	99	96	88	88	99	106	92	86	92	94	104	95	89	89	86	90	86	90	94	85	121	92	104	97	88	94	94	87	98	104	81	94	107	159	103	93	84	80	92	88	122	83	96	101	88	94	100	89	91
13.5	99	95	85	87	98	104	89	85	91	95	102	96	90	88	84	88	87	85	93	88	119	91	100	92	88	94	94	85	98	102	77	93	104	162	101	93	81	82	94	87	118	79	97	101	89	91	98	91	92
13.75	100	95	86	87	98	103	89	83	92	95	102	93	90	88	85	90	85	86	94	87	120	90	102	96	88	95	93	87	98	102	78	93	106	161	100	91	83	80	95	90	120	79	97	101	87	92	97	87	91
14	100	97	87	90	99	107	91	87	91	95	103	93	93	89	88	92	88	88	95	87	122	93	103	94	87	97	95	87	100	104	78	94	106	162	101	92	84	81	97	90	120	82	98	101	88	94	100	89	92
14.25	99	97	90	91	102	107	93	87	94	96	103	98	94	92	89	93	90	90	97	90	121	95	102	95	89	98	95	90	102	107	83	96	108	164	105	92	87	84	97	92	123	82	101	103	91	97	102	89	95
14.5	101	97	91	92	102	110	95	91	96	102	109	98	92	91	88	93	89	93	99	91	123	98	107	99	88	97	95	89	103	107	83	98	112	166	107	95	86	80	98	94	124	83	101	106	91	98	104	92	94
14.75	99	96	87	92	103	107	94	88	94	101	105	96	93	90	88	92	90	88	99	90	123	95	102	95	89	96	96	86	101	107	81	99	110	168	105	98	86	85	99	92	123	83	101	106	93	99	103	93	95
15	99	94	91	95	101	115	101	95	99	101	115	104	94	90	91	96	89	97	102	93	131	102	113	104	92	94	92	92	104	114	87	101	121	167	111	101	91	81	99	98	131	90	106	113	96	103	106	97	93
15.25	95	93	88	94	104	113	93	92	97	101	108	99	93	90	88	94	91	92	101	90	128	97	108	97	89	95	93	90	103	112	82	97	113	167	108	96	88	80	97	97	126	86	104	108	93	99	106	94	96
15.5	103	99	90	91	103	109	91	89	94	97	105	97	95	93	90	94	90	90	98	90	124	95	104	98	91	100	99	89	103	106	82	96	110	164	102	95	86	86	99	92	125	83	100	107	91	97	101	90	95
15.75	109	103	94	95	105	111	97	87	94	98	106	97	98	97	92	96	92	92	97	92	125	99	107	101	95	101	101	91	104	108	81	98	115	165	103	94	88	87	103	95	130	85	101	104	89	97	102	89	97
16	102	99	95	96	103	115	98	93	98	103	110	103	96	94	93	99	93	96	102	94	128	100	110	104	94	101	98	94	105	112	86	102	116	169	110	98	89	86	102	97	130	89	106	110	96	99	107	95	99
16.25	103	97	95	95	101	113	101	94	101	102	110	100	95	93	91	98	91	96	100	93	132	103	112	103	95	97	96	95	104	113	85	100	119	169	110	99	90	82	99	98	130	89	106	110	95	100	110	94	95
16.5	102	103	94	97	110	113	98	91	97	102	109	100	97	95	94	99	96	93	102	91	128	99	108	100	96	102	99	92	105	114	87	102	117	170	110	98	90	87	103	96	131	88	105	112	94	101	106	95	101
16.75	99	101	93	98	111	117	97	92	100	105	113	102	98	97	92	100	97	96	109	97	133	101	110	100	96	102	102	96	113	117	89	105	120	173	114	103	93	89	105	103	130	90	114	119	100	106	108	97	103
17	113	108	100	100	110	116	102	93	101	100	109	102	101	99	97	104	97	98	104	95	130	101	111	103	101	107	106	95	109	113	88	105	120	170	105	99	91	88	107	101	133	86	106	109	92	101	107	93	103
17.25	104	102	94	96	108	117	100	94	101	102	112	103	98	96	92	100	95	97	105	94	134	100	113	103	94	103	101	94	109	115	87	103	120	169	110	100	89	87	101	100	133	88	108	111	95	101	106	95	99
17.5	102	101	96	99	110	119	99	96	102	105	115	104	99	96	92	101	95	99	108	97	135	103	113	104	95	105	100	99	108	119	89	106	124	173	114	104	91	89	105	103	134	89	111	117	101	107	109	99	101
17.75	103	101	96	99	112	123	106	102	109	113	121	112	97	97	95	103	99	101	112	101	142	108	117	109	95	106	102	99	111	121	92	110	127	177	122	109	93	89	107	104	136	94	116	120	106	111	115	105	101
18	106	106	99	103	113	120	103	96	102	106	114	104	101	100	98	105	100	101	110	100	134	106	113	105	98	108	106	99	112	118	90	105	124	173	115	103	94	94	110	103	137	92	114	118	99	105	112	98	105
18.25	104	103	95	100	110	119	100	92	99	103	110	100	100	97	96	102	97	97	105	96	131	101	111	103	97	104	101	96	109	115	87	105	121	170	109	100	91	87	105	102	133	89	110	114	95	104	108	93	103
18.5	103	108	98	106	117	124	106	99	108	113	117	108	105	102	97	106	102	102	113	105	141	108	114	106	100	108	107	105	118	123	94	111	128	180	119	108	100	95	112	108	137	96	119	125	107	113	115	104	108
18.75	117	109	103	102	115	122	104	96	103	104	113	105	106	105	102	107	103	101	108	98	133	104	116	108	102	113	111	99	113	118	90	108	122	172	110	102	95	93	112	105	138	92	111	115	95	104	110	96	104
19	114	110	101	102	114	121	105	97	105	106	115	106	104	103	99	105	99	100	109	100	135	105	115	105	102	112	108	98	113	118	91	107	124	175	114	105	95	93	110	103	137	92	112	115	102	108	113	96	104
19.25	118	112	103	104	116	123	106	99	104	107	115	107	106	104	101	107	103	102	107	99	134	106	116	108	104	113	112	98	114	119	90	106	125	174	111	103	94	93	111	105	139	90	109	114	95	105	110	97	106
19.5	108	105	105	110	119	136	121	115	119	127	135	122	108	101	106	111	106	111	121	112	156	122	129	121	103	107	102	108	121	134	101	121	141	186	133	121	100	93	111	115	146	104	126	133	115	120	125	113	104
19.75	109	105	100	102	115	123	103	97	104	104	113	106	104	101	100	105	101	101	109	98	136	106	116	108	100	110	108	98	115	122	90	107	126	176	113	104	95	92	111	105	140	94	112	120	99	105	110	99	105
20	114	112	102	104	115	124	107	98	104	107	115	106	105	100	100	106	101	100	110	98	136	106	114	108	103	112	109	98	113	120	88	107	126	176	116	104	96	94	111	106	139	91	110	116	99	108	112	99	103
20.25	114	109	103	106	117	125	107	99	106	106	114	108	107	103	104	107	103	104	111	101	140	107	118	112	102	112	111	100	115	122	91	111	128	177	115	105	98	95	111	105	141	95	115	121	99	109	112	98	106
20.5	125	120	107	111	124	123	109	98	107	109	108	107	119	114	113	118	112	103	111	109	136	112	115	111	118	123	122	102	124	123	91	113	125	179	108	102	103	106	122	114	147	97	115	125	105	112	109	100	116
20.75	111	109	101	104	116	124	107	95	104	105	112	104	107	102	100	105	102	101	111	100	136	107	115	107	101	110	110	99	113	118	91	109	126	176	113	103	97	96	110	106	141	93	113	117	99	105	112	98	104
21	121	114	109	105	118	126	108	101	105	109	114	107	110	105	106	109	105	103	110	101	140	110	120	109	106	117	115	100	116	122	92	110	126	177	114	105	96	97	115	109	142	93	114	118	97	106	113	96	107
21.25	115	108	102	106	118	128	111	100	107	114	120	113	105	101	101	107	102	103	112	103	143	110	119	109	101	110	108	98	115	123	92	110	131	178	121	107	94	93	111	106	140	93	116	123	102	111	115	103	104
21.5	114	112	107	109	122	130	111	106	112	116	123	112	108	105	104	111	108	106	118	107	146	113	123	111	105	114	111	103	120	127	94	113	135	182	124	111	99	96	113	112	146	98	121	126	106	114	117	105	108
21.75	120	115	106	106	121	128	110	99	106	107	114	108	110	106	104	111	105	107	113	102	141	109	123	112	106	117	115	101	115	121	93	111	129	176	115	106	97	93	114	109	146	94	113	119	99	110	115	99	106
22	125	121	110	109	125	124	108	97	105	108	108	107	117	111	115	115	111	102	114	106	135	108	117	112	115	124	123	102	125	122	93	115	126	178	107	103	100	105	121	113	146	94	115	123	103	111	109	99	116
22.25	118	119	108	111	124	127	110	100	109	109	111	109	115	113	108	115	111	104	115	106	141	110	119	111	111	119	116	104	124	125	96	114	129	181	113	106	102	102	120	112	148	96	119	125	103	113	113	98	112
22.5	124	122	109	112	128	130	113	97	109	113	113	111	117	114	115	118	115	105	117	109	141	114	117	114	116	124	122	106	128	125	95	116	130	183	115	110	106	108	124	113	147	97	119	130	109	119	113	106	120
22.75	116	113	107	109	122	132	113	108	113	121	127	117	111	108	106	112	107	108	120	108	150	117	123	115	107	117	115	106	122	130	96	117	138	185	127	116	100	97	117	113	147	98	123	129	112	118	122	107	112
23	124	122	111	112	128	129	112	100	111	118	118	114	118	116	112	118	115	106	120	109	147	116	121	116	119	127	123	106	131	127	99	118	134	187	121	118	105	108	126	115	149	99	124	133	115	123	117	111	122
23.25	117	116	110	113	126	133	115	108	114	120	124	115	112	111	107	115	111	109	122	111	150	117	126	114	109	121	118	107	125	131	99	118	139	187	126	116	103	103	119	116	150	100	124	133	110	120	123	108	114
23.5	126	126	112	119	132	133	115	101	110	116	116	115	122	119	118	122	120	109	122	114	148	119	119	118	121	128	130	112	134	131	98	119	136	186	119	117	109	111	131	118	153	102	125	139	118	122	117	109	123
23.75	123	123	113	116	129	137	117	105	114	115	119	115	120	117	114	122	116	114	122	109	148	117	126	117	116	127	123	109	128	131	99	120	137	187	118	112	108	107	126	118	152	101	125	131	109	121	120	106	118
24	119	118	111	114	127	135	115	105	114	116	123	116	114	110	110	118	112	111	120	111	149	117	126	119	111	121	118	109	125	129	99	117	141	184	123	114	105	103	119	116	153	103	126	128	109	119	121	106	114
24.25	127	125	114	116	130	131	116	99	111	112	112	112	121	120	118	122	119	109	122	114	145	115	121	113	121	130	128	109	133	131	98	119	134	184	115	112	108	111	127	120	151	102	123	134	110	118	115	104	120
24.5	126	125	113	116	132	134	114	101	113	117	120	115	122	120	119	123	119	110	122	116	147	120	123	115	123	132	129	110	133	134	101	120	136	186	120	118	106	113	129	121	153	103	128	136	116	123	118	110	123
24.75	125	122	114	115	129	138	121	110	115	120	125	115	116	112	111	119	115	113	121	113	151	120	128	120	111	124	122	110	127	134	100	121	143	188	125	116	105	106	123	119	153	103	127	132	108	119	123	110	117
25	131	128	117	119	132	134	118	101	115	114	114	113	124	118	119	125	120	111	120	115	146	119	126	119	123	132	130	107	133	131	100	123	136	185	116	112	107	113	129	120	153	102	122	132	109	119	116	103	120
25.25	131	129	116	117	134	136	118	104	116	115	115	116	127	121	119	124	120	111	120	113	147	120	127	120	122	132	130	109	131	132	101	122	139	184	118	111	109	110	131	123	156	103	123	131	108	121	118	103	120
25.5	127	128	115	119	137	136	118	106	117	115	116	116	123	119	118	124	120	113	124	116	147	120	128	120	120	130	127	112	132	133	100	123	142	186	117	114	108	110	131	119	156	103	126	132	106	121	117	104	121
25.75	134	131	119	120	134	138	119	104	115	116	118	114	126	121	123	128	123	113	126	116	150	121	127	121	126	134	134	113	135	133	101	124	139	187	119	115	112	113	135	124	158	104	128	137	113	123	119	106	126
26	134	132	118	120	134	137	119	106	115	117	117	118	128	120	122	125	121	113	124	116	145	121	126	118	126	132	133	112	133	133	101	123	141	186	116	113	110	114	132	123	159	103	126	133	110	121	116	106	122
26.25	133	133	121	122	136	139	120	108	118	116	119	118	129	124	125	128	123	114	126	117	147	122	131	121	127	136	133	113	135	133	102	126	142	187	119	115	111	114	134	127	160	105	127	135	110	122	115	106	125
26.5	123	126	115	120	136	141	119	108	115	118	120	116	124	122	115	121	120	113	126	116	152	122	132	119	119	129	127	113	134	136	105	123	144	189	124	115	112	109	130	123	159	106	131	135	113	125	123	106	123
26.75	132	131	121	123	138	143	121	109	118	119	122	119	127	124	122	128	123	114	129	119	151	123	131	121	124	133	132	114	135	137	105	125	146	192	122	116	112	116	134	124	160	107	129	136	114	125	122	109	126
27	135	138	123	123	139	142	123	108	120	118	119	119	131	126	126	130	125	115	126	120	150	124	131	125	126	137	135	114	135	136	104	127	144	189	119	116	111	116	135	127	162	106	128	137	112	123	119	107	125
27.25	129	134	121	121	140	140	123	105	118	116	118	119	129	122	124	131	124	116	124	119	150	120	130	123	126	136	134	114	137	136	102	126	143	189	121	114	110	116	135	125	161	105	129	136	113	121	119	106	126
27.5	124	131	119	124	138	140	125	108	120	121	123	119	128	122	121	128	123	115	131	119	154	127	130	123	126	134	130	115	137	138	105	125	146	193	126	120	111	113	133	125	161	107	132	140	118	130	123	112	128
27.75	121	132	119	126	143	142	123	109	120	127	122	121	130	128	123	130	126	118	133	122	156	125	128	122	126	135	132	119	142	142	107	127	147	194	126	121	114	116	136	128	161	109	138	144	119	131	125	115	127
28	123	134	120	124	141	142	123	110	119	120	120	121	131	126	122	132	126	115	128	120	154	124	130	125	124	136	133	116	138	137	103	126	146	190	120	118	111	112	135	126	162	106	132	139	113	124	121	108	128
28.25	130	129	124	120	136	147	129	117	124	122	133	125	124	120	120	129	120	121	130	118	158	128	138	129	121	130	130	116	133	140	107	126	151	193	131	121	110	109	128	127	163	109	134	137	116	124	129	113	121
28.5	126	138	124	131	148	148	127	112	124	128	126	123	133	131	125	137	130	120	136	128	160	130	132	126	131	139	137	121	145	148	111	130	151	199	128	126	118	118	142	133	165	113	144	149	125	134	129	116	133
28.75	122	132	120	123	140	144	122	108	118	125	127	121	127	124	120	127	123	116	131	121	158	126	131	123	125	137	134	116	139	141	107	127	149	194	126	123	112	113	136	127	160	109	137	145	121	131	124	115	127
29	127	136	124	129	145	146	127	112	122	126	124	122	133	130	128	135	130	119	133	125	159	128	132	126	132	139	137	119	145	145	110	129	151	194	127	123	116	120	141	129	164	111	141	147	123	133	126	116	130
29.25	126	137	124	126	143	143	125	111	122	123	124	122	131	130	126	132	127	119	132	123	157	128	134	125	128	140	135	117	142	141	108	127	148	194	127	119	114	117	139	129	165	109	136	142	119	131	126	113	129
29.5	134	137	127	128	143	149	129	115	123	124	125	124	132	128	130	135	128	121	133	125	157	130	134	130	131	141	139	117	141	141	107	132	151	195	127	121	116	119	140	131	167	110	135	142	116	130	127	111	130
29.75	125	136	122	127	144	146	124	112	121	122	121	121	131	126	123	133	126	116	131	122	155	127	134	127	128	136	133	117	142	143	106	127	148	192	125	119	115	114	138	128	165	108	134	140	114	128	125	111	129
30	126	137	123	132	150	152	130	118	125	133	130	125	133	131	126	137	132	123	142	128	167	133	135	129	133	139	137	124	145	147	114	133	156	201	136	131	122	120	142	131	168	114	147	152	130	139	134	121	133
30.25	131	131	126	126	141	153	134	124	130	135	141	131	128	123	125	130	124	125	136	123	169	135	143	131	124	135	131	120	137	146	113	131	157	200	140	131	116	114	135	134	167	112	144	147	125	134	134	120	126
30.5	131	138	127	129	145	149	129	115	123	127	129	125	137	132	130	136	131	122	136	127	162	130	136	128	134	145	141	121	147	146	108	133	154	199	132	126	119	122	144	134	168	112	140	148	124	135	128	117	135
30.75	128	137	126	131	146	148	129	113	123	128	125	125	135	129	128	135	129	121	134	125	161	132	134	127	129	140	137	122	145	145	111	131	155	196	127	125	119	118	141	129	167	112	142	148	124	135	127	114	134
31	136	143	130	131	151	151	134	115	128	127	126	129	136	136	135	141	133	123	137	128	161	132	139	134	136	147	145	122	147	147	110	136	154	197	126	125	121	122	145	136	173	114	139	148	121	133	126	116	135
31.25	128	133	128	130	146	156	135	125	131	133	137	128	132	127	126	137	129	127	142	126	168	136	142	132	128	137	135	128	143	151	116	137	163	202	138	131	121	118	138	137	172	118	149	151	128	138	136	121	132
31.5	126	132	125	128	147	156	134	127	131	136	142	130	128	125	125	135	126	128	143	127	169	136	144	130	126	134	132	123	142	153	114	136	165	205	143	133	120	115	138	135	171	118	150	153	128	138	136	124	129
31.75	133	140	126	128	149	153	131	120	126	135	134	129	136	131	128	137	131	122	139	127	165	134	138	132	135	145	141	122	146	147	112	134	155	201	136	130	119	123	145	132	170	114	145	150	129	139	132	120	135
32	136	143	131	134	149	153	133	118	128	130	129	127	139	135	136	142	135	124	140	132	164	135	138	130	138	147	145	124	149	151	113	136	157	200	133	128	123	125	149	137	172	116	143	153	128	138	129	118	139
32.25	132	139	128	132	148	152	131	118	128	127	128	127	136	133	129	135	132	122	137	127	162	132	141	132	133	142	140	122	146	146	110	133	153	197	129	124	118	119	143	133	171	112	141	146	120	131	130	115	134
32.5	132	143	130	134	148	156	133	121	130	134	136	131	138	135	133	140	134	124	142	131	169	136	139	133	135	146	143	125	149	148	114	137	159	203	136	133	122	125	148	135	174	118	147	153	129	140	132	121	137
32.75	134	143	130	136	152	156	134	119	129	131	131	131	140	135	134	141	136	127	142	131	165	136	139	132	136	148	147	126	152	152	115	139	158	203	134	131	123	124	148	137	173	117	149	153	127	139	129	120	136
33	134	142	129	132	151	156	134	121	131	137	137	130	139	136	133	140	136	128	143	132	170	137	140	134	137	148	145	127	150	151	115	137	163	207	139	134	122	123	146	136	174	118	149	155	132	144	136	122	136
33.25	138	144	132	133	151	156	135	119	128	131	133	129	138	136	134	141	135	126	140	130	166	135	140	133	138	148	145	125	150	151	114	136	159	199	130	128	122	127	148	138	174	117	143	150	125	138	130	117	138
33.5	137	147	136	138	153	157	135	122	135	132	132	132	140	139	136	146	136	129	144	132	167	138	146	139	140	150	148	127	150	153	115	140	163	202	133	131	122	127	151	140	178	120	147	152	124	140	134	119	138
33.75	135	142	130	132	150	156	134	121	130	130	134	127	137	134	134	141	134	127	142	131	167	135	139	132	137	148	143	125	148	151	112	136	159	200	137	131	120	125	148	136	173	117	148	154	128	138	133	121	138
34	135	143	130	135	154	156	135	121	131	137	136	133	139	136	137	144	138	127	146	133	172	139	140	135	140	149	146	128	153	154	118	139	164	207	141	138	123	127	150	136	176	120	152	160	135	144	137	127	141
34.25	138	136	140	142	155	172	152	145	148	150	159	148	142	131	138	148	137	143	156	142	188	152	164	153	137	141	140	137	155	171	132	152	184	216	159	153	134	122	148	149	187	136	164	169	145	153	156	139	136
34.5	137	143	133	135	153	158	138	123	132	137	135	131	141	138	136	143	135	128	144	132	170	138	142	135	140	149	148	127	153	154	117	138	162	204	137	133	125	128	150	139	176	119	150	156	130	142	134	125	139
34.75	133	136	131	134	151	162	140	133	139	143	150	139	134	131	129	140	131	134	147	132	177	143	149	140	130	142	139	127	147	157	117	141	170	210	150	140	122	119	142	137	178	123	151	157	134	143	141	130	133
35	133	137	130	134	153	165	140	130	138	139	146	136	133	132	130	141	132	133	147	132	177	141	149	138	129	141	139	131	149	158	119	143	170	209	147	138	124	120	143	138	178	123	154	158	130	143	142	127	133
35.25	133	134	131	139	156	167	144	136	143	147	153	142	136	131	130	141	134	133	153	137	182	147	153	143	130	144	139	133	151	162	121	145	174	213	157	144	124	120	143	141	180	126	160	165	137	148	147	134	134
35.5	137	139	135	136	153	166	144	133	141	139	146	137	136	132	132	142	133	136	149	133	178	144	150	142	132	144	142	131	149	159	121	143	171	209	147	138	125	119	144	140	180	124	155	158	132	144	145	129	133
35.75	142	144	134	135	153	163	140	129	136	140	146	138	137	134	135	141	135	134	145	130	177	142	148	138	136	145	145	127	148	154	120	141	167	205	144	138	123	123	146	139	179	120	152	155	130	140	140	127	135
36	136	142	135	136	155	166	143	131	140	143	148	139	137	136	132	143	136	135	150	135	178	144	150	140	132	146	145	132	151	161	120	145	172	210	150	141	125	124	147	141	180	125	155	159	135	146	144	128	138
36.25	134	142	133	134	154	165	140	129	137	140	144	134	137	135	134	140	134	132	147	133	175	140	148	137	132	147	145	127	149	157	118	140	170	209	144	137	124	124	146	138	178	123	155	159	132	143	141	126	135
36.5	132	136	132	137	155	165	141	134	141	143	148	140	137	135	130	141	135	134	151	135	181	145	149	140	133	142	143	132	152	161	123	144	174	213	152	143	125	123	149	141	180	124	161	163	139	148	146	133	137
36.75	140	139	137	137	155	170	147	139	144	147	155	145	136	131	134	143	133	138	150	135	182	148	154	142	133	142	142	131	150	161	123	145	177	211	154	145	125	119	144	143	181	126	156	162	137	146	148	133	134
37	140	144	137	135	154	167	142	129	137	139	146	136	137	137	135	144	135	134	147	130	178	142	149	141	135	148	146	130	149	157	119	141	171	207	145	138	124	124	146	142	182	122	152	156	128	141	143	125	135
37.25	136	142	135	139	156	166	141	130	139	141	145	136	138	136	133	144	137	133	150	133	177	143	150	139	134	148	145	132	153	161	121	144	172	210	149	138	126	123	148	142	182	125	157	162	136	145	142	129	138
37.5	144	145	138	136	154	164	143	128	138	139	142	135	139	136	136	144	136	134	145	132	177	143	151	142	137	148	148	128	148	157	119	141	170	207	142	139	125	121	146	143	183	122	151	155	128	142	140	126	136
37.75	145	145	139	138	157	170	144	133	139	141	146	141	140	137	138	146	138	138	150	134	177	144	152	144	137	149	150	132	149	158	118	144	173	207	145	138	127	122	148	144	183	125	155	156	130	144	143	126	137
38	137	141	134	137	155	167	141	130	136	140	145	137	138	135	134	143	135	133	150	133	176	140	149	139	135	146	144	132	152	160	119	143	171	211	147	138	127	123	148	142	181	125	157	161	134	145	142	128	140
38.25	143	144	139	138	155	167	144	131	140	142	148	139	140	137	133	146	136	134	148	133	178	144	151	143	134	150	148	129	150	160	119	143	172	210	147	138	125	125	149	144	182	123	154	155	131	144	143	127	136
38.5	139	145	137	139	160	169	143	133	139	146	149	138	139	136	136	145	139	135	153	135	180	145	149	140	138	151	149	133	156	162	124	145	174	213	149	143	128	127	151	143	183	126	161	164	137	147	145	131	140
38.75	140	143	137	139	157	170	145	136	143	146	148	140	139	139	136	148	140	138	155	137	182	147	154	143	137	149	146	136	155	163	123	145	176	212	153	142	128	124	151	143	185	129	163	165	138	149	148	132	139
39	142	143	139	143	160	174	149	140	148	147	155	145	141	136	138	151	139	141	156	139	186	150	158	148	137	147	147	138	158	169	127	151	181	216	158	146	132	124	150	149	186	132	164	169	142	154	151	136	143
39.25	137	144	136	138	158	168	141	132	137	141	144	137	138	138	136	144	138	134	150	135	180	144	150	141	137	150	146	131	153	162	121	144	172	210	147	139	126	124	149	144	184	125	159	158	133	146	141	126	139
39.5	147	148	142	141	158	171	148	137	144	145	151	142	141	136	138	150	140	139	152	137	182	148	156	146	139	151	147	134	154	163	123	146	176	212	152	141	128	126	149	146	186	128	159	161	134	147	144	130	138
39.75	143	147	141	144	165	173	147	136	145	150	152	143	144	144	140	150	143	140	157	141	186	152	153	146	141	154	152	137	162	168	127	149	179	218	156	146	132	130	155	148	186	131	165	170	144	154	151	136	144
40	139	147	138	142	164	174	148	139	146	151	156	145	142	141	137	147	141	140	160	142	187	149	156	148	140	154	151	138	159	167	128	149	181	219	159	150	131	128	153	146	187	131	164	171	146	155	152	138	143
40.25	141	144	140	141	162	172	145	136	144	146	151	143	141	140	136	147	140	138	157	138	185	149	153	145	138	151	149	134	157	163	124	149	177	214	153	145	126	126	151	145	186	127	162	164	139	150	146	132	143
40.5	146	150	143	141	162	173	148	135	144	143	149	141	145	143	142	150	143	139	153	138	182	147	154	147	144	157	153	135	156	164	124	148	177	212	148	141	130	130	155	147	188	129	161	162	135	147	146	129	142
40.75	150	152	145	143	162	174	149	138	144	147	152	144	146	141	144	151	142	142	155	139	184	150	156	146	144	155	156	136	157	164	124	149	177	215	151	142	131	130	154	150	188	128	161	163	136	151	147	130	143
41	146	146	147	147	165	179	155	144	153	154	162	148	144	140	142	151	143	148	162	145	191	157	165	152	141	153	149	141	162	173	132	155	187	221	162	153	133	127	154	153	192	137	168	173	144	156	155	140	140
41.25	142	149	139	143	163	175	149	136	142	146	152	142	143	143	141	150	141	142	157	140	186	150	155	147	140	155	152	136	160	168	126	149	179	216	153	144	133	128	156	150	188	132	165	167	141	152	149	132	144
41.5	150	150	146	142	163	177	152	138	146	147	153	144	144	143	142	152	144	143	156	137	186	151	158	150	142	154	153	137	156	166	127	146	181	214	153	143	132	130	153	150	190	131	162	163	136	150	148	132	141
41.75	149	150	146	144	166	177	151	138	145	145	150	145	145	144	144	153	145	142	156	140	185	149	156	147	144	157	158	136	157	165	124	149	180	213	150	143	132	132	156	152	190	130	161	166	137	150	147	131	146
42	145	147	144	144	164	178	150	140	149	149	154	146	144	141	142	150	143	144	160	141	189	153	159	151	141	154	150	140	160	170	129	152	184	219	156	149	135	129	153	152	193	135	167	169	141	152	152	134	144
42.25	157	153	151	150	168	186	160	149	155	155	164	155	152	143	145	156	145	150	164	146	194	162	166	157	145	156	155	141	162	174	134	156	189	221	162	153	136	129	155	159	195	138	170	174	145	159	158	141	145
42.5	150	151	147	146	166	180	155	146	151	154	159	152	147	143	144	154	144	143	159	144	193	156	162	151	145	157	155	140	160	171	129	154	186	222	161	150	134	132	158	152	191	133	167	172	144	158	155	140	146
42.75	153	154	147	145	168	182	158	144	153	153	159	150	146	145	145	153	147	146	162	141	190	156	164	152	145	158	155	139	161	171	131	152	186	219	157	148	133	130	157	154	194	136	166	170	141	157	151	136	147
43	151	155	147	146	168	179	154	140	148	148	154	145	148	147	148	155	147	144	160	143	189	154	162	154	147	159	159	140	163	169	129	154	182	216	156	146	135	135	158	156	193	131	166	169	141	154	149	135	148
43.25	144	151	145	151	170	184	157	147	153	160	163	153	148	147	146	157	148	149	168	148	197	160	163	156	146	159	153	148	169	179	135	160	190	225	165	154	142	135	162	158	199	142	176	182	152	162	160	144	150
43.5	155	155	150	149	170	181	156	143	152	152	158	148	151	147	148	158	146	147	161	145	191	154	163	153	146	159	157	143	163	171	129	155	185	219	158	148	135	132	160	156	194	134	166	171	143	153	154	136	148
43.75	150	153	146	145	169	180	155	143	151	150	155	147	148	144	145	155	146	148	161	144	191	155	164	153	145	157	154	142	163	173	129	155	184	219	157	150	136	134	157	155	194	134	168	172	144	155	154	136	146
44	148	152	145	151	172	184	156	146	152	157	159	148	150	150	147	158	151	150	168	150	193	159	162	154	147	161	158	145	167	177	134	158	188	223	162	152	140	135	161	158	196	141	175	179	151	160	155	142	153
44.25	148	150	150	153	172	190	163	155	160	164	171	158	151	143	149	158	150	154	169	155	202	164	170	158	147	158	153	150	169	182	141	164	196	227	170	163	141	134	161	160	200	144	179	183	155	165	163	150	151
44.5	149	152	148	147	172	181	157	144	153	155	158	150	148	146	147	157	147	148	162	145	193	158	165	156	145	162	156	142	162	175	132	156	190	221	159	150	136	131	157	156	197	139	173	175	144	158	154	139	148
44.75	155	158	151	149	171	182	157	145	153	154	158	148	152	150	149	157	149	148	164	145	191	156	162	156	151	163	161	143	163	172	130	153	186	218	157	149	137	135	162	158	197	137	169	171	142	157	153	136	151
45	154	158	151	149	173	182	155	140	150	153	156	146	150	149	149	158	148	149	162	145	191	155	160	152	152	164	160	141	164	171	130	154	185	218	157	148	138	136	162	157	194	133	168	171	143	155	150	137	150
45.25	155	156	152	151	171	185	159	149	156	154	161	154	151	145	148	158	147	150	164	146	195	160	168	157	147	160	158	144	166	176	132	156	191	222	162	153	137	133	161	160	199	137	169	174	145	160	156	140	149
45.5	155	158	150	150	173	183	157	142	151	151	155	148	151	148	151	157	149	150	164	144	190	157	162	156	151	164	163	142	165	170	132	157	188	217	155	148	139	138	163	158	196	135	169	170	142	156	151	137	150
45.75	157	160	153	152	174	185	156	141	152	151	158	149	152	151	150	157	151	148	164	147	192	157	163	157	151	164	165	145	166	175	133	155	189	219	156	147	139	138	163	161	198	136	168	171	141	158	152	137	152
46	150	152	150	151	172	186	157	145	153	155	159	150	150	145	148	158	146	150	166	148	195	159	164	157	146	161	156	145	166	177	135	157	190	221	160	152	141	134	160	160	199	140	172	175	146	159	158	140	149
46.25	154	157	151	149	173	184	160	148	155	153	158	152	152	151	150	159	151	149	166	148	193	157	166	157	149	164	162	144	167	175	132	157	190	221	157	151	141	137	164	159	199	138	172	172	145	158	154	139	152
46.5	149	153	150	149	174	184	159	146	153	153	159	149	150	148	147	158	149	149	166	148	195	157	164	154	148	160	157	142	165	177	133	156	190	223	159	151	138	135	160	157	198	138	172	174	146	159	152	138	149
46.75	150	153	150	152	176	185	159	148	155	154	158	151	152	150	151	158	150	152	169	147	198	160	165	160	149	163	158	149	169	180	133	158	193	223	161	153	145	135	164	162	201	142	177	179	148	160	157	140	153
47	149	150	148	151	175	188	162	150	156	161	167	153	151	149	147	158	151	153	172	151	200	163	167	159	148	161	158	147	169	180	137	161	194	227	169	159	139	133	161	161	199	144	180	183	153	163	159	146	151
47.25	149	153	149	151	176	187	160	151	158	163	167	155	153	149	146	160	152	151	171	153	201	162	166	158	150	162	156	147	172	181	139	162	195	229	168	160	139	137	164	160	200	142	180	184	156	166	160	147	153
47.5	157	162	154	152	175	186	160	147	154	155	160	151	153	153	153	160	154	149	167	147	195	159	165	156	153	167	164	143	169	175	134	158	188	223	160	153	140	140	165	163	201	138	173	175	146	157	154	140	152
47.75	154	159	154	155	178	189	161	148	155	155	163	155	157	151	151	161	154	152	167	150	198	159	167	159	153	168	164	150	171	180	137	161	191	225	163	157	144	142	166	164	202	141	177	181	150	163	159	142	156
48	158	167	158	159	183	186	160	140	155	155	155	151	163	161	160	166	159	150	170	154	193	161	164	159	163	175	170	149	177	178	135	162	188	223	154	151	146	146	174	165	201	139	175	179	147	161	154	141	161
[truncated: 47 more columns]

## Sheet: WT_Rep3
Plate Type	PM-M2
Group	Wildtype
Replicate no.	3
Hour	A01	A02	A03	A04	A05	A06	A07	A08	A09	A10	A11	A12	B01	B02	B03	B04	B05	B06	B07	B08	B09	B10	B11	B12	C01	C02	C03	C04	C05	C06	C07	C08	C09	C10	C11	C12	D01	D02	D03	D04	D05	D06	D07	D08	D09	D10	D11	D12	E01
0	42	38	37	37	34	45	39	44	42	48	57	53	41	33	36	35	32	39	31	42	45	43	58	59	44	33	33	38	33	35	35	33	40	53	53	55	44	35	35	31	32	39	34	35	47	38	47	51	42
0.25	44	37	34	35	36	34	29	35	33	37	45	44	40	35	32	30	33	32	26	32	36	35	44	49	40	31	29	33	31	30	32	29	35	48	43	44	39	31	33	26	28	31	31	32	44	34	38	44	46
0.5	44	38	35	34	36	38	34	41	41	43	53	50	40	34	34	33	33	36	30	36	39	39	53	53	45	35	34	35	33	35	32	30	38	52	51	53	40	36	34	30	32	32	33	34	47	37	45	47	45
0.75	43	42	37	39	38	41	35	43	44	45	56	51	41	36	37	36	38	40	35	41	41	42	54	55	42	37	34	36	40	39	34	36	38	59	56	53	44	37	37	36	34	38	38	37	51	43	48	52	46
1	46	43	39	43	43	46	41	48	48	53	63	54	45	42	40	39	41	43	36	44	48	47	59	57	46	40	38	44	47	48	41	39	45	66	60	57	49	40	39	41	40	43	44	45	52	49	51	54	45
1.25	49	45	42	39	38	42	39	46	44	46	59	53	46	42	38	37	39	42	33	41	43	46	54	58	51	40	40	43	40	39	38	37	42	67	54	54	45	36	38	36	37	40	38	41	51	44	50	53	52
1.5	54	49	42	45	45	41	39	44	45	50	56	56	56	47	41	42	45	41	38	45	47	49	55	54	52	44	46	44	48	42	42	42	48	74	57	58	51	46	47	40	43	40	44	48	59	52	52	61	59
1.75	47	45	40	46	43	48	44	52	54	57	67	60	48	43	42	41	43	47	40	50	52	53	66	59	47	39	39	44	47	49	46	45	51	79	63	60	50	42	45	42	42	43	46	49	57	53	56	60	51
2	50	46	43	45	43	51	45	54	56	61	69	62	48	44	42	41	42	47	41	48	54	55	66	64	51	40	39	44	45	51	45	46	53	82	63	61	47	40	42	41	41	45	46	49	57	52	57	62	52
2.25	48	46	42	45	44	50	44	53	56	58	65	60	48	44	43	44	45	49	40	50	51	53	66	61	50	41	40	44	49	51	45	43	52	83	64	60	48	43	43	42	43	46	48	49	58	52	55	58	54
2.5	51	45	44	43	44	48	41	49	50	54	64	56	50	47	41	41	43	45	37	48	50	50	61	59	51	42	41	44	45	45	43	43	48	82	58	60	51	41	41	38	40	41	45	45	56	47	51	58	55
2.75	52	50	45	46	45	49	46	53	52	57	67	59	49	48	45	44	47	47	39	50	52	52	63	62	52	43	43	46	49	53	47	44	50	86	64	62	52	43	44	42	43	45	49	49	60	52	56	59	54
3	58	59	48	51	53	47	43	49	50	54	59	59	59	54	48	50	50	46	42	53	50	54	59	58	55	49	50	49	53	50	46	48	54	89	58	62	55	51	49	44	48	47	50	53	64	56	54	62	63
3.25	62	60	53	56	58	51	47	52	53	60	59	64	62	59	48	51	56	50	47	57	58	58	63	62	58	53	53	54	57	54	53	53	59	93	65	67	58	52	52	47	52	52	58	61	70	60	57	68	67
3.5	59	56	49	48	53	48	44	52	52	59	60	62	63	55	46	48	52	49	44	56	54	55	63	60	59	53	48	48	55	51	49	51	56	90	61	64	56	50	50	45	51	46	52	56	69	57	59	65	66
3.75	60	61	52	53	56	50	44	53	53	60	61	60	62	58	49	50	55	49	45	56	53	57	65	62	61	52	54	51	57	51	51	51	55	94	63	63	57	52	54	45	52	48	54	58	70	57	56	68	68
4	58	57	49	52	55	55	45	54	54	59	63	62	56	55	48	51	53	52	45	56	54	57	64	62	58	50	52	51	56	56	51	51	56	96	65	64	55	49	51	45	50	48	55	57	67	59	60	64	65
4.25	59	59	51	51	53	52	46	52	53	56	62	58	59	58	51	52	54	51	43	50	52	56	64	62	57	52	52	50	55	53	48	49	54	93	61	59	55	49	50	44	48	48	52	50	64	55	56	61	65
4.5	64	62	54	52	56	51	47	50	54	56	62	63	66	60	51	52	57	50	44	57	55	57	63	62	62	57	56	53	58	51	49	53	57	98	62	64	60	55	54	46	56	50	54	59	69	59	55	67	71
4.75	63	60	52	53	57	54	47	51	52	57	59	61	60	58	49	51	54	52	43	54	51	55	62	62	58	53	52	51	57	55	48	51	55	96	62	59	55	50	52	46	50	46	54	52	65	55	54	57	64
5	60	55	53	55	56	59	52	61	62	66	74	67	58	56	52	54	55	55	51	58	62	63	75	68	57	51	50	55	62	64	54	55	63	103	72	71	57	51	53	50	54	54	60	61	73	59	64	68	63
5.25	64	65	56	57	60	57	50	53	56	63	63	62	64	63	52	55	61	56	49	57	56	60	67	64	61	56	57	57	60	59	51	55	62	99	65	65	57	54	54	48	55	52	59	59	70	59	61	64	70
5.5	62	60	52	53	56	57	49	55	54	61	66	63	61	59	49	55	57	54	45	54	58	59	66	65	60	53	55	54	57	57	50	52	60	101	64	66	58	50	54	48	55	49	56	57	71	59	59	64	69
5.75	63	60	54	58	60	63	49	58	59	66	70	66	62	61	52	56	59	57	49	60	59	63	71	68	62	53	58	58	62	64	54	57	64	108	71	70	58	53	57	49	58	52	62	62	74	63	62	69	69
6	66	65	58	58	63	62	53	56	60	67	70	68	70	64	57	57	63	57	51	60	61	66	69	68	68	61	61	60	67	62	54	60	66	105	72	74	65	57	59	50	63	54	64	66	79	63	64	74	77
6.25	70	66	58	62	67	65	54	56	60	64	68	66	68	66	58	58	64	59	50	61	59	63	70	68	67	61	60	61	68	64	56	61	68	110	68	72	63	59	61	51	63	54	64	66	73	67	64	69	75
6.5	71	67	60	59	68	63	53	56	59	65	67	68	72	64	57	60	65	56	51	61	62	64	69	67	66	62	62	60	69	62	56	61	66	107	68	71	62	60	63	51	63	55	63	65	71	64	63	71	77
6.75	64	61	54	59	62	70	55	63	67	69	78	69	62	60	55	57	57	59	53	61	63	67	76	73	63	56	57	58	67	69	58	63	70	110	75	74	58	50	56	52	59	58	65	64	70	64	66	72	69
7	61	58	56	59	63	70	55	63	67	69	78	69	60	59	55	57	60	60	54	61	65	68	77	72	62	56	56	61	71	71	60	63	69	110	75	74	63	53	56	52	60	57	66	69	71	63	67	71	67
7.25	64	60	59	61	62	76	64	68	72	72	84	72	62	61	59	58	60	64	54	63	66	71	85	80	66	56	57	62	66	79	60	65	75	117	79	76	66	54	56	59	64	64	70	67	72	66	74	70	66
7.5	68	65	60	60	63	70	57	64	66	68	74	68	69	64	58	58	58	59	47	60	61	67	73	73	71	60	61	58	64	66	54	59	70	111	74	73	64	56	59	51	63	55	64	60	68	61	66	67	75
7.75	65	62	57	60	65	73	59	65	67	69	79	70	64	65	58	58	62	61	53	62	65	66	80	76	66	57	58	61	70	73	57	63	72	116	78	75	65	54	59	52	63	58	68	66	70	65	69	70	70
8	69	67	62	62	65	73	59	66	68	69	80	71	70	67	59	59	63	64	53	63	64	70	81	77	70	60	61	61	68	72	56	65	73	115	76	76	64	57	61	52	66	59	70	67	71	65	70	72	75
8.25	66	62	61	62	67	76	60	68	73	76	83	75	64	63	58	61	63	66	56	66	68	73	85	77	64	59	59	61	70	76	61	68	77	119	82	79	63	56	60	53	64	60	72	73	75	68	74	79	73
8.5	66	62	61	65	70	78	61	66	72	73	85	72	64	63	60	61	63	66	59	65	69	70	86	76	67	59	59	65	74	76	60	69	78	117	81	79	65	57	59	56	65	61	73	74	74	68	73	74	70
8.75	70	67	63	66	71	78	61	68	71	75	84	72	66	66	62	65	66	67	55	67	68	73	84	78	69	62	64	64	74	76	61	69	76	119	81	79	67	60	64	58	69	62	74	76	78	69	72	76	74
9	70	69	62	67	73	80	61	68	71	75	86	72	66	66	63	61	66	66	57	68	69	73	85	79	70	64	62	66	76	78	62	69	77	121	81	79	68	57	62	58	71	62	76	75	78	67	73	75	74
9.25	71	68	64	67	71	79	61	68	72	74	86	74	70	68	62	63	64	65	55	65	68	72	83	78	72	65	62	63	73	77	59	69	77	122	80	79	66	58	63	54	70	59	75	70	76	66	69	72	77
9.5	69	68	63	65	72	79	61	67	71	75	83	75	67	66	62	64	65	64	58	66	70	71	84	79	70	62	64	66	77	78	61	69	78	123	83	81	65	57	63	57	69	61	76	74	75	67	73	75	76
9.75	70	69	64	69	75	86	67	74	79	81	91	78	68	66	62	65	67	69	59	70	74	78	89	81	71	63	62	65	79	82	65	74	82	128	88	85	67	59	63	59	70	64	80	80	79	71	75	82	76
10	72	66	64	68	75	86	64	72	75	79	88	79	71	68	65	65	66	68	59	68	73	76	90	80	72	64	65	67	77	83	63	72	83	125	86	85	65	61	65	56	71	62	78	78	79	71	76	80	79
10.25	73	73	67	74	80	87	66	74	79	80	91	80	72	72	67	68	72	73	63	73	76	78	91	84	74	67	69	71	84	87	67	77	86	128	87	87	70	64	68	60	76	64	83	82	80	76	79	84	83
10.5	73	69	67	74	78	90	71	77	81	81	94	79	72	71	68	69	70	73	64	71	75	80	93	86	75	66	65	71	80	87	67	76	87	128	85	87	73	61	66	64	77	69	84	82	79	74	79	79	77
10.75	74	71	66	71	79	91	65	72	78	83	90	79	72	71	66	69	71	71	62	72	76	77	88	85	74	66	69	69	82	85	66	77	87	127	85	88	69	60	66	56	74	64	83	81	78	73	78	82	81
11	71	68	65	72	78	89	70	77	80	83	92	80	68	71	66	68	70	72	64	72	76	79	92	85	70	65	64	70	83	87	68	78	89	131	87	86	69	62	64	62	75	67	82	85	80	73	80	81	76
11.25	73	71	66	73	79	89	66	71	74	80	87	77	72	72	66	70	73	70	64	70	74	78	88	79	72	66	68	71	85	87	66	79	84	128	84	86	70	63	70	60	78	66	85	82	79	73	77	79	79
11.5	76	74	70	75	81	91	69	75	79	78	90	77	73	73	67	71	70	74	63	72	73	79	91	84	76	68	69	72	84	88	69	76	89	132	86	85	72	64	68	63	81	65	87	81	79	74	79	79	80
11.75	76	75	70	77	84	93	70	77	82	86	92	84	74	76	69	72	75	72	67	77	80	82	94	87	74	70	70	74	87	92	70	83	90	132	90	91	71	65	72	63	81	68	89	87	84	79	82	86	84
12	78	77	72	79	85	99	73	78	84	86	95	83	73	76	72	73	73	77	69	77	80	84	99	89	79	73	72	77	88	94	71	83	95	135	89	91	75	67	72	67	82	71	91	86	86	79	83	85	82
12.25	76	75	70	79	84	94	70	76	81	81	91	80	77	77	70	72	73	74	64	76	78	81	93	86	79	71	71	76	88	93	69	83	91	135	91	90	72	66	72	64	81	68	90	88	84	78	83	82	83
12.5	80	78	71	79	85	100	73	75	82	88	94	85	77	76	72	73	77	76	67	79	79	84	99	90	75	72	71	74	90	95	73	86	94	138	91	92	73	67	75	64	84	69	93	92	85	79	85	89	86
12.75	80	77	72	79	88	99	72	77	87	89	97	88	78	81	72	75	79	77	71	79	83	87	99	91	80	74	74	78	91	96	74	87	97	138	94	98	75	69	74	65	84	70	96	94	87	81	86	91	87
13	81	79	73	81	88	98	75	77	83	84	93	84	80	78	73	74	77	75	68	77	78	86	98	89	82	74	76	75	89	94	73	86	93	136	90	92	77	71	74	63	86	69	92	89	82	76	83	85	88
13.25	82	79	74	84	92	103	75	78	83	89	94	84	79	82	76	76	80	81	71	82	81	85	97	92	82	76	78	78	98	98	74	87	97	139	93	93	78	72	77	68	88	72	96	92	88	81	87	84	89
13.5	79	78	73	82	89	98	70	75	83	84	92	82	78	80	73	74	78	77	68	78	79	84	95	87	78	75	76	76	91	96	69	86	95	139	91	92	74	71	75	64	88	69	96	89	84	79	84	85	86
13.75	80	80	71	82	92	100	73	78	85	87	95	85	76	80	73	73	77	78	70	80	80	88	99	91	79	75	75	77	95	99	72	88	97	140	94	96	75	69	76	65	86	69	96	92	86	82	85	91	89
14	84	82	76	88	92	103	72	79	83	85	94	83	79	81	74	77	79	80	71	79	81	86	99	90	81	77	76	78	93	99	73	87	97	140	91	94	78	72	76	67	89	72	96	91	87	81	84	86	88
14.25	82	78	76	84	91	105	78	80	87	87	99	85	78	82	77	78	81	80	72	80	83	88	101	93	81	76	77	82	93	104	74	88	101	141	94	95	78	70	73	68	89	75	98	91	85	81	90	85	84
14.5	84	84	77	87	94	106	77	80	86	86	95	85	83	84	76	78	83	79	73	82	81	87	99	91	85	78	79	83	96	103	74	92	100	141	93	96	76	71	77	68	90	74	98	92	89	81	87	86	91
14.75	83	82	77	89	94	105	76	79	89	87	97	86	80	84	76	79	83	81	72	81	81	87	101	93	83	78	79	82	98	103	75	91	100	141	92	97	80	72	80	69	90	74	98	92	90	81	88	86	90
15	84	83	77	87	97	106	76	79	84	87	97	85	81	85	76	79	83	81	74	83	80	85	100	93	82	78	82	83	95	104	75	91	102	141	96	98	78	72	79	68	92	73	102	93	87	82	85	87	92
15.25	85	84	78	92	100	111	79	86	91	93	101	94	83	85	77	80	85	84	76	88	90	96	108	97	83	81	80	84	103	108	82	97	107	146	98	105	81	73	81	71	94	76	105	102	94	88	91	97	93
15.5	84	81	78	88	96	110	79	85	91	93	101	91	80	84	78	78	82	85	76	84	87	91	105	95	83	77	77	80	101	106	79	95	105	143	98	101	78	72	77	69	93	75	104	97	92	83	88	93	90
15.75	94	90	85	95	107	108	79	80	84	94	92	90	94	94	85	86	95	84	80	93	90	93	101	96	91	87	90	87	108	106	81	100	108	148	95	104	87	83	89	72	102	79	106	102	94	90	89	99	105
16	86	84	80	92	101	110	78	81	90	92	97	89	83	88	79	82	86	85	77	87	86	90	104	94	85	83	81	83	102	110	79	95	106	146	98	100	82	76	82	69	96	75	106	101	92	85	90	93	94
16.25	92	90	83	93	104	106	79	76	81	89	87	86	91	94	80	85	92	83	77	86	84	89	98	94	90	86	89	85	106	102	76	98	103	144	92	98	83	81	85	69	100	75	105	97	90	86	85	92	100
16.5	96	92	87	98	107	108	82	78	83	90	87	91	95	96	86	86	95	80	78	87	83	89	96	92	92	89	91	86	105	105	79	98	103	145	90	97	86	86	90	72	102	77	103	98	89	85	83	88	102
16.75	95	92	87	98	106	110	80	80	86	87	90	88	91	94	85	85	91	82	75	86	84	92	99	95	90	84	88	87	106	108	77	96	104	146	92	97	85	81	87	73	98	76	106	94	89	85	87	86	99
17	95	91	86	97	106	108	79	79	86	92	92	89	92	94	83	84	92	84	78	89	84	92	100	94	91	87	89	85	107	107	76	99	106	146	95	103	84	82	89	68	103	76	109	100	92	87	88	93	105
17.25	95	93	85	98	108	114	80	83	88	95	96	93	93	94	83	86	92	86	79	90	91	95	105	95	91	90	91	88	109	110	81	100	110	151	99	105	88	83	90	73	103	77	108	102	94	90	91	97	104
17.5	97	96	89	100	109	111	82	81	87	92	89	90	95	99	85	87	97	85	80	92	88	94	101	95	92	91	92	89	111	109	81	102	107	149	95	100	89	84	90	73	104	79	110	103	94	87	90	90	105
17.75	97	95	89	103	110	114	81	80	86	94	93	89	95	100	86	89	97	86	80	90	87	92	103	95	93	90	93	89	111	110	82	101	110	150	97	100	88	85	91	74	104	78	110	102	92	88	88	90	103
18	96	93	88	100	110	114	82	81	87	90	92	91	94	96	84	88	96	86	79	88	88	91	100	95	92	90	91	89	111	111	79	100	110	148	94	101	87	85	89	72	105	77	109	102	92	87	88	89	104
18.25	97	95	88	101	111	115	84	83	89	97	96	93	95	97	88	88	97	86	83	94	90	97	107	99	94	92	94	89	115	112	83	105	112	153	99	105	90	86	93	73	106	81	112	105	97	90	92	97	105
18.5	97	97	90	101	110	118	82	83	91	97	97	94	96	98	87	88	95	87	83	95	93	96	106	101	93	90	93	93	114	113	84	107	114	154	101	106	91	88	92	75	109	80	114	108	97	94	93	98	108
18.75	98	96	93	104	112	116	83	83	88	95	92	93	98	99	87	90	100	87	85	93	89	93	105	99	93	95	95	90	114	112	83	105	111	152	97	106	90	88	93	74	109	81	114	103	96	92	90	96	108
19	98	96	89	102	112	118	85	84	90	94	95	92	95	98	88	90	98	87	82	89	89	96	106	98	92	91	93	91	112	113	83	105	111	153	99	101	90	84	91	76	106	80	115	100	95	88	94	92	106
19.25	99	94	89	102	111	119	85	83	89	99	96	93	97	101	87	90	98	86	85	93	92	97	105	100	93	94	94	92	115	116	84	106	115	153	99	105	91	88	94	76	109	81	115	106	96	93	93	99	107
19.5	100	97	93	105	115	120	84	83	92	100	98	96	97	102	88	91	101	88	87	97	96	99	111	103	96	97	96	96	118	118	88	111	118	158	103	111	91	90	95	77	114	84	119	109	99	95	96	103	111
19.75	102	97	91	106	115	120	85	83	91	96	95	95	100	101	89	92	101	88	84	93	90	97	106	101	96	95	96	92	116	115	84	107	116	153	97	108	91	89	95	75	111	83	115	108	97	92	92	98	108
20	104	98	92	107	115	117	86	83	89	95	96	95	99	101	89	92	102	86	85	94	90	97	105	101	97	94	96	94	116	115	84	108	116	155	97	105	91	90	96	76	111	82	116	106	98	91	91	96	111
20.25	101	100	92	106	117	120	84	83	88	98	97	96	100	102	88	93	101	89	86	95	94	99	107	102	97	97	97	95	118	115	86	109	116	157	99	110	93	91	98	76	114	84	118	110	101	97	93	101	113
20.5	104	100	95	110	117	123	89	87	94	100	100	98	102	106	92	96	103	91	89	98	94	100	109	103	99	99	100	95	121	119	87	109	118	158	100	108	94	94	98	79	115	86	120	108	101	93	95	99	112
20.75	106	104	96	111	121	126	90	88	95	101	99	97	103	108	94	96	107	93	89	100	96	104	110	104	100	100	101	96	125	122	88	114	120	158	103	110	96	94	101	80	116	86	123	112	103	96	97	101	116
21	106	103	98	111	121	126	91	89	94	101	101	100	105	107	95	96	107	93	89	101	96	101	109	105	103	102	103	98	123	121	89	112	120	159	103	112	97	95	99	78	115	87	122	113	102	97	98	102	114
21.25	104	102	99	110	123	125	87	88	94	101	94	98	103	107	94	97	104	91	89	99	94	102	109	103	100	101	100	96	122	122	88	112	121	161	101	107	95	93	99	79	118	87	120	112	100	96	95	99	113
21.5	105	102	97	109	119	126	87	85	92	97	97	97	100	105	92	95	102	93	87	95	90	99	109	102	98	97	98	97	120	120	85	106	118	155	101	105	92	91	95	76	112	84	120	105	96	93	95	95	110
21.75	108	103	97	113	121	127	91	89	96	100	100	99	103	107	94	96	105	95	89	99	94	104	112	106	101	99	101	98	123	123	88	112	119	160	102	108	98	93	99	80	114	87	123	109	101	92	94	99	114
22	106	104	96	110	123	128	90	90	98	105	101	101	103	104	94	97	107	94	94	103	100	105	116	106	102	100	102	98	125	125	92	116	125	161	107	116	97	95	101	84	117	88	126	117	105	100	101	107	116
22.25	108	104	100	115	124	128	93	90	94	106	102	102	105	107	97	97	109	95	93	103	98	104	115	108	103	103	104	99	125	126	91	116	127	161	110	115	98	96	102	81	120	91	126	116	104	99	101	106	116
22.5	108	107	100	115	123	129	94	92	97	104	102	101	105	109	95	98	107	96	92	103	98	103	114	107	103	102	103	98	126	126	92	116	123	161	104	112	97	97	103	82	118	88	125	115	103	97	97	101	118
22.75	108	103	99	117	126	131	93	93	98	108	103	101	105	109	96	99	109	98	97	105	101	105	115	109	103	103	104	102	128	126	92	119	130	162	108	116	97	97	104	83	122	90	126	118	109	100	102	108	117
23	109	106	101	115	123	130	92	92	97	107	101	103	108	109	97	98	108	96	94	106	101	105	113	108	103	105	106	100	127	125	93	118	129	165	106	117	98	97	103	82	122	90	129	118	106	101	102	106	119
23.25	108	105	101	117	127	134	95	93	99	107	104	104	107	113	98	101	111	96	97	105	104	108	117	111	105	105	106	102	131	129	94	120	129	165	108	117	98	97	104	84	123	92	131	122	108	103	103	111	119
23.5	109	105	100	114	126	131	93	92	98	102	101	100	102	109	96	99	108	96	93	100	95	106	114	107	101	102	103	104	127	129	90	114	126	162	104	110	97	95	104	84	119	90	126	111	102	95	98	98	116
23.75	112	107	104	119	127	132	96	93	101	107	102	103	111	112	99	101	112	98	94	103	100	105	114	110	106	107	107	103	130	127	93	119	129	165	108	116	100	100	105	83	123	92	129	117	107	101	100	107	121
24	112	107	104	119	129	134	97	92	99	107	106	104	110	112	101	103	113	98	95	105	105	111	116	113	108	106	107	103	132	131	95	120	130	168	110	118	101	100	107	85	125	93	130	120	108	102	102	107	122
24.25	110	108	104	118	130	137	96	95	101	108	106	104	109	113	99	102	112	98	97	107	103	109	117	111	107	109	108	105	132	131	94	120	130	167	109	118	102	100	106	84	125	92	132	119	107	102	103	105	121
24.5	114	110	106	120	132	134	99	94	100	107	105	104	110	115	102	103	113	101	97	106	103	108	121	111	108	109	112	102	132	130	95	121	132	168	110	120	100	102	108	85	126	91	132	120	110	104	105	107	125
24.75	113	109	106	121	131	135	96	94	101	106	104	104	111	113	103	105	112	98	97	107	103	109	118	111	108	108	109	103	130	131	94	122	132	167	107	119	103	101	106	85	126	90	131	121	109	100	104	108	125
25	114	108	107	121	131	135	95	94	102	109	105	107	111	115	101	105	115	101	100	109	103	112	119	110	109	109	112	104	131	131	94	124	132	167	111	121	103	103	108	87	129	92	133	121	111	104	104	110	123
25.25	112	109	107	123	131	138	97	94	99	108	106	106	110	115	102	105	113	101	97	107	100	111	120	111	107	109	109	105	132	130	94	123	132	167	110	120	103	101	107	84	127	93	134	121	109	104	104	109	123
25.5	115	112	108	123	133	140	98	99	104	111	109	107	111	116	104	107	116	99	101	111	110	114	123	118	110	111	113	106	136	131	100	127	135	172	114	127	104	104	111	87	131	96	136	126	112	109	108	114	126
25.75	115	112	107	125	135	142	101	97	104	114	108	109	113	119	103	106	116	102	103	112	108	114	123	115	110	113	112	110	137	135	99	128	139	174	116	127	104	103	112	88	132	97	139	127	116	110	110	115	126
26	114	112	105	124	132	139	98	96	100	110	107	104	111	115	103	105	115	99	98	108	103	111	119	114	108	110	111	106	133	134	95	124	134	168	111	118	102	103	110	87	126	93	133	122	111	104	104	107	124
26.25	115	109	104	124	133	141	100	100	107	113	112	110	110	116	104	106	115	103	103	113	110	114	126	118	109	109	111	108	136	137	99	129	138	174	118	128	105	102	110	89	130	95	138	127	115	109	110	114	123
26.5	114	111	107	123	132	139	96	98	103	109	111	106	112	114	103	106	114	100	99	110	104	112	122	114	112	109	112	106	133	133	96	126	136	167	112	121	103	103	110	85	130	94	137	121	110	105	109	109	126
26.75	121	114	112	129	138	145	101	99	108	112	112	110	117	121	108	108	119	106	103	113	109	115	125	118	114	115	114	109	137	138	99	127	141	175	116	126	108	107	115	91	134	97	141	126	116	109	110	114	130
27	116	115	109	127	137	145	100	99	105	115	109	111	114	119	104	110	120	104	105	115	110	119	127	120	113	113	113	110	141	139	100	132	141	173	118	128	105	108	115	91	136	100	141	130	115	109	111	118	129
27.25	117	113	111	127	137	141	101	98	107	112	111	110	115	118	106	109	119	104	102	113	108	115	125	116	114	114	114	109	136	138	99	129	137	172	114	125	107	104	110	89	134	96	141	128	114	106	107	114	128
27.5	117	114	112	127	138	145	103	100	105	115	110	109	119	120	108	111	121	104	104	114	109	116	124	118	114	116	116	111	140	138	101	130	140	176	113	126	107	106	114	92	135	99	140	129	115	110	108	115	130
27.75	123	114	113	130	138	148	104	104	112	119	114	113	118	122	109	114	124	106	108	118	115	122	131	120	115	117	116	114	141	140	104	134	143	178	119	131	110	109	117	92	138	103	147	133	119	113	115	121	132
28	122	117	114	130	140	148	104	100	109	115	112	112	116	122	108	110	120	107	106	117	109	118	126	119	116	115	118	111	141	142	101	131	144	175	118	129	109	109	116	90	135	99	143	129	116	112	111	116	129
28.25	119	115	112	130	138	145	104	102	110	117	114	111	118	121	106	110	120	107	105	113	111	118	128	119	113	114	116	112	140	138	102	129	143	175	117	129	111	109	116	91	134	100	144	130	115	110	112	115	130
28.5	121	118	115	130	143	147	106	104	109	115	114	112	122	120	111	113	122	107	105	116	111	120	128	119	116	119	119	112	140	139	103	131	143	174	118	129	110	110	116	92	139	102	144	128	117	111	112	116	135
28.75	122	116	115	132	142	148	105	102	109	115	112	112	120	122	110	112	121	108	106	116	110	117	127	121	116	116	118	112	142	143	103	133	143	176	115	128	108	107	116	92	136	102	144	129	117	107	111	114	132
29	121	117	113	131	140	149	106	104	109	117	114	113	117	123	110	112	124	107	109	116	113	119	130	120	115	116	117	111	142	143	105	132	145	179	120	130	111	109	115	93	137	98	146	131	118	112	113	119	132
29.25	123	116	115	131	140	148	104	103	108	116	112	112	119	124	109	112	121	107	106	116	110	121	126	121	117	118	118	113	141	141	102	131	143	177	118	128	110	111	116	92	137	100	142	129	115	109	110	115	131
29.5	120	117	114	132	143	152	106	106	111	119	117	115	118	122	110	113	123	108	109	118	115	123	133	121	117	118	119	114	143	145	105	134	146	179	122	133	110	109	117	92	137	101	148	134	120	113	116	121	132
29.75	124	120	117	135	146	153	108	105	113	119	117	115	119	125	112	117	125	110	111	119	115	124	131	122	119	119	122	116	146	144	105	135	149	178	122	132	114	112	121	96	141	102	149	135	121	114	115	120	134
30	123	118	116	132	143	150	107	102	109	117	115	114	120	124	110	113	123	110	107	116	111	122	128	122	119	117	120	113	142	142	103	131	144	176	122	131	109	109	116	92	139	99	147	130	118	110	114	117	133
30.25	124	120	117	134	145	151	108	107	112	120	114	113	121	127	113	118	125	111	109	119	114	122	130	122	118	120	122	114	144	142	104	135	147	178	118	130	112	112	118	94	142	101	149	134	120	112	114	120	136
30.5	124	122	118	138	145	153	109	105	112	119	117	113	121	127	113	116	126	112	110	119	112	123	133	123	118	120	122	116	147	148	107	136	148	179	122	131	113	112	121	96	141	103	151	133	120	113	117	116	133
30.75	122	118	114	134	145	153	107	107	113	121	119	115	119	124	111	115	124	111	112	120	117	125	133	124	117	119	119	116	145	148	106	138	149	180	122	133	109	109	119	95	139	101	151	134	123	114	117	121	134
31	119	115	112	135	144	159	113	116	124	125	127	120	114	123	109	115	121	113	115	121	122	130	143	127	115	117	115	119	148	151	109	139	156	184	131	139	110	105	115	99	138	107	155	136	125	116	123	125	129
31.25	120	113	113	133	142	157	110	112	120	123	127	116	114	119	111	114	120	112	108	117	116	125	137	126	114	115	116	114	140	149	105	134	151	181	125	134	107	104	112	95	136	106	150	129	120	111	120	119	128
31.5	120	113	113	134	142	159	112	115	122	125	126	120	114	121	110	114	120	113	113	121	119	128	142	128	115	115	116	117	143	150	107	137	152	185	129	137	108	105	115	95	139	106	153	137	124	116	121	123	127
31.75	120	116	116	134	143	162	113	113	124	125	128	119	118	123	112	116	122	115	113	120	118	128	142	129	117	119	118	116	143	151	109	138	152	181	130	138	109	107	116	96	138	107	152	133	123	115	121	124	131
32	118	111	115	136	142	160	117	119	127	123	130	119	116	120	114	118	120	120	112	121	119	133	146	133	117	114	115	120	143	154	109	139	159	186	130	135	116	104	113	105	141	115	154	129	127	113	125	120	124
32.25	120	114	116	136	146	161	113	114	122	122	129	117	115	123	113	114	122	116	113	119	119	127	142	129	117	116	120	118	147	152	108	139	152	183	129	136	110	108	116	98	139	108	155	132	124	115	123	122	127
32.5	119	116	116	136	145	163	115	118	126	126	134	123	116	123	114	118	124	116	116	123	122	133	145	133	119	118	119	119	148	155	111	142	158	186	131	143	111	109	117	98	140	109	160	137	126	118	126	128	131
32.75	120	115	117	136	145	161	114	114	124	120	129	117	117	123	114	117	122	116	112	119	118	131	142	129	117	119	117	118	147	153	108	138	154	185	130	137	113	107	117	98	140	108	156	132	123	114	123	119	132
33	123	119	120	141	151	166	119	120	129	132	134	124	120	125	116	122	126	120	120	126	123	135	146	133	120	121	120	122	152	159	114	144	161	189	134	144	115	112	121	102	146	113	160	138	130	121	127	129	132
33.25	122	116	118	137	146	163	115	117	127	129	131	122	117	126	114	118	124	118	116	123	122	133	145	131	119	120	122	119	149	155	112	141	162	187	136	142	111	109	117	98	141	109	158	136	127	118	126	128	134
33.5	120	117	119	136	146	162	116	119	124	127	130	122	118	122	111	118	124	117	116	122	121	132	143	130	119	120	121	119	146	153	111	142	160	187	131	142	110	109	120	98	141	109	157	139	127	118	124	129	132
33.75	122	116	120	139	147	163	115	117	125	124	128	120	116	124	115	119	124	117	115	119	119	132	143	130	118	118	120	120	146	158	108	139	158	186	130	138	112	109	118	101	141	110	159	132	124	114	124	119	131
34	124	117	117	141	149	168	118	120	128	126	132	121	118	127	117	120	125	120	118	123	122	134	146	133	121	120	122	123	149	158	114	143	159	187	132	138	116	112	119	106	145	115	158	136	128	116	127	121	130
34.25	124	119	119	141	148	167	117	120	127	125	133	122	121	126	117	122	125	121	118	124	122	132	144	132	122	121	124	120	151	158	111	144	161	187	132	141	115	109	119	102	146	114	158	136	128	116	127	124	133
34.5	124	119	121	140	149	165	117	119	126	125	131	121	119	124	117	120	124	120	116	122	121	133	145	131	121	122	123	119	149	157	111	143	159	187	132	140	117	109	117	103	145	113	158	135	125	116	126	123	131
34.75	127	123	122	142	152	166	115	118	129	125	132	122	122	130	117	123	127	119	119	124	123	133	145	132	123	124	125	122	150	156	112	144	160	189	133	142	115	112	121	102	146	112	162	138	127	118	125	124	137
35	121	116	118	140	148	166	116	120	127	126	131	120	118	126	116	119	124	118	114	123	121	133	146	133	119	120	120	121	149	157	110	142	161	186	134	139	115	109	117	103	145	113	158	131	124	117	128	122	131
35.25	125	120	122	145	152	170	123	124	132	133	136	127	122	129	119	122	128	123	122	129	129	140	152	138	122	123	123	125	154	160	116	150	166	193	139	149	117	113	121	107	148	116	166	144	133	123	132	132	135
35.5	125	120	121	141	154	169	119	123	132	131	135	127	122	126	120	120	126	122	120	126	125	137	150	136	120	120	122	122	153	161	114	147	165	188	137	146	116	110	118	104	147	114	163	143	131	123	130	130	134
35.75	127	122	123	144	153	170	119	121	130	130	134	126	126	129	119	124	129	124	122	128	125	137	150	137	125	126	126	124	153	161	114	148	164	192	137	149	117	114	122	101	148	115	164	142	134	122	130	130	140
36	128	122	122	143	154	168	119	120	128	130	135	124	123	130	119	122	128	121	119	124	122	134	149	133	123	124	123	124	154	160	114	147	163	190	135	144	114	112	122	103	146	113	163	138	130	122	129	125	136
36.25	128	122	123	148	155	171	122	123	131	133	135	126	125	131	119	124	133	123	123	130	128	139	152	137	123	124	126	128	156	163	117	149	166	193	138	149	119	116	126	107	151	116	166	146	132	124	132	132	138
36.5	126	123	124	146	154	172	119	120	129	131	135	127	124	133	119	123	132	122	120	130	125	138	151	136	125	127	126	125	156	162	116	149	165	193	136	148	118	115	124	106	152	116	166	144	132	123	130	131	138
36.75	129	123	124	148	156	174	120	121	132	133	135	129	124	131	120	125	131	124	123	129	128	141	152	137	125	127	128	126	160	164	117	151	166	193	139	149	118	116	125	105	152	116	167	146	133	125	132	133	138
37	128	122	124	146	158	173	121	121	128	130	134	123	125	132	121	125	131	125	125	129	124	137	149	134	124	128	127	127	157	165	118	148	166	191	137	147	120	116	125	109	150	120	167	144	133	124	130	129	139
37.25	129	125	126	147	158	174	121	123	131	133	133	128	125	133	124	129	133	124	125	131	127	139	151	137	126	129	130	130	159	165	118	150	168	193	138	148	120	117	125	109	152	118	167	144	134	124	130	130	140
37.5	127	122	123	146	158	173	121	125	130	133	135	127	125	131	120	126	132	123	124	132	129	137	151	137	123	126	124	127	158	164	116	151	167	193	137	151	117	116	126	104	152	116	166	145	133	123	132	131	137
37.75	128	123	124	149	158	175	122	125	132	132	137	128	124	132	123	125	132	124	125	131	129	139	152	139	127	128	129	128	159	165	119	152	170	194	139	149	120	116	127	107	153	118	168	147	135	126	132	132	141
38	129	124	125	148	158	173	121	122	130	133	136	125	126	133	121	125	132	125	123	128	125	140	151	138	129	130	128	125	157	163	113	149	165	194	137	149	118	118	124	105	151	116	166	145	131	123	130	130	140
38.25	130	123	124	147	157	175	122	122	129	129	133	124	124	132	119	124	131	124	120	127	124	135	150	138	127	127	128	124	154	164	113	147	166	189	136	145	119	115	123	106	151	116	165	141	130	120	129	126	140
38.5	134	128	128	151	162	177	123	125	133	133	138	128	130	135	125	127	135	128	127	130	126	140	152	140	130	131	130	131	160	167	118	152	168	195	139	149	123	120	127	110	155	119	169	147	135	125	134	131	143
38.75	134	127	129	154	163	179	126	127	136	136	137	129	129	137	123	129	136	129	128	135	129	143	155	140	129	134	131	130	161	170	120	154	173	196	140	152	123	120	128	111	156	121	172	149	137	126	135	132	144
39	133	128	130	153	162	179	127	129	138	134	140	129	128	135	125	129	135	129	128	133	130	144	155	140	131	131	132	131	161	170	121	154	175	197	143	152	123	118	130	112	156	123	173	149	136	128	138	133	141
39.25	133	127	131	152	162	178	127	127	136	132	140	129	129	136	126	130	134	128	126	130	128	143	156	142	129	133	132	133	160	169	118	154	173	197	138	151	125	120	126	113	157	125	171	143	136	124	137	130	142
39.5	134	125	128	154	164	181	129	130	139	139	144	132	127	135	126	129	135	129	130	133	133	147	159	145	131	132	132	129	162	171	123	155	176	200	144	155	124	120	129	111	156	122	173	151	139	130	139	138	143
39.75	134	128	130	152	162	180	127	127	136	134	138	131	128	135	127	130	135	130	128	133	131	142	157	141	129	132	132	132	161	172	120	156	174	196	141	150	126	119	130	113	158	124	171	148	135	126	136	132	141
40	141	135	134	157	169	178	125	124	129	134	130	129	136	144	128	134	143	128	130	135	128	142	151	142	134	137	137	135	165	170	118	156	171	194	137	147	127	126	134	111	160	119	172	149	134	127	133	130	150
40.25	135	129	131	154	164	180	125	129	135	136	141	133	131	139	126	130	135	128	130	134	131	146	158	145	132	133	133	130	163	172	120	156	174	200	146	153	124	120	128	110	156	121	174	152	138	129	138	138	147
40.5	141	137	134	157	167	178	126	121	128	134	129	129	137	144	129	132	143	127	129	133	127	140	149	141	134	140	139	133	166	169	119	153	169	197	134	149	128	125	134	108	160	118	170	148	131	126	131	129	150
40.75	137	128	131	153	162	181	126	129	136	137	139	133	131	137	127	130	137	130	129	135	134	145	157	143	132	132	135	130	162	171	120	154	174	197	144	154	125	120	129	108	158	120	174	150	138	127	137	136	145
41	135	127	132	154	163	183	130	131	141	137	142	131	131	138	129	131	136	134	131	134	132	148	162	145	134	133	133	132	162	172	121	156	176	200	144	153	128	119	128	116	159	126	178	147	139	127	140	133	144
41.25	141	135	133	155	169	179	125	124	128	135	131	130	136	144	128	134	142	129	129	136	131	143	151	140	135	138	140	133	167	170	120	155	172	197	138	152	128	127	135	110	162	120	174	151	135	128	133	135	152
41.5	145	139	140	161	174	183	128	128	134	142	136	136	144	150	133	140	149	132	135	141	135	147	156	147	142	144	146	138	171	174	125	162	176	203	143	158	132	132	139	115	168	122	178	158	144	137	137	140	159
41.75	146	140	141	159	171	181	129	127	132	138	136	134	143	147	133	136	146	133	133	139	135	145	156	146	141	143	144	137	169	173	124	159	177	202	140	157	132	132	138	115	168	123	177	156	141	132	137	139	156
42	138	130	134	159	170	185	129	131	139	139	140	131	132	141	130	135	142	133	133	139	135	148	159	147	135	137	136	135	168	174	124	159	178	201	145	157	125	124	132	113	162	126	178	153	141	131	138	138	146
42.25	143	135	136	159	170	181	125	124	131	136	134	133	139	146	133	135	144	128	133	137	134	143	155	144	138	141	142	133	168	169	122	159	174	201	139	157	131	131	136	110	164	121	176	155	140	134	135	140	156
42.5	137	131	135	159	169	186	130	130	137	139	142	136	134	141	129	134	141	132	132	136	135	149	158	148	136	137	136	135	166	175	121	159	178	203	146	157	127	124	131	112	161	125	178	154	141	132	140	138	148
42.75	147	142	142	161	175	184	129	127	134	142	135	136	146	150	136	138	149	134	133	140	134	146	155	146	141	146	146	137	171	173	124	159	179	202	141	157	134	134	140	115	170	123	177	157	140	132	138	140	159
43	144	135	137	159	170	181	127	125	131	136	132	129	138	146	131	136	145	130	132	136	128	143	153	142	138	140	141	133	166	170	118	155	175	199	138	153	127	127	134	111	163	121	176	148	136	128	135	132	150
43.25	150	142	143	165	176	186	131	128	133	143	138	138	143	151	135	142	152	133	136	142	136	148	157	150	143	145	147	139	173	176	126	162	181	204	142	157	137	134	143	117	169	125	180	160	141	134	137	141	160
43.5	145	140	139	163	175	184	130	127	132	141	135	135	143	149	135	136	148	131	135	140	134	146	156	145	140	143	145	137	170	174	125	160	178	201	138	155	132	132	140	115	168	124	179	156	140	133	138	138	157
43.75	149	144	142	166	177	186	132	129	134	142	135	138	145	152	136	142	152	134	138	142	137	148	157	147	146	147	148	138	176	175	126	164	180	204	140	160	134	136	144	116	173	127	180	160	143	137	140	140	161
44	146	139	141	163	174	187	133	129	135	138	136	135	140	148	133	138	147	134	133	137	133	147	158	147	140	144	142	138	168	176	123	157	178	202	139	153	133	130	139	115	163	125	179	151	137	128	137	135	153
44.25	150	143	142	164	177	188	131	126	134	141	137	137	147	150	135	140	151	134	138	144	137	151	159	148	144	145	147	139	175	176	126	163	182	204	144	159	137	136	142	117	171	125	182	160	144	134	141	140	160
44.5	149	143	143	166	178	189	133	129	136	144	139	137	145	153	136	141	154	135	138	144	138	151	160	148	143	146	147	142	176	180	128	165	180	206	144	158	134	136	144	118	172	128	184	161	143	135	140	140	160
44.75	150	141	143	166	178	189	131	128	135	144	138	138	146	151	136	142	152	135	139	143	139	149	157	148	143	148	147	140	176	177	127	164	182	206	144	161	136	136	142	115	170	126	183	162	143	136	140	139	160
45	146	142	142	165	178	189	132	129	138	144	138	138	144	151	135	141	152	135	139	145	139	151	158	149	143	145	148	140	176	179	127	164	183	207	143	161	136	136	144	118	171	127	185	163	147	137	141	142	161
45.25	149	142	141	165	174	189	131	129	138	138	137	135	141	149	133	139	147	133	132	137	132	147	160	149	140	144	145	136	169	177	122	161	178	203	141	154	132	130	140	115	167	127	178	152	137	131	138	133	155
45.5	148	139	142	164	176	189	133	131	136	137	137	137	142	150	135	140	147	132	135	139	133	149	160	149	141	144	145	138	170	177	124	161	180	202	140	156	133	129	139	116	166	127	181	152	138	131	140	132	156
45.75	151	142	145	167	179	190	133	131	135	146	139	139	147	153	137	144	153	134	140	147	141	151	161	150	145	147	150	141	175	179	128	166	185	206	146	162	137	137	146	119	173	128	184	164	145	139	143	146	164
46	151	143	145	168	180	190	134	132	138	146	138	139	145	153	136	143	153	136	140	146	139	152	164	150	143	149	148	142	178	181	130	165	183	208	145	162	136	137	144	119	172	128	186	164	145	138	142	140	162
46.25	151	145	145	168	177	190	135	129	137	146	140	138	147	153	137	141	155	135	141	145	140	150	161	149	145	150	151	141	177	181	128	167	183	208	146	163	135	138	144	116	174	127	186	164	146	137	141	143	163
46.5	153	145	148	170	183	192	134	131	137	146	141	140	146	154	138	142	155	136	142	146	141	152	163	153	146	149	150	142	178	182	129	168	186	209	148	164	138	136	145	119	175	129	187	165	147	139	143	143	164
46.75	155	146	148	171	183	192	135	133	139	146	140	142	150	155	140	145	154	140	145	147	143	153	161	153	149	150	152	144	180	181	132	167	185	209	146	165	139	140	149	120	174	132	187	166	149	139	145	145	165
47	154	145	148	170	185	197	137	133	143	150	144	145	149	157	140	147	156	139	145	149	145	155	165	155	147	151	152	145	182	184	134	171	189	211	150	169	141	140	149	123	176	132	191	168	151	144	146	149	167
47.25	151	146	147	171	183	191	135	131	138	145	140	140	150	156	140	145	156	138	143	147	143	151	162	153	148	152	152	142	179	183	128	168	183	212	146	166	138	138	147	119	176	129	185	165	148	141	144	145	165
47.5	153	145	146	171	184	195	136	133	142	148	142	144	147	153	138	145	156	138	143	148	144	157	165	154	145	150	150	144	180	186	130	169	188	212	149	168	138	140	147	122	174	129	189	167	148	139	147	146	164
47.75	154	146	147	171	184	194	136	134	141	148	143	144	149	155	140	145	157	140	145	147	144	155	165	153	147	151	151	144	179	185	131	169	187	213	151	167	139	139	147	121	176	132	190	167	149	141	145	147	164
48	154	147	149	173	184	195	137	131	139	147	143	142	151	158	142	147	157	139	144	148	143	156	165	154	150	155	155	146	181	184	131	170	187	209	147	167	140	140	149	122	176	130	190	166	149	141	146	146	167
[truncated: 47 more columns]
