# Supplementary material for: Phenotype microarrays reveal metabolic dysregulations of neurospheres derived from embryonic Ts1Cje mouse model of Down syndrome
Source: PLoS One. 2020 Jul 30;15(7):e0236826. doi: 10.1371/journal.pone.0236826 (PMC7392322; doi:10.1371/journal.pone.0236826)
Supplement: S3 Raw data — (XLSX) [file pone.0236826.s004.xlsx]

## Sheet: Ts1Cje_Rep1
Plate Type	PM-M3
Group	Ts1Cje
Replicate no.	1
Hour	A01	A02	A03	A04	A05	A06	A07	A08	A09	A10	A11	A12	B01	B02	B03	B04	B05	B06	B07	B08	B09	B10	B11	B12	C01	C02	C03	C04	C05	C06	C07	C08	C09	C10	C11	C12	D01	D02	D03	D04	D05	D06	D07	D08	D09	D10	D11	D12	E01
0	39	40	38	42	36	39	38	43	41	46	47	57	35	35	31	36	34	31	33	35	34	32	37	48	43	32	32	32	32	31	29	32	38	34	39	39	33	30	29	31	31	36	37	32	31	29	42	40	37
0.25	38	46	40	50	40	46	45	52	48	54	52	67	39	33	33	38	33	37	35	42	35	37	42	49	44	34	33	32	31	30	34	31	42	33	41	40	37	29	26	35	34	41	43	32	39	39	52	46	37
0.5	43	51	46	52	43	49	46	55	50	55	55	71	46	42	39	43	36	42	40	46	38	40	45	55	49	38	41	37	36	36	38	38	48	38	47	46	43	34	34	40	39	48	53	37	42	43	54	51	44
0.75	41	50	43	49	39	47	43	50	47	52	53	69	41	39	37	40	36	39	36	44	35	37	44	52	48	35	38	35	35	32	35	36	45	40	44	45	39	34	29	38	36	44	47	35	39	42	53	45	42
1	42	54	46	56	43	52	48	57	54	58	57	76	45	42	41	45	38	45	39	50	40	43	46	59	48	40	43	37	39	36	39	37	49	38	47	46	44	37	33	40	40	46	49	39	45	43	57	51	45
1.25	45	56	47	61	47	56	51	63	60	64	61	77	45	44	43	50	40	48	42	51	41	49	52	62	50	41	45	37	40	40	43	39	48	41	48	52	47	37	36	38	41	44	46	43	47	47	59	52	47
1.5	43	54	46	57	46	55	52	63	58	64	59	79	45	45	41	49	40	47	43	52	40	50	49	62	50	41	46	36	42	39	43	40	50	42	50	51	49	36	34	39	40	47	48	41	48	47	59	53	45
1.75	47	58	49	62	47	55	53	64	60	67	63	83	47	46	45	45	43	50	46	54	42	52	51	63	51	44	48	37	41	41	42	41	52	43	51	53	50	40	37	41	44	51	50	43	48	50	60	56	50
2	48	59	51	62	48	57	54	64	60	66	62	83	51	49	44	46	44	48	45	57	44	54	53	66	52	44	50	38	43	43	46	44	54	45	50	52	52	39	39	44	45	49	53	46	51	51	63	55	53
2.25	49	59	51	57	50	57	59	67	62	67	65	87	51	48	48	46	45	51	48	56	45	57	54	69	56	46	53	40	47	44	45	45	56	45	53	55	54	41	40	46	46	52	55	46	52	52	64	60	50
2.5	46	59	51	56	47	57	56	64	61	66	63	83	48	47	45	46	43	51	48	54	44	57	53	65	54	43	50	35	45	43	44	43	52	46	51	53	50	39	38	41	44	50	56	45	50	52	61	57	50
2.75	51	62	51	57	51	56	57	67	62	67	65	87	50	50	48	48	46	48	50	56	45	58	53	68	58	46	53	39	48	46	45	44	55	46	50	57	55	41	40	46	46	56	59	48	52	53	64	58	46
3	49	58	51	56	48	56	57	64	63	65	63	85	50	50	48	48	45	48	47	56	44	59	56	65	57	47	56	38	46	46	44	45	56	46	47	55	54	40	41	45	47	54	57	49	52	52	62	58	48
3.25	52	63	55	61	52	62	62	71	66	71	69	88	52	55	54	52	50	55	55	61	49	63	59	73	53	50	60	41	51	49	49	49	60	52	53	59	58	46	43	51	51	57	63	54	56	58	69	64	50
3.5	53	64	56	59	51	62	59	68	64	69	67	83	54	54	50	51	51	52	53	60	47	62	58	70	54	49	57	41	51	50	47	50	59	51	51	58	55	44	43	50	51	57	65	54	56	58	68	61	50
3.75	52	62	55	60	50	60	60	69	65	71	65	83	54	55	52	52	49	54	54	62	47	63	59	72	56	51	60	42	52	50	49	50	59	48	51	59	57	46	44	53	52	59	65	54	56	60	69	58	51
4	53	65	56	63	54	62	64	69	67	70	69	85	54	57	52	55	51	56	55	63	48	68	60	73	56	48	63	42	54	51	49	52	62	52	49	62	59	45	46	52	53	61	68	55	58	61	72	64	54
4.25	56	70	60	63	55	67	66	75	71	75	72	87	57	60	57	56	54	59	60	67	51	70	62	78	59	52	68	44	58	56	53	55	65	56	55	63	61	50	51	55	54	66	71	60	61	65	74	67	54
4.5	55	67	56	60	54	64	62	72	66	70	68	84	57	58	52	54	50	57	58	65	48	68	61	74	51	47	66	41	55	53	50	52	65	53	51	56	57	47	48	53	52	62	69	59	57	61	70	60	54
4.75	54	68	58	63	56	62	62	71	68	73	71	84	57	58	52	54	53	57	59	66	49	69	62	76	54	49	67	42	55	56	51	53	64	53	53	56	59	48	48	54	56	64	70	60	60	64	72	65	56
5	55	67	59	64	55	68	68	75	71	75	72	87	58	59	58	56	54	58	64	69	53	72	63	79	55	49	68	43	59	57	52	57	65	56	51	57	59	48	51	55	58	67	73	62	61	68	75	68	55
5.25	56	69	58	63	56	67	68	75	71	74	73	86	58	59	55	56	55	58	62	68	50	73	64	78	55	52	72	42	61	58	51	57	66	55	54	58	61	48	50	55	58	64	75	61	62	67	76	67	54
5.5	56	70	62	66	56	68	67	74	72	77	73	87	59	59	56	56	55	57	62	72	53	75	66	78	55	51	71	43	61	61	53	56	67	56	54	59	61	49	52	57	58	68	79	65	63	68	77	67	60
5.75	58	73	61	67	58	70	70	79	75	78	78	92	61	59	56	59	58	63	68	73	53	78	69	82	57	53	75	46	64	61	57	58	68	56	57	60	63	51	54	60	63	70	78	65	64	71	78	70	55
6	58	73	64	68	60	72	70	80	75	80	77	91	62	63	60	61	58	63	69	75	56	80	68	82	58	55	77	48	66	67	56	61	71	60	56	62	65	53	57	61	64	72	80	69	69	73	80	73	59
6.25	57	71	63	67	59	68	69	76	74	78	73	88	62	63	60	57	55	60	69	76	55	80	66	81	58	53	78	45	62	61	57	62	73	58	56	60	63	51	57	62	63	74	84	67	65	72	79	67	59
6.5	61	73	62	68	59	71	71	80	75	79	80	90	60	64	60	62	60	61	71	75	56	81	69	82	60	54	79	47	66	64	57	62	70	58	58	61	64	53	57	62	64	72	82	68	66	76	81	73	58
6.75	59	72	64	68	62	71	71	80	74	80	76	89	61	64	58	58	58	61	71	78	54	81	69	82	60	55	79	46	66	65	58	63	72	58	54	59	63	52	57	64	64	75	84	71	68	75	81	71	59
7	59	71	63	67	60	69	69	78	76	77	80	88	61	66	61	62	58	62	72	77	55	82	69	83	60	55	81	45	65	67	55	64	70	58	57	63	66	54	59	62	66	78	83	69	66	77	79	70	64
7.25	61	73	65	68	61	72	70	81	77	81	80	90	62	67	63	62	62	65	73	78	57	85	73	83	61	58	83	49	70	69	57	66	74	61	57	64	67	53	60	67	67	75	86	71	68	76	83	74	63
7.5	62	74	65	71	61	72	73	81	78	82	80	92	64	68	62	67	62	65	74	80	59	87	72	85	63	56	86	49	71	68	60	66	76	62	57	65	68	56	60	68	66	78	88	73	69	81	85	74	63
7.75	61	74	65	69	61	73	74	82	80	85	80	91	65	66	62	64	62	63	75	83	56	88	73	86	61	57	85	47	71	70	59	67	74	61	58	64	66	54	62	66	71	78	87	75	70	78	83	75	62
8	61	75	66	70	61	73	74	83	81	82	80	93	65	68	64	67	64	66	76	84	58	87	73	87	62	61	87	49	72	71	58	69	75	59	58	66	67	57	60	67	69	79	88	74	71	80	84	76	62
8.25	60	76	67	69	62	74	71	78	75	83	78	92	64	69	62	65	62	65	74	79	54	88	71	84	63	57	85	49	71	72	58	69	76	61	56	64	65	54	60	69	71	78	91	74	69	78	83	72	65
8.5	61	77	67	70	63	76	75	85	78	84	80	94	65	69	64	68	64	67	78	85	60	93	75	88	62	58	89	49	73	71	61	69	76	61	61	64	67	57	63	70	70	80	91	77	72	82	89	78	66
8.75	62	77	66	69	62	75	75	83	78	83	81	92	65	71	65	69	64	68	79	85	61	93	75	88	64	60	90	49	74	73	61	71	76	62	58	65	68	57	65	70	72	85	91	78	71	82	85	76	68
9	62	76	67	70	63	75	72	80	77	82	81	93	63	76	66	67	64	65	78	83	57	91	75	86	64	62	92	50	74	73	61	70	78	65	59	63	68	57	63	72	72	85	92	78	69	85	86	76	67
9.25	64	80	70	75	67	79	80	88	82	87	86	96	70	75	68	72	67	70	82	87	62	94	79	89	66	64	93	53	76	77	63	73	80	65	62	70	71	59	67	74	76	83	95	82	74	85	88	81	68
9.5	64	79	68	71	64	75	75	84	80	88	82	95	68	73	67	69	67	67	79	87	58	94	76	87	64	63	93	51	75	77	60	72	79	64	58	67	70	56	65	74	73	84	94	79	73	86	88	79	69
9.75	65	80	69	74	66	76	79	87	82	86	83	96	69	75	70	72	70	71	84	88	60	96	79	90	67	62	97	53	81	78	64	74	82	68	62	69	73	57	67	73	76	88	97	81	75	86	90	80	69
10	65	79	69	72	66	75	76	86	82	88	85	97	69	75	67	70	68	67	83	85	60	95	78	90	66	63	97	51	77	77	64	77	81	68	59	67	69	58	69	74	76	87	97	85	73	85	91	79	69
10.25	66	79	71	70	66	74	77	84	80	85	84	93	69	77	70	71	69	69	84	86	58	98	80	89	68	66	98	52	78	79	62	75	83	68	58	67	71	60	70	76	77	88	96	81	73	87	88	78	74
10.5	67	82	73	76	70	80	80	90	84	89	88	98	72	80	72	75	72	71	86	91	62	99	82	93	67	67	100	54	82	82	65	78	83	70	62	72	72	60	71	79	79	91	100	86	76	90	92	83	72
10.75	68	82	74	76	69	81	80	90	83	91	88	99	72	79	72	76	71	74	87	91	62	101	81	93	70	69	102	55	83	84	66	79	85	70	61	70	74	60	74	78	79	90	102	86	76	92	92	81	75
11	69	82	74	73	70	78	78	90	84	88	86	97	72	80	74	76	71	73	86	91	62	100	83	91	71	70	101	56	83	82	64	79	85	69	63	71	74	63	73	79	80	91	100	86	76	90	93	81	75
11.25	68	83	73	73	69	78	77	88	84	87	86	98	72	78	73	75	71	72	87	90	63	102	81	91	69	67	102	55	82	82	63	78	85	69	62	71	73	62	72	80	81	92	101	87	75	91	93	80	75
11.5	67	84	73	76	71	83	82	91	87	93	88	99	73	82	73	77	74	74	89	96	63	106	83	94	69	70	105	56	87	86	68	81	88	72	65	71	75	63	75	81	82	96	106	89	77	96	96	82	76
11.75	69	83	75	77	71	83	81	92	88	93	88	100	70	83	76	78	74	74	91	94	61	105	85	96	71	72	107	57	86	86	67	80	87	71	64	71	76	64	74	82	83	96	105	88	79	93	96	84	77
12	72	85	74	79	71	82	82	92	87	91	88	100	74	81	76	81	76	76	92	97	64	107	87	94	74	74	105	61	89	87	67	84	87	71	65	74	78	65	76	83	85	97	107	91	79	96	96	84	78
12.25	71	86	77	79	73	84	83	93	87	93	88	101	76	81	77	81	75	75	92	97	65	107	84	94	74	74	106	60	88	88	69	85	89	72	64	73	78	66	77	85	84	98	108	93	81	97	97	83	78
12.5	71	85	78	78	71	83	84	95	89	94	91	100	75	84	76	80	77	76	93	98	66	111	87	92	73	75	108	58	89	90	70	85	90	73	65	75	78	65	77	85	86	99	108	93	79	98	99	84	77
12.75	72	87	78	79	75	85	84	96	89	95	90	102	76	84	79	82	79	78	96	97	67	110	89	95	74	73	111	60	92	92	71	87	92	74	65	74	79	69	77	87	87	100	109	94	82	99	99	88	79
13	73	88	79	79	74	85	84	95	90	95	92	102	79	87	78	85	79	77	97	99	66	111	87	95	78	75	111	61	92	93	72	88	92	74	67	77	81	66	81	88	88	102	110	94	84	99	99	88	82
13.25	75	89	81	82	75	88	86	98	89	96	93	103	80	88	81	86	81	80	98	102	67	111	90	95	79	78	114	62	93	96	73	91	92	76	68	77	81	70	82	91	92	104	112	98	84	103	101	87	85
13.5	74	88	80	80	76	86	85	97	91	94	92	102	76	88	80	82	80	79	98	102	67	110	90	94	76	77	112	62	93	94	71	88	93	75	65	77	81	69	82	88	90	104	111	97	81	102	102	87	84
13.75	72	85	77	76	73	81	80	93	87	92	91	99	76	88	77	83	78	75	94	98	62	109	89	90	77	75	110	61	90	91	69	87	91	75	63	75	78	68	78	88	87	102	109	95	78	100	97	85	86
14	74	87	79	79	76	84	85	97	89	94	93	101	79	89	81	85	80	77	98	102	65	112	89	93	76	79	111	62	94	93	73	88	93	75	66	75	80	69	82	90	91	102	111	97	82	101	100	86	85
14.25	75	91	81	82	78	89	87	97	93	97	95	105	81	88	82	86	83	81	100	102	68	115	92	97	78	81	116	62	96	97	73	91	96	79	66	78	81	70	83	90	90	105	115	99	85	104	104	91	85
14.5	76	89	81	82	78	86	86	96	92	97	94	102	78	92	82	87	83	80	101	102	69	115	93	95	79	81	117	65	95	95	74	91	97	77	66	79	80	72	85	92	92	108	114	101	83	105	104	90	86
14.75	76	93	83	83	79	89	87	100	94	98	97	105	81	90	86	87	83	82	102	106	68	117	92	98	80	82	118	64	99	98	75	93	98	81	68	80	83	70	86	93	94	108	116	100	86	106	106	92	86
15	76	92	83	83	77	90	88	100	94	100	94	105	81	90	82	87	81	83	100	104	70	118	93	97	81	82	119	62	99	100	74	93	96	79	68	80	82	72	87	92	95	108	117	101	86	105	105	90	85
15.25	77	91	85	82	78	90	87	100	94	100	96	105	83	93	87	91	82	83	103	106	68	119	95	97	81	82	119	62	101	100	75	93	98	80	68	81	84	73	86	97	97	111	118	104	87	108	106	92	89
15.5	79	93	84	84	80	91	91	101	94	99	97	106	82	94	87	90	86	81	104	107	70	119	96	97	81	86	121	64	101	100	77	96	99	80	69	79	85	73	88	94	98	112	119	104	86	108	105	92	86
15.75	78	95	87	87	79	93	91	103	96	100	100	107	86	94	87	92	85	84	108	111	74	121	99	99	84	87	123	67	103	101	78	95	100	82	70	81	86	73	88	97	99	113	121	106	89	109	109	95	89
16	77	93	83	84	80	91	89	103	94	98	96	106	83	94	86	90	84	81	104	107	69	119	95	99	82	86	122	68	101	101	76	97	99	81	69	80	84	73	90	94	97	113	119	104	87	108	107	93	88
16.25	81	97	86	87	84	93	93	102	97	103	101	109	87	96	88	94	86	85	107	111	72	124	99	99	84	90	124	67	105	105	79	98	101	83	71	84	87	73	90	99	101	115	122	107	88	113	108	93	90
16.5	80	93	87	83	80	92	87	100	94	101	97	105	84	96	86	91	86	82	106	108	69	120	97	96	84	88	123	67	103	104	78	99	101	81	69	82	87	73	89	97	99	113	120	106	86	109	107	93	91
16.75	80	96	88	89	84	95	93	105	98	103	98	107	86	95	88	94	87	87	108	112	73	125	98	101	85	90	126	69	107	105	81	101	103	85	72	84	88	75	93	99	104	117	125	111	92	113	110	96	93
17	77	95	85	85	83	91	90	103	95	102	96	107	85	95	90	95	86	83	107	109	70	120	97	98	85	89	126	66	103	102	78	99	103	82	69	83	87	74	91	98	101	114	123	105	88	111	107	92	92
17.25	79	99	89	89	82	97	92	106	97	103	101	108	84	97	91	93	85	87	108	112	74	126	99	101	86	92	128	68	105	106	79	103	105	86	72	87	86	75	93	101	102	119	126	110	92	113	110	94	93
17.5	80	96	87	87	84	96	89	104	97	101	97	107	84	97	90	95	86	85	108	112	72	124	99	98	85	90	127	70	105	106	80	101	105	83	69	83	88	76	93	101	104	116	124	108	90	113	111	94	90
17.75	81	98	90	91	85	96	94	107	100	104	101	109	88	99	91	96	87	88	110	114	73	125	100	100	87	92	128	70	108	108	81	103	105	84	73	86	88	75	95	103	103	119	129	109	91	114	109	94	93
18	79	99	88	86	84	97	92	105	95	103	97	107	88	99	91	96	87	85	109	112	72	123	99	98	89	93	129	70	105	105	79	102	105	85	70	83	90	75	93	101	104	121	128	111	91	114	110	92	91
18.25	81	100	91	91	85	97	96	106	98	103	97	109	87	101	92	97	89	86	110	116	76	124	101	101	90	95	130	72	107	109	81	105	108	86	74	85	91	78	96	103	105	123	129	114	94	116	111	94	97
18.5	81	98	90	89	83	96	92	105	96	100	98	107	89	99	92	96	87	86	111	115	72	124	101	98	89	95	131	71	107	107	81	102	109	84	71	85	89	77	95	103	104	123	132	110	91	114	109	94	95
18.75	84	97	92	89	86	99	92	104	98	101	97	107	89	101	92	97	89	86	110	115	72	123	99	97	90	95	129	71	108	108	81	105	107	84	73	86	90	77	94	106	107	123	130	113	92	114	109	94	95
19	82	97	90	90	86	99	90	103	96	100	96	109	87	100	92	96	88	87	110	117	75	121	100	97	88	94	131	71	106	107	82	106	110	86	75	89	90	77	97	106	109	125	135	114	93	117	110	95	94
19.25	85	99	92	89	87	97	90	101	97	101	97	107	88	102	90	97	87	84	109	113	75	122	98	96	95	97	132	77	105	108	80	104	107	84	70	87	88	80	99	108	107	128	134	115	88	114	107	91	99
19.5	86	97	93	88	88	98	90	100	93	97	98	106	90	103	90	98	88	83	109	113	74	119	99	94	94	97	132	75	105	108	79	108	107	87	71	85	89	80	99	110	108	127	133	114	86	115	105	93	100
19.75	88	103	97	91	91	102	93	103	98	100	101	113	91	106	95	101	94	88	112	121	78	124	103	97	97	102	135	78	110	112	84	112	113	91	76	92	94	81	103	111	113	132	138	117	93	118	110	99	100
20	89	101	97	90	90	100	91	102	98	99	100	109	93	106	96	101	93	84	113	114	75	125	103	96	100	102	137	79	107	112	83	109	108	90	73	91	92	85	103	112	112	132	137	119	86	116	107	95	105
20.25	89	105	99	93	91	102	95	108	98	103	103	113	96	108	96	101	91	88	115	120	76	126	104	99	100	101	138	78	108	110	83	111	111	88	74	90	94	83	102	115	111	133	136	117	91	117	107	97	105
20.5	89	106	98	93	90	101	94	108	101	106	102	112	94	108	95	101	95	89	110	116	77	129	104	101	101	101	136	78	106	114	84	110	109	91	73	91	94	85	106	114	111	131	135	116	89	117	108	96	108
20.75	92	104	97	96	91	103	94	105	98	101	101	110	96	108	94	102	94	86	113	118	77	125	102	99	103	104	139	81	110	113	86	111	111	91	74	89	94	85	102	115	114	133	140	119	89	118	109	96	107
21	91	107	98	97	90	104	93	107	100	106	101	111	98	108	96	100	94	88	113	121	78	127	103	100	102	103	141	82	109	113	84	111	110	89	72	90	93	87	103	115	113	134	138	118	90	119	109	96	107
21.25	93	103	99	97	91	103	91	105	98	103	100	112	97	109	96	102	95	87	114	118	78	127	104	98	104	106	140	81	109	116	87	113	113	93	74	93	95	86	104	115	115	137	142	119	90	118	110	98	109
21.5	93	106	101	98	92	105	97	110	104	110	106	116	99	109	98	104	96	90	117	121	79	133	107	106	102	104	138	79	112	116	85	111	113	94	76	93	95	87	105	113	113	135	140	121	94	123	113	100	107
21.75	91	108	101	99	93	107	99	112	106	109	107	115	98	111	100	104	95	90	120	123	80	134	108	105	103	106	142	81	113	117	87	115	116	93	76	91	97	86	106	117	119	137	143	122	96	121	113	100	109
22	92	106	100	99	92	103	95	109	99	106	103	111	98	108	97	103	96	90	116	123	78	132	106	102	104	107	143	79	113	116	86	113	113	92	75	91	95	87	105	117	114	137	143	121	92	123	112	97	111
22.25	93	107	103	98	95	108	99	112	104	110	106	116	101	110	102	105	98	91	118	124	79	133	109	106	106	108	144	85	116	117	87	115	114	93	76	92	97	89	107	119	118	138	141	123	92	123	112	100	112
22.5	94	105	100	96	95	102	95	106	102	102	105	112	98	113	99	108	99	89	117	121	79	130	108	99	103	109	141	82	114	119	88	118	114	94	76	97	98	90	107	118	116	139	142	123	92	122	111	100	113
22.75	93	106	100	97	96	107	97	110	101	108	106	114	99	111	100	103	97	91	118	122	79	133	107	103	105	108	143	81	114	117	87	115	114	93	76	90	96	87	107	115	116	139	141	122	94	121	112	97	112
23	93	106	100	93	95	105	95	108	103	108	107	113	98	112	100	105	97	90	117	120	79	132	109	102	105	109	141	81	113	119	86	117	113	93	75	92	97	90	107	118	113	139	143	125	91	121	112	99	113
23.25	96	108	104	99	100	106	97	109	103	108	109	115	103	117	103	110	102	93	120	122	82	134	113	103	108	111	146	86	118	121	92	121	117	98	77	99	102	94	113	123	118	145	147	127	92	126	114	100	118
23.5	98	113	105	102	101	112	103	116	107	113	111	119	103	116	103	108	102	97	123	129	83	141	113	109	112	112	147	89	117	122	91	118	118	96	79	97	103	91	112	122	121	144	145	129	97	128	118	102	117
23.75	97	113	104	102	99	110	103	117	108	114	112	118	105	115	103	108	100	95	123	128	82	141	114	109	110	111	148	84	120	122	91	119	119	97	79	94	104	92	113	123	120	142	147	129	97	131	118	102	116
24	97	112	108	102	98	112	101	114	106	112	109	117	105	115	104	110	103	95	123	126	81	138	113	106	111	112	149	87	120	123	93	119	119	98	79	97	103	94	114	123	122	144	149	130	95	128	117	105	117
24.25	97	112	105	100	101	110	102	118	107	110	109	116	103	115	104	108	102	96	125	128	84	141	114	108	110	114	146	85	120	123	91	121	119	98	80	98	102	91	112	121	121	142	145	128	97	127	117	102	114
24.5	95	109	105	100	100	111	104	118	109	114	111	120	101	116	107	111	104	98	125	130	84	142	115	110	105	113	146	86	123	125	92	120	121	100	80	97	103	91	112	122	120	143	147	131	102	130	120	105	113
24.75	96	112	107	104	99	113	103	114	108	113	109	119	104	117	105	111	102	97	125	130	84	141	114	106	110	116	150	88	122	124	92	122	122	98	78	96	104	94	113	124	124	146	151	130	98	130	118	104	116
25	98	113	107	104	100	113	102	118	109	115	112	120	107	118	107	113	104	99	126	131	85	143	115	111	111	116	149	88	123	124	94	120	120	99	81	101	105	96	115	123	125	147	150	130	98	130	118	105	118
25.25	101	117	110	106	104	115	105	116	110	113	113	121	107	122	107	113	105	98	126	132	87	137	113	106	114	117	154	91	123	126	95	126	125	101	82	103	105	96	118	128	128	151	155	134	100	128	120	108	119
25.5	99	114	109	104	103	113	103	117	107	114	111	120	106	120	109	112	103	97	126	130	83	141	115	109	113	118	151	88	124	127	92	125	124	100	80	102	104	95	117	127	124	147	151	134	97	128	119	104	120
25.75	99	114	108	104	105	115	110	124	115	121	116	124	105	119	109	115	109	104	131	135	87	148	119	115	108	118	152	85	129	130	96	124	126	100	82	99	107	93	116	121	126	145	149	134	109	136	126	105	114
26	98	113	110	103	104	113	105	116	108	113	112	122	104	121	109	114	107	99	128	131	88	141	117	109	109	120	151	88	125	128	96	126	126	103	85	101	106	93	116	126	127	149	155	135	103	134	125	109	116
26.25	98	115	111	107	106	117	108	123	115	121	118	125	105	122	109	115	108	103	129	135	87	148	118	114	113	121	153	91	126	131	97	127	126	101	84	101	105	95	117	125	127	151	150	135	105	134	123	108	121
26.5	100	115	109	104	107	116	106	117	109	114	116	122	107	124	109	116	109	100	129	133	88	143	116	109	112	119	155	91	126	130	99	128	130	104	86	105	104	97	119	128	128	152	156	136	103	133	124	111	116
26.75	102	117	113	106	106	117	107	123	113	119	115	122	109	123	112	117	108	101	130	133	89	146	120	114	115	121	156	92	127	131	95	127	126	102	83	102	108	98	119	129	128	152	155	135	105	137	123	107	123
27	100	115	111	105	105	117	103	117	113	117	115	122	108	121	109	115	105	99	129	133	88	145	118	112	115	120	155	92	125	129	97	126	126	104	82	101	107	99	119	128	127	150	152	135	100	133	121	107	122
27.25	104	119	112	110	108	121	106	120	113	117	114	123	110	124	113	116	109	102	132	135	90	147	117	110	117	123	159	94	128	130	97	128	127	104	84	101	109	99	122	131	132	154	158	136	104	134	122	109	123
27.5	101	116	111	103	106	116	107	124	115	120	117	124	107	123	110	116	110	104	130	135	88	149	121	115	113	122	153	89	129	132	98	128	129	103	83	103	107	96	119	126	128	151	152	138	104	136	125	109	119
27.75	102	117	111	106	107	118	106	122	112	117	116	121	109	123	112	118	110	100	129	135	89	147	120	114	118	123	157	93	128	133	97	126	128	104	84	102	109	101	123	131	127	153	155	136	102	136	124	108	125
28	102	116	112	104	105	115	108	121	114	119	116	122	106	125	114	118	110	103	133	135	89	148	122	113	111	124	157	90	130	133	98	127	128	103	82	101	108	99	118	128	128	153	155	138	105	135	125	110	118
28.25	104	117	112	106	108	117	104	118	110	116	117	121	109	126	110	119	109	101	131	132	87	147	119	111	118	123	158	94	130	132	97	127	126	105	81	104	110	101	123	130	130	153	156	140	100	137	123	109	126
28.5	102	119	111	106	107	117	108	125	114	121	117	124	109	123	111	118	110	104	132	136	90	150	122	114	115	126	157	90	131	132	98	128	127	106	85	102	108	98	120	129	130	152	155	138	104	137	125	109	120
28.75	102	120	116	111	109	123	111	124	113	121	115	125	111	123	112	118	110	104	133	139	89	150	119	113	120	125	160	94	130	132	98	131	131	103	84	100	109	99	124	132	132	155	161	139	106	136	126	107	122
29	101	121	113	108	110	121	110	124	117	122	118	126	112	125	114	120	112	107	133	142	91	151	122	117	117	126	160	91	134	136	101	131	133	106	88	104	110	101	123	132	135	156	161	142	110	139	130	111	120
29.25	105	123	118	112	110	124	112	124	117	121	118	125	116	127	116	119	111	105	136	142	91	149	123	112	122	127	162	94	133	135	100	132	134	107	86	103	112	99	124	134	137	158	161	142	106	136	127	111	123
29.5	104	122	116	110	110	121	110	127	116	125	120	126	112	125	114	119	111	105	134	139	91	153	123	117	119	126	159	94	131	136	99	129	132	108	85	104	112	101	123	132	133	156	160	141	104	139	128	111	125
29.75	103	119	115	105	110	119	106	124	115	119	118	124	110	126	115	121	115	102	134	137	89	152	123	115	119	127	159	96	132	136	101	131	129	108	85	105	111	104	124	132	133	158	159	141	105	139	126	111	126
30	103	122	118	109	111	123	109	124	116	121	119	123	113	128	115	121	112	104	136	139	91	151	122	115	119	128	161	96	134	137	99	134	133	106	84	105	111	101	126	135	135	159	161	142	106	138	128	111	127
30.25	104	121	115	107	112	120	109	123	115	121	119	125	113	127	113	119	113	103	135	139	91	151	122	116	119	126	159	93	134	136	99	131	131	107	85	103	112	101	126	133	133	158	159	141	104	139	126	111	126
30.5	107	124	117	114	112	124	114	129	121	126	124	129	115	126	116	121	116	111	139	144	94	157	129	119	124	129	164	97	137	137	103	132	135	107	88	104	116	105	128	136	137	160	163	144	110	142	134	115	128
30.75	105	124	119	111	111	124	112	128	119	125	122	127	113	128	118	123	115	108	138	142	94	153	125	118	122	129	163	95	134	139	102	134	134	109	86	104	112	103	126	137	138	161	161	145	109	142	130	112	128
31	107	125	120	111	112	124	112	127	119	124	123	128	116	129	117	122	113	108	138	141	92	155	126	120	124	132	163	97	137	140	101	133	135	110	86	105	114	104	129	137	136	160	162	145	108	141	130	115	129
31.25	103	122	119	109	113	123	112	128	118	124	121	127	114	128	116	122	115	109	138	142	96	155	125	117	118	129	162	96	137	140	102	133	133	108	89	105	113	103	125	132	135	157	161	143	111	144	130	115	124
31.5	108	126	121	116	115	128	114	133	122	130	124	132	118	133	120	122	118	111	142	145	96	157	129	122	124	132	166	99	137	140	105	138	140	111	88	107	115	106	131	138	140	165	164	148	110	145	133	118	132
31.75	108	124	121	116	113	128	115	131	122	128	126	130	118	129	119	123	116	109	139	144	94	158	127	122	125	131	165	98	138	140	104	133	136	110	88	106	113	103	126	136	139	161	164	145	111	144	131	115	129
32	108	123	119	111	115	125	114	129	119	125	125	127	115	134	120	127	118	107	140	142	94	158	129	118	123	133	164	99	139	143	104	139	135	113	88	111	117	109	129	140	137	164	162	149	107	144	131	116	134
32.25	109	129	122	116	117	130	116	130	122	126	122	130	119	134	122	122	116	111	140	146	97	157	128	119	125	133	168	100	139	142	106	137	140	111	90	106	116	104	132	138	142	166	169	148	111	144	132	116	131
32.5	108	127	122	115	115	127	115	131	120	127	122	129	117	135	123	127	120	109	143	144	96	158	128	120	126	135	166	99	140	144	106	140	139	110	90	109	116	104	131	141	141	164	167	150	111	146	135	115	133
32.75	109	127	122	114	119	128	116	132	126	129	127	131	119	135	121	128	121	112	144	148	97	160	133	125	124	137	167	99	142	146	106	139	141	114	92	109	118	108	129	137	139	165	164	150	114	147	136	119	130
33	109	127	122	116	118	129	117	133	122	129	123	132	118	134	122	126	119	113	145	150	97	159	128	119	120	135	169	99	142	144	107	141	145	112	92	110	117	105	131	140	145	166	172	152	115	147	136	119	127
33.25	111	129	124	119	117	130	116	129	121	124	123	131	121	136	122	127	119	111	144	149	99	155	128	116	130	136	171	103	140	144	108	142	142	112	92	109	118	110	133	142	145	170	176	153	111	148	133	121	134
33.5	110	126	124	118	119	129	116	131	122	127	125	130	120	135	123	127	121	111	143	147	99	161	130	119	127	138	170	102	143	145	108	141	139	112	91	112	119	109	131	142	142	168	170	153	112	150	135	117	134
33.75	111	126	125	113	121	127	115	131	124	125	125	131	119	138	126	131	121	111	146	146	97	159	131	119	123	139	168	101	142	149	107	143	141	113	93	112	121	108	132	139	144	167	167	152	110	148	136	120	132
34	115	131	126	118	120	131	117	133	125	132	130	133	123	140	126	132	122	113	146	148	99	164	134	126	130	139	171	105	145	149	108	144	142	117	90	113	122	114	136	146	144	169	170	154	110	150	136	119	138
34.25	112	131	126	118	122	134	119	135	127	130	126	132	123	137	125	129	123	116	148	151	100	163	134	123	130	142	171	104	145	150	108	144	146	115	95	111	120	111	136	142	146	169	172	153	116	152	137	121	137
34.5	113	131	128	117	119	133	119	136	125	131	129	133	123	138	125	128	124	114	148	150	99	163	132	124	128	140	171	104	145	149	106	143	143	117	93	111	122	110	136	146	146	170	170	154	113	152	138	118	137
34.75	112	130	125	116	121	131	118	132	123	125	125	130	119	136	126	129	123	114	147	149	101	159	130	119	125	138	172	104	147	148	109	143	144	115	93	113	120	109	135	142	146	170	173	154	115	150	137	121	132
35	115	129	126	118	122	132	119	136	125	131	130	135	123	139	128	132	122	114	149	152	99	165	134	126	130	140	171	103	145	147	109	144	144	115	92	112	122	110	137	146	146	171	172	154	114	151	138	123	136
35.25	113	131	127	118	124	132	122	139	130	135	134	136	121	140	127	133	126	117	150	153	102	169	137	129	129	140	173	104	149	150	112	144	146	120	95	115	122	112	136	144	146	169	172	159	121	154	142	125	137
35.5	115	132	129	117	123	132	120	133	127	131	131	132	124	139	124	132	124	112	148	150	99	164	135	124	130	141	173	105	146	151	110	145	143	117	92	114	122	112	139	147	146	169	171	155	114	151	136	120	139
35.75	113	133	127	117	125	132	119	138	129	133	133	136	123	141	128	135	126	115	151	150	102	169	138	127	129	143	172	104	148	153	112	145	145	120	95	116	124	114	137	145	147	171	173	158	115	151	140	124	139
36	115	131	129	118	127	135	121	138	129	136	133	136	124	140	128	135	126	117	151	152	102	168	137	128	130	144	173	107	150	154	114	146	145	120	95	117	126	115	137	146	147	173	170	158	116	154	141	123	140
36.25	117	129	128	117	129	131	122	137	130	133	133	135	126	144	131	139	129	118	152	149	100	167	137	124	131	143	173	105	152	154	113	149	144	121	93	119	128	117	138	147	148	172	171	159	116	154	140	124	141
36.5	115	134	128	121	125	136	121	140	130	133	131	138	126	140	128	132	125	118	151	156	104	167	138	127	134	144	176	107	150	153	112	147	149	118	95	114	126	115	140	147	150	173	175	157	116	153	141	121	141
36.75	114	131	127	120	126	132	119	138	125	131	130	132	125	142	128	135	127	117	149	153	102	166	136	127	131	142	177	106	150	152	112	144	144	119	94	115	124	115	141	149	148	175	173	158	115	154	140	123	140
37	113	136	128	121	127	137	124	143	133	139	137	140	125	140	128	134	128	122	153	157	104	170	137	132	131	143	176	103	153	154	114	147	147	121	94	114	122	112	139	145	150	172	173	158	122	157	142	124	136
37.25	115	134	129	121	127	134	123	141	131	135	133	137	125	143	128	134	128	121	153	154	103	170	136	127	126	142	177	105	150	154	113	148	146	120	95	114	124	113	138	144	149	175	175	160	119	156	144	123	136
37.5	115	136	130	123	127	136	124	142	135	140	137	138	124	143	129	136	130	121	153	158	105	173	140	133	131	144	178	105	153	156	114	147	147	121	97	118	125	114	136	144	150	173	175	161	124	157	145	127	137
37.75	118	136	131	122	128	137	123	138	130	134	135	136	127	145	132	137	129	119	153	156	103	167	139	125	132	147	176	108	152	158	115	150	150	122	96	118	127	116	142	149	153	177	178	162	117	156	143	125	140
38	120	139	134	125	128	141	126	143	132	136	133	140	129	146	132	136	130	121	156	161	107	170	138	128	138	148	181	110	151	157	115	153	153	123	101	119	126	118	144	155	157	179	183	164	120	159	145	128	141
38.25	119	133	129	120	128	135	123	139	131	136	136	135	128	145	131	136	129	118	152	153	102	169	141	127	134	145	176	107	152	157	113	150	147	121	95	118	129	118	142	150	150	177	174	162	118	155	142	126	143
38.5	117	139	133	124	127	139	126	143	132	139	137	138	130	145	131	137	129	119	153	156	104	173	143	131	138	146	178	110	154	157	116	150	149	122	98	119	126	117	145	154	152	178	177	164	118	159	144	127	146
38.75	116	136	131	123	129	137	127	143	134	139	137	141	128	144	132	136	130	120	155	158	104	172	144	132	135	147	179	107	153	158	116	150	150	118	96	116	127	116	142	150	153	176	177	162	120	159	145	127	143
39	120	138	134	125	130	138	126	142	132	138	137	137	131	146	133	138	130	121	155	158	105	171	141	129	139	151	180	112	154	159	116	152	151	124	95	119	128	120	145	156	155	181	180	164	118	160	147	126	148
39.25	120	138	134	126	129	139	126	140	131	135	132	138	131	147	133	137	132	119	155	158	109	168	140	125	139	151	183	111	152	156	117	153	153	121	98	119	128	118	145	155	156	182	183	166	118	157	143	127	145
39.5	119	139	134	123	132	140	126	144	135	138	136	138	130	146	136	142	134	123	157	160	108	175	143	131	133	149	179	110	158	161	116	153	153	124	97	118	130	117	142	149	155	178	181	163	126	162	148	126	141
39.75	121	139	133	126	132	140	129	148	138	142	141	144	131	148	135	141	133	126	159	161	110	176	145	134	137	150	181	110	157	163	119	152	151	127	100	120	131	117	144	150	155	178	179	168	126	163	149	129	144
40	122	138	137	126	133	140	126	146	135	140	141	142	133	148	138	140	133	124	160	162	107	175	145	136	142	151	182	111	157	161	119	153	154	126	102	121	132	121	148	155	158	183	182	167	123	162	149	130	147
40.25	120	139	134	128	131	142	129	148	136	140	137	144	132	145	134	140	133	124	159	162	108	175	143	137	140	149	181	111	157	159	117	153	152	122	97	119	127	116	145	151	157	180	181	164	125	161	149	129	142
40.5	119	139	134	125	131	142	128	145	135	140	136	139	132	146	136	139	133	124	156	161	108	173	142	131	138	150	181	110	157	159	117	152	154	123	99	118	129	119	145	151	157	182	181	166	123	159	146	128	143
40.75	121	142	138	128	131	143	126	147	137	139	140	141	134	149	137	142	134	124	159	161	107	177	145	134	141	151	182	114	157	162	120	156	155	125	99	122	130	122	147	156	159	182	182	169	124	162	149	131	148
41	122	141	137	129	136	143	127	144	134	138	138	143	134	151	138	143	133	123	159	163	111	173	143	128	140	155	186	116	160	164	121	159	157	127	103	124	131	120	148	158	160	186	188	169	124	163	149	133	146
41.25	123	143	140	132	135	147	133	150	136	144	140	144	138	147	136	143	137	127	160	164	112	178	143	135	143	152	186	116	159	163	119	158	157	125	99	119	132	119	148	158	161	184	186	169	125	163	150	130	148
41.5	123	143	139	130	136	145	131	151	139	143	142	146	137	151	137	143	136	127	160	166	110	179	146	138	144	154	185	117	160	164	120	157	157	130	100	125	133	123	149	158	161	185	184	171	126	165	150	133	148
41.75	123	144	137	130	136	144	131	149	139	143	140	144	136	151	138	144	138	127	162	163	111	179	147	136	143	154	185	113	160	166	120	155	157	129	100	122	133	120	148	156	161	185	182	170	127	165	149	131	148
42	126	146	140	134	136	147	135	153	143	148	145	147	139	153	139	142	138	130	163	168	113	183	150	139	146	154	189	116	161	164	123	159	159	128	102	124	135	123	150	158	161	186	187	169	127	167	153	133	149
42.25	125	142	137	129	135	143	129	149	136	142	140	143	135	150	137	143	138	123	158	162	111	178	147	134	143	154	186	115	159	163	122	157	154	127	101	121	132	124	151	156	160	185	185	168	126	164	147	131	150
42.5	121	141	138	130	136	143	132	151	139	145	141	144	134	146	136	144	137	129	163	165	112	181	147	135	138	153	184	114	161	162	122	156	156	126	104	123	131	121	146	155	159	185	184	170	128	165	151	132	146
42.75	124	143	138	129	138	145	133	149	140	145	141	142	136	154	140	148	140	131	163	167	112	180	146	136	139	155	185	113	166	168	122	160	159	128	102	124	136	123	152	156	161	187	185	172	131	167	149	132	146
43	124	141	137	127	135	145	131	150	139	142	139	143	136	150	139	145	139	127	163	166	113	176	147	133	138	156	186	113	163	166	121	159	159	128	101	122	133	120	148	155	162	185	186	171	129	167	152	133	143
43.25	127	145	142	133	137	148	132	152	140	144	143	146	140	154	140	144	139	130	164	168	113	181	150	138	145	159	189	117	165	165	122	158	158	128	102	123	135	126	152	160	164	186	188	172	130	167	153	134	153
43.5	125	145	139	134	138	146	132	152	140	146	145	146	137	153	141	145	138	128	162	168	112	180	148	138	145	156	190	118	164	167	124	160	160	130	103	123	135	124	151	159	164	188	189	171	128	168	152	133	151
43.75	132	152	147	139	142	153	141	160	146	154	150	154	144	156	145	149	146	135	168	173	118	184	155	144	151	161	193	123	169	171	127	164	163	133	108	128	138	128	158	164	167	192	192	178	133	172	156	137	156
44	127	149	143	135	140	149	136	153	142	147	146	148	141	153	141	145	138	131	165	168	114	183	150	140	145	157	189	119	163	168	124	159	162	130	104	125	136	122	152	160	165	189	188	174	130	168	153	136	153
44.25	124	147	143	133	137	149	132	152	141	144	144	147	140	153	141	145	137	130	164	168	115	181	149	138	146	156	188	118	164	167	124	160	161	128	103	122	136	122	152	160	164	187	188	173	127	167	150	134	152
44.5	129	146	143	133	140	147	132	150	142	143	146	147	141	156	143	147	140	129	166	167	115	181	150	135	146	159	189	122	165	171	124	162	160	131	101	127	138	127	154	164	166	190	189	175	127	169	154	137	156
44.75	129	147	143	136	140	150	135	155	143	147	145	149	144	154	142	146	140	131	167	170	116	182	151	140	147	158	191	118	166	168	126	161	162	130	105	124	136	125	153	161	166	189	189	173	131	169	154	133	152
45	126	147	144	135	139	147	134	155	142	147	143	146	142	152	143	148	139	129	167	171	114	183	149	138	147	157	190	117	165	167	124	162	160	130	103	126	136	124	154	163	166	189	190	174	129	169	152	135	152
45.25	127	144	142	133	138	148	130	152	138	145	144	145	139	155	142	146	139	129	165	167	114	183	152	138	147	158	190	117	163	169	126	162	160	128	103	123	138	126	153	162	165	190	190	173	126	167	154	136	154
45.5	129	145	142	131	142	148	135	153	142	147	148	146	142	159	144	152	143	129	168	167	115	182	152	139	146	160	189	122	167	171	127	164	161	134	105	129	139	128	156	166	168	190	190	178	129	169	155	137	156
45.75	131	150	146	140	142	152	141	160	147	153	150	154	145	154	143	149	142	136	168	176	119	188	155	144	149	162	195	122	168	171	127	164	166	131	107	128	138	125	156	161	169	192	194	178	135	173	159	138	154
46	129	149	146	136	142	151	135	156	144	149	147	148	145	157	145	148	142	132	168	171	118	184	152	140	150	160	193	122	166	171	125	166	163	131	105	125	139	127	155	164	169	192	192	178	131	169	155	134	155
46.25	128	150	148	138	144	153	140	159	146	153	149	151	145	158	148	151	144	134	171	175	118	187	152	144	147	163	193	120	168	175	128	166	166	133	106	129	138	126	157	164	170	192	194	177	135	173	156	138	155
46.5	130	150	146	134	143	149	136	154	143	149	146	148	143	160	148	151	143	131	170	170	118	183	153	137	150	163	191	122	169	174	128	167	163	136	107	130	140	128	159	165	170	194	193	178	131	172	154	140	156
46.75	129	150	147	136	142	153	137	158	146	150	148	150	143	158	146	152	145	134	172	174	118	189	154	142	150	162	191	122	171	176	128	166	165	134	105	128	139	127	158	163	170	193	192	177	133	173	157	139	154
47	131	150	145	134	144	150	138	159	146	151	149	150	142	158	148	152	144	135	171	175	117	187	153	141	148	163	193	121	171	174	127	166	166	133	110	126	139	126	158	162	170	193	193	179	134	173	158	141	153
47.25	132	148	148	137	148	152	138	153	145	145	146	149	145	161	148	156	145	134	171	173	120	183	153	136	150	163	193	124	171	176	131	169	165	137	109	133	143	131	159	168	170	195	196	181	130	173	157	142	156
47.5	134	152	149	138	146	154	138	155	144	149	148	148	148	163	149	154	148	136	171	173	123	184	153	138	154	163	196	127	171	177	130	170	168	137	108	131	145	131	160	169	173	198	199	183	131	173	157	141	160
47.75	128	150	148	137	145	153	139	156	145	151	148	150	146	159	149	154	147	135	172	175	121	187	154	141	147	165	197	125	173	177	130	169	169	134	108	131	141	131	160	165	171	194	197	182	136	174	157	142	154
48	130	149	146	137	144	154	138	160	148	153	152	154	146	160	149	154	146	136	172	177	119	189	157	145	151	163	195	125	173	179	132	168	166	138	108	132	142	130	158	165	170	194	194	182	134	173	158	143	157
[truncated: 47 more columns]

## Sheet: Ts1Cje_Rep2
Plate Type	PM-M3
Group	Ts1Cje
Replicate no.	2
Hour	A01	A02	A03	A04	A05	A06	A07	A08	A09	A10	A11	A12	B01	B02	B03	B04	B05	B06	B07	B08	B09	B10	B11	B12	C01	C02	C03	C04	C05	C06	C07	C08	C09	C10	C11	C12	D01	D02	D03	D04	D05	D06	D07	D08	D09	D10	D11	D12	E01
0	44	37	39	36	33	38	37	41	39	40	58	50	43	36	38	38	32	40	34	36	38	34	51	51	38	37	36	36	33	36	32	37	36	38	46	48	38	36	37	36	35	42	33	35	40	36	50	52	42
0.25	49	39	44	45	40	53	47	58	54	54	83	63	50	36	51	51	37	52	45	47	52	42	70	65	41	37	37	48	38	54	43	43	46	47	64	65	48	40	40	46	45	60	46	44	48	49	69	70	43
0.5	43	39	39	38	35	39	38	42	39	40	58	49	44	39	39	39	34	40	35	38	37	38	54	55	39	37	39	38	32	43	36	38	39	43	49	52	40	37	41	40	38	48	42	38	42	43	55	52	44
0.75	47	44	41	44	40	40	40	46	45	51	65	55	48	42	45	46	38	44	40	43	42	43	59	57	42	41	43	42	39	49	40	44	45	53	54	56	43	42	46	43	40	49	44	44	48	51	59	62	50
1	51	42	45	45	38	47	44	53	52	55	73	62	49	43	47	48	41	49	45	46	48	47	64	62	43	41	46	45	43	51	43	47	48	53	60	60	46	43	47	46	43	54	48	48	51	53	67	67	51
1.25	52	43	46	45	41	48	46	53	52	57	74	62	50	48	50	49	42	46	45	48	46	46	64	62	46	43	50	46	43	51	43	48	47	55	59	61	46	44	47	47	46	54	47	49	51	55	66	65	54
1.5	55	49	47	47	44	48	46	52	54	56	71	59	52	49	52	52	43	48	48	48	46	49	64	66	46	44	51	49	45	54	45	50	50	58	57	62	50	48	50	48	48	56	52	52	52	55	67	64	57
1.75	54	49	50	47	45	51	48	55	55	57	75	60	53	49	56	53	45	49	50	49	48	51	66	67	45	47	53	48	45	55	46	51	50	59	61	66	48	49	50	48	47	59	54	53	54	56	69	65	57
2	55	50	51	49	46	51	48	56	54	59	74	62	54	48	53	54	46	50	49	50	49	51	66	66	47	49	55	47	47	53	48	52	53	60	62	64	49	48	51	48	48	56	55	53	53	61	70	68	61
2.25	58	51	54	49	48	52	49	57	57	58	73	62	56	53	55	54	47	50	54	52	49	54	68	68	48	48	54	51	49	57	49	53	55	60	62	66	53	51	53	53	51	61	59	56	55	61	72	66	59
2.5	58	51	52	51	48	53	53	58	58	59	72	63	57	52	58	57	48	53	54	55	49	52	70	67	48	49	58	54	52	61	49	56	55	61	61	66	57	53	56	54	51	62	60	56	59	62	73	69	63
2.75	56	49	50	50	46	57	49	59	60	62	80	65	54	50	57	55	47	52	53	54	51	51	72	68	47	47	55	48	49	58	47	56	57	61	65	68	52	50	54	53	50	66	59	57	56	62	75	72	52
3	59	51	56	53	48	57	56	60	63	65	78	67	59	53	59	59	50	56	54	54	52	55	73	71	51	48	59	52	50	61	51	57	57	63	62	67	54	51	54	56	53	67	61	57	59	63	76	72	54
3.25	59	55	57	55	51	57	52	60	62	63	81	66	59	56	61	58	52	54	55	56	53	58	75	72	52	51	62	53	52	60	52	59	60	66	66	71	55	53	58	57	54	66	64	59	59	66	77	73	60
3.5	61	51	58	54	50	59	54	61	61	64	81	66	60	54	59	60	52	55	56	54	52	57	76	71	51	52	61	50	53	62	51	57	58	62	64	69	52	52	55	57	54	64	63	59	58	65	79	72	57
3.75	63	54	61	59	52	69	63	72	72	73	94	76	62	55	67	65	54	62	63	60	62	63	85	78	54	50	62	60	59	75	56	63	65	71	74	79	60	54	58	65	59	75	69	63	65	69	90	80	54
4	64	55	59	57	49	62	58	66	67	65	84	71	62	55	61	62	54	58	59	60	55	62	77	74	54	52	63	52	54	69	55	61	62	67	68	73	55	53	57	60	56	71	67	60	62	66	81	73	56
4.25	65	57	59	56	50	57	54	57	57	59	70	62	62	59	60	62	54	54	54	53	48	54	70	71	54	53	65	50	52	61	50	59	57	60	59	65	57	50	59	55	54	63	63	56	56	59	72	67	61
4.5	66	55	61	55	52	56	52	59	60	61	74	64	59	59	63	62	56	55	57	54	50	56	73	68	54	55	67	51	54	60	52	60	58	61	62	67	56	52	59	58	57	66	65	55	58	63	72	68	60
4.75	67	58	64	58	52	60	57	61	63	64	79	66	67	60	64	64	56	58	59	58	55	59	75	74	58	56	69	53	56	65	55	61	59	64	64	69	58	53	61	62	58	67	69	58	61	63	75	70	62
5	66	56	61	60	53	68	65	73	71	73	93	76	64	58	67	65	60	65	68	63	62	66	85	79	56	54	67	61	61	76	59	65	68	70	74	82	61	54	60	68	61	78	74	66	65	73	90	82	58
5.25	68	60	63	58	54	60	58	63	62	65	81	66	66	60	65	66	59	58	60	56	52	60	76	74	58	56	71	56	57	67	54	63	62	64	65	73	58	56	61	63	57	73	71	61	63	68	78	72	62
5.5	68	58	65	61	54	66	61	68	69	70	85	70	67	60	66	69	58	63	65	61	57	64	87	79	57	58	71	58	62	76	58	68	67	68	70	78	62	56	59	66	62	78	75	64	66	71	85	75	60
5.75	75	64	70	65	59	77	73	81	80	79	103	84	74	62	76	76	64	73	74	70	69	70	97	88	62	59	74	65	70	84	64	74	78	75	81	89	68	60	66	76	67	88	84	69	72	75	100	89	60
6	68	58	63	61	56	63	59	67	68	73	86	73	66	61	68	69	61	62	67	61	58	65	84	77	56	57	71	59	64	75	59	68	66	73	73	80	62	57	66	67	62	75	76	68	66	74	88	80	63
6.25	69	63	65	61	55	64	60	68	66	70	84	74	66	63	67	70	64	61	65	64	57	65	84	75	56	58	74	57	63	75	57	69	68	71	70	77	62	57	63	69	63	75	77	66	67	75	88	78	63
6.5	70	62	65	61	58	67	63	69	68	74	86	75	67	65	71	70	64	66	72	65	58	67	87	80	59	58	77	63	67	78	60	70	70	74	73	81	66	59	66	72	65	80	82	69	67	75	89	79	65
6.75	72	63	69	64	58	74	67	75	74	77	97	80	70	62	71	75	63	70	71	68	65	74	92	83	61	59	74	64	69	85	63	73	74	76	76	85	65	57	66	75	67	84	82	69	72	79	94	88	61
7	72	63	68	65	60	75	67	75	75	79	95	79	70	67	74	76	65	70	75	66	65	72	94	85	62	60	76	63	70	82	64	75	75	77	79	86	64	59	65	75	68	86	83	71	70	81	97	87	64
7.25	72	62	69	62	58	71	65	71	74	76	94	78	71	64	73	74	65	68	70	64	62	71	90	81	60	62	77	58	66	79	61	74	73	75	75	84	63	60	66	70	65	80	81	70	68	79	93	85	65
7.5	74	65	67	63	58	67	60	66	66	69	82	70	74	66	70	74	66	61	66	62	54	64	84	76	61	65	80	59	65	74	58	71	66	70	70	81	63	59	68	70	64	76	79	64	66	72	85	76	70
7.75	72	64	68	64	62	73	64	72	71	77	89	78	71	68	71	74	69	64	74	68	63	72	89	82	62	65	78	65	69	80	63	76	73	77	77	83	67	61	68	74	69	83	84	72	70	83	94	84	66
8	70	62	65	60	57	70	62	71	72	74	90	75	68	64	70	73	66	65	73	65	63	68	91	81	59	60	78	61	69	80	62	72	72	75	76	87	63	59	67	71	65	82	81	71	67	78	93	84	64
8.25	71	63	70	63	59	73	65	73	75	78	94	78	70	64	73	76	65	68	76	66	62	71	92	83	59	63	80	63	70	82	64	77	75	78	76	87	65	59	67	76	68	85	86	72	70	82	95	86	65
8.5	73	63	68	66	59	74	70	77	76	80	98	81	72	68	74	79	67	71	78	69	66	72	95	86	61	63	79	64	72	87	64	78	76	78	80	89	65	60	69	76	72	88	88	73	72	83	99	86	66
8.75	72	64	68	66	59	73	64	73	73	75	91	76	70	67	73	76	69	68	75	69	60	72	92	82	62	64	81	63	71	83	62	77	75	76	75	86	64	60	70	76	70	84	86	70	72	81	96	84	68
9	74	66	70	66	60	78	70	80	78	79	98	81	73	67	75	81	70	70	77	69	65	72	96	82	63	65	79	65	72	89	67	79	79	80	77	90	67	60	72	79	71	89	92	75	72	83	100	88	66
9.25	73	64	70	65	60	75	70	75	74	79	96	80	73	66	75	77	69	68	76	66	64	75	96	84	63	64	81	65	70	87	63	78	77	80	80	87	64	62	70	78	71	88	88	74	71	84	98	86	66
9.5	76	69	71	67	63	71	66	73	69	73	87	71	75	72	75	80	73	66	75	69	60	73	92	83	64	69	87	63	72	84	65	79	73	76	72	85	70	63	72	77	70	85	86	71	72	80	91	79	69
9.75	78	68	76	71	65	87	76	88	86	85	107	87	78	69	80	86	72	78	82	74	74	82	105	93	66	66	83	72	81	98	70	84	86	85	85	97	71	64	74	86	78	98	95	77	78	89	109	94	65
10	79	69	75	69	64	77	71	82	78	83	98	84	77	70	78	85	73	73	81	74	67	80	99	88	66	66	88	66	77	90	68	82	81	83	80	93	69	63	74	82	74	91	94	77	75	87	104	89	72
10.25	78	67	74	69	63	80	72	80	81	82	101	85	78	69	78	83	73	74	82	72	67	80	99	88	65	68	86	67	76	92	67	81	82	83	82	93	70	65	73	81	73	92	95	78	75	87	105	90	69
10.5	75	68	73	69	64	74	66	72	74	78	91	76	75	70	78	82	75	70	80	71	64	77	95	85	64	69	88	70	77	90	68	81	80	81	79	89	73	65	76	81	73	91	92	78	75	88	100	85	74
10.75	81	70	78	73	65	86	81	88	88	89	107	89	81	72	82	90	76	78	87	78	75	84	106	96	68	67	87	75	82	100	73	88	88	87	88	102	74	66	77	88	81	101	99	84	80	91	111	94	70
11	79	70	76	71	66	78	70	77	76	78	90	78	78	74	80	88	77	71	80	70	64	79	98	89	70	69	90	69	77	92	68	82	79	78	77	90	72	66	77	86	76	95	93	76	75	85	98	84	71
11.25	80	68	76	71	66	83	75	82	81	85	100	85	80	72	81	88	78	75	86	75	71	81	103	89	67	71	90	70	80	97	71	88	85	86	84	96	74	68	78	86	81	95	99	80	76	91	106	91	74
11.5	79	70	74	71	64	79	72	80	79	82	97	82	80	72	79	87	77	72	83	75	68	79	102	87	71	71	87	71	81	94	69	85	83	85	81	93	73	66	77	87	78	95	96	80	77	90	104	90	73
11.75	81	71	75	71	66	80	72	81	81	83	99	82	81	73	83	89	77	75	84	75	68	81	102	91	68	70	90	71	81	96	71	87	83	83	84	93	75	68	77	87	78	97	98	81	79	91	107	89	73
12	81	73	80	73	66	83	74	80	82	84	102	85	79	77	82	88	81	74	86	75	70	85	104	90	70	74	92	72	80	97	70	89	85	88	85	97	74	68	76	86	78	96	98	84	79	94	106	91	77
12.25	83	73	81	76	69	93	85	94	95	93	114	95	84	75	88	96	83	82	91	82	79	90	115	99	72	73	91	74	87	106	79	93	92	89	94	105	79	68	80	95	84	105	107	87	82	98	116	100	72
12.5	81	71	78	75	68	84	77	84	86	84	99	84	83	75	83	91	78	77	88	78	70	83	106	91	72	73	92	71	83	101	74	89	86	82	84	95	79	69	80	91	84	101	102	82	79	92	108	91	75
12.75	81	74	78	76	70	81	72	82	81	82	95	82	82	78	84	92	81	74	89	79	69	82	104	89	71	74	94	75	87	97	72	94	87	87	82	95	79	71	82	90	82	97	101	86	80	95	109	90	77
13	82	70	79	73	67	84	78	88	87	86	101	84	85	74	85	94	80	80	89	78	71	85	108	94	73	72	93	75	86	100	75	92	90	82	85	100	78	68	81	93	85	102	103	83	81	91	108	91	74
13.25	88	74	85	77	71	92	84	94	92	87	108	89	88	78	88	97	85	84	92	79	77	88	114	100	77	75	95	77	88	103	78	94	91	85	88	104	82	71	80	97	85	106	106	84	82	93	114	95	73
13.5	79	74	76	73	70	83	72	81	81	86	101	83	83	78	84	94	83	75	90	78	69	86	105	92	69	76	97	76	88	98	73	93	89	91	88	100	78	70	83	89	83	100	102	88	81	98	109	92	80
13.75	83	74	82	75	69	90	80	90	89	88	106	88	86	78	88	97	85	81	93	78	72	89	110	96	72	75	95	77	88	101	76	93	92	90	88	102	78	69	82	95	83	105	104	86	81	95	111	95	73
14	82	73	78	73	68	82	72	81	81	81	98	83	82	79	86	94	83	74	88	75	68	84	103	91	71	76	97	74	85	100	73	92	85	85	82	95	78	68	83	92	80	100	102	82	80	92	108	89	78
14.25	83	74	82	74	71	91	77	86	86	86	102	86	88	79	87	96	83	81	91	78	69	86	110	95	75	77	99	74	88	101	75	94	88	86	86	100	79	71	83	94	86	104	105	83	83	95	111	91	75
14.5	85	75	80	75	68	84	75	83	83	86	99	84	84	77	85	95	84	79	89	77	68	87	108	93	72	77	99	74	84	100	75	91	89	84	83	98	79	68	82	93	84	103	103	81	80	93	109	89	77
14.75	84	74	83	77	72	92	81	92	90	93	112	93	87	78	88	100	84	82	96	83	75	92	115	98	72	76	100	78	91	105	77	96	97	93	93	106	82	72	84	97	86	108	109	91	84	100	117	100	77
15	84	75	80	77	71	88	77	86	85	86	101	85	86	79	87	94	86	78	92	80	70	87	109	92	74	74	98	76	88	103	76	92	88	86	85	99	82	72	85	95	86	105	104	88	82	95	112	91	78
15.25	85	75	81	78	73	88	77	86	84	87	102	85	88	81	89	99	86	80	95	80	72	90	110	95	71	78	101	77	93	103	79	98	90	90	86	101	84	73	85	99	88	106	108	89	85	97	112	93	80
15.5	85	74	83	77	71	87	75	84	84	84	99	84	87	80	86	96	86	78	93	82	69	87	107	93	72	77	98	74	90	101	77	94	90	86	85	100	82	72	85	98	86	107	107	88	81	96	111	92	80
15.75	85	76	83	79	71	87	76	86	82	85	100	84	90	80	87	98	87	79	92	80	69	91	110	95	73	78	100	79	88	103	76	96	90	87	87	100	82	73	84	98	89	105	107	89	80	96	111	92	82
16	87	79	84	76	73	87	76	86	83	87	100	85	87	83	88	102	88	77	95	80	72	89	111	96	74	81	102	77	91	104	78	97	93	88	86	103	83	73	88	97	87	105	107	90	84	97	113	92	84
16.25	86	78	85	78	74	91	80	85	84	86	101	85	88	84	90	102	89	81	95	82	71	89	111	97	76	81	103	81	91	104	79	99	94	89	87	103	84	74	89	99	90	109	109	89	85	99	115	94	82
16.5	87	78	86	80	74	89	78	87	88	87	101	87	90	85	90	102	89	78	98	82	71	92	113	97	74	82	103	81	92	106	80	100	95	89	89	103	83	74	88	100	88	109	111	90	86	100	116	95	82
16.75	85	78	84	80	73	90	78	88	85	90	105	88	87	83	90	101	86	81	96	85	71	92	112	95	75	80	100	80	92	106	79	99	95	91	91	104	82	72	88	97	87	107	110	92	84	99	117	96	83
17	88	79	85	78	75	90	77	86	86	86	100	85	90	86	89	100	88	80	96	84	73	90	109	96	78	82	104	79	92	103	79	99	94	89	87	102	85	75	89	98	90	107	108	90	84	99	115	93	86
17.25	89	82	87	82	81	94	81	91	88	91	108	90	93	89	92	103	92	83	101	87	76	94	114	98	78	85	105	83	97	111	84	103	99	94	92	108	88	76	92	104	92	113	115	97	88	104	120	102	88
17.5	89	79	86	80	76	91	79	88	86	89	102	88	92	87	90	104	91	81	98	85	72	92	112	97	79	83	105	81	96	105	82	99	95	90	88	104	86	77	90	102	90	110	112	91	86	101	117	95	84
17.75	90	81	88	80	77	90	78	86	85	88	103	87	93	87	92	104	92	80	99	87	71	92	113	96	78	85	106	83	96	108	81	101	96	92	89	104	85	77	92	100	91	110	111	93	85	100	116	95	89
18	94	83	93	84	80	100	89	97	95	93	109	94	97	91	96	108	96	91	103	88	79	99	120	104	85	84	109	86	101	113	87	106	102	92	95	110	91	77	94	107	98	117	117	93	90	104	121	101	84
18.25	91	81	88	79	75	93	81	88	88	87	103	86	94	87	92	104	92	83	97	85	73	92	113	97	78	84	104	81	94	107	82	99	97	89	86	103	84	76	90	102	89	111	110	89	85	101	117	94	85
18.5	92	83	88	79	75	95	82	91	91	90	105	87	93	88	93	105	92	82	98	86	73	93	116	100	81	86	106	81	96	109	83	101	94	89	91	105	87	76	91	102	91	112	110	91	87	101	117	96	83
18.75	91	82	88	81	77	92	80	90	89	92	104	89	93	88	92	105	91	83	100	87	75	93	114	96	78	83	109	83	96	107	82	104	98	92	95	109	88	78	93	101	91	112	114	95	87	104	119	98	88
19	91	81	87	81	77	92	79	89	86	90	103	88	93	89	93	105	93	81	100	87	75	93	113	97	77	87	108	81	97	109	83	101	96	93	90	106	87	78	93	101	92	111	114	92	89	103	119	98	91
19.25	93	85	90	85	80	95	83	91	91	93	106	90	97	89	93	108	95	85	104	90	73	94	117	100	81	90	110	86	100	112	83	107	100	94	91	108	90	80	94	104	93	115	116	95	89	105	119	99	89
19.5	93	82	90	82	78	92	80	93	89	93	105	90	94	89	95	107	95	84	102	88	76	95	119	100	79	87	109	85	98	111	84	104	98	92	91	107	89	81	92	105	95	115	113	93	85	105	119	98	87
19.75	96	86	93	86	80	98	85	94	93	94	108	93	99	91	98	110	97	88	105	90	78	100	120	102	84	90	112	87	102	117	88	110	102	96	93	110	91	81	96	111	97	119	120	97	91	107	122	101	89
20	94	89	94	86	82	98	85	93	93	93	106	92	98	94	97	113	98	86	106	91	76	98	120	100	81	91	111	86	102	115	85	106	103	96	94	107	91	81	96	108	97	117	118	96	90	106	122	100	91
20.25	95	87	90	86	81	99	82	93	93	97	111	93	97	92	97	113	98	85	107	94	80	101	118	100	82	89	111	89	101	115	88	108	104	100	99	112	93	81	96	109	95	117	121	99	91	110	125	103	94
20.5	98	90	94	89	84	98	85	96	93	97	111	94	102	97	100	114	100	89	108	95	79	100	121	105	87	93	116	88	104	116	87	110	105	100	98	111	95	84	101	111	100	118	119	101	93	110	126	102	96
20.75	94	86	90	85	82	94	82	91	92	95	110	92	98	92	96	110	98	85	105	91	75	96	117	98	82	89	110	84	101	114	87	109	101	97	93	110	90	80	96	106	94	116	118	99	90	108	123	100	91
21	101	88	99	87	83	107	94	104	102	104	123	102	100	90	99	116	99	90	111	96	86	107	131	108	87	90	114	89	106	120	91	112	111	103	104	120	94	80	98	113	98	121	122	102	94	113	131	109	89
21.25	96	86	94	87	81	102	87	99	96	99	115	96	100	91	100	112	97	88	108	95	80	100	124	103	82	89	112	88	105	119	88	110	108	100	100	114	93	81	98	110	98	120	122	101	94	109	129	107	92
21.5	99	90	97	88	84	102	86	94	94	97	111	95	101	97	100	113	101	89	109	93	78	100	122	104	88	93	116	89	106	118	90	109	106	99	99	116	94	83	101	111	99	119	121	102	94	111	125	103	95
21.75	97	90	94	87	85	102	87	97	94	100	111	95	101	93	101	114	101	90	111	97	78	103	122	104	85	94	116	92	107	119	90	115	108	101	100	115	96	84	101	113	101	122	125	103	95	115	129	106	95
22	99	89	96	88	85	101	87	98	97	99	112	96	101	96	101	116	103	90	108	94	82	104	122	105	85	94	116	88	107	120	90	112	108	103	102	118	94	85	103	113	101	122	122	105	95	112	126	105	97
22.25	96	88	95	87	83	101	87	97	93	96	110	95	102	95	100	114	102	88	109	94	81	103	123	104	85	92	116	87	106	118	90	111	106	99	100	115	94	82	100	110	97	120	121	100	92	110	129	104	95
22.5	99	90	97	90	85	109	95	105	101	103	119	101	105	94	104	119	102	94	116	99	85	106	131	110	87	92	116	96	111	127	95	117	114	105	105	120	98	85	102	115	105	127	127	106	99	117	133	110	93
22.75	100	89	99	90	85	104	89	101	96	100	115	97	104	97	102	117	104	92	113	98	81	104	126	106	87	94	118	93	108	120	91	114	111	105	100	116	96	84	104	116	103	125	123	104	97	113	130	107	97
23	101	90	100	91	86	101	88	98	95	101	114	96	103	99	104	118	103	91	113	96	79	103	126	105	87	99	119	91	110	119	91	114	109	102	101	117	98	85	104	114	101	123	126	104	94	114	129	106	99
23.25	103	93	100	92	88	105	92	103	98	103	118	98	105	98	104	120	105	94	115	98	84	107	129	107	91	98	120	94	110	122	94	115	111	106	103	118	101	90	105	116	105	127	127	107	97	117	132	107	98
23.5	101	91	98	90	90	106	93	104	102	104	120	100	105	97	104	118	104	94	118	101	85	110	131	109	89	97	118	96	110	124	96	115	114	107	106	120	99	88	105	117	105	127	128	107	97	119	136	111	101
23.75	101	90	99	91	86	108	93	105	101	103	118	99	104	95	105	119	103	92	115	99	85	106	129	109	89	98	119	95	111	126	94	117	113	106	105	121	99	87	105	117	105	128	127	106	99	116	132	108	97
24	102	92	101	91	89	106	94	103	103	101	114	100	106	98	105	119	103	94	115	99	84	107	128	109	89	96	119	94	111	124	96	116	112	106	102	118	100	86	105	117	105	128	127	104	98	115	131	104	95
24.25	102	90	98	91	89	107	89	101	98	105	118	99	106	98	105	120	105	94	117	100	84	108	129	108	88	99	122	94	112	126	94	117	112	105	105	121	97	87	105	117	104	126	127	108	99	118	135	110	99
24.5	104	93	101	93	91	108	94	104	100	105	118	102	106	98	104	122	106	96	116	102	88	111	131	112	93	99	122	95	114	125	97	119	114	107	105	121	101	89	107	118	105	128	128	107	98	120	134	110	101
24.75	104	95	101	95	88	108	93	105	101	102	116	99	109	101	108	122	105	96	115	100	84	107	130	108	91	99	123	97	114	125	94	118	113	104	106	118	101	88	108	119	106	128	129	106	100	115	131	106	99
25	105	93	103	93	89	106	91	104	102	103	117	101	108	100	106	122	104	96	117	100	84	107	131	109	93	101	124	94	113	125	95	118	112	107	103	119	98	87	108	120	104	126	128	108	98	118	131	110	101
25.25	103	95	102	92	90	108	92	103	98	103	114	95	109	99	106	121	105	95	115	98	83	106	132	111	92	98	120	96	111	126	94	117	111	105	101	119	100	88	106	118	105	131	128	106	99	116	132	107	96
25.5	107	98	104	97	92	110	94	106	102	106	118	103	109	104	110	124	109	97	121	103	87	111	135	113	94	102	125	100	115	128	99	122	117	109	107	122	103	93	111	122	108	131	131	112	103	120	137	111	104
25.75	106	96	106	95	91	112	96	108	104	103	122	102	108	101	107	125	108	98	119	102	86	109	133	111	94	100	123	98	112	129	97	119	115	107	105	119	102	89	107	121	108	132	130	106	102	116	134	107	96
26	107	94	103	92	91	111	96	111	104	106	122	103	108	98	109	128	108	98	121	104	88	112	135	113	92	99	122	99	115	132	97	122	119	107	105	123	104	89	106	123	109	133	131	110	101	118	135	108	98
26.25	105	94	103	93	90	110	94	106	102	104	119	101	108	101	106	127	106	98	118	103	86	108	132	109	91	99	123	97	113	128	99	120	115	108	104	121	102	91	109	121	107	132	129	110	101	115	134	107	101
26.5	109	98	107	99	94	117	102	115	111	108	126	106	113	103	112	130	111	103	124	108	93	115	138	118	98	102	124	103	120	135	103	126	123	112	110	126	108	93	111	127	111	139	135	113	106	123	141	113	98
26.75	107	97	106	95	93	115	99	110	107	108	123	102	111	100	109	129	109	100	120	105	92	113	137	116	95	102	124	98	117	133	102	125	116	110	109	124	104	90	111	126	111	137	135	111	104	123	139	112	101
27	106	96	104	94	94	111	93	109	103	108	123	105	111	106	109	128	109	98	123	103	89	114	137	113	94	103	125	99	119	133	99	124	119	111	110	126	104	93	112	124	109	133	134	113	103	122	139	115	105
27.25	111	100	109	99	95	117	101	114	111	111	125	107	113	104	112	131	112	101	124	107	89	118	141	115	97	104	126	103	118	133	102	126	121	113	110	128	106	93	113	126	113	135	136	113	103	123	142	117	103
27.5	107	98	105	98	94	113	96	109	104	104	121	101	111	105	110	128	112	98	123	107	88	113	136	112	96	103	127	101	117	131	102	122	117	111	107	123	105	91	111	125	112	133	132	113	103	123	138	112	104
27.75	110	97	108	98	93	115	99	109	107	108	121	102	114	104	112	133	111	100	123	105	91	113	137	116	97	106	127	100	120	135	100	124	119	110	107	125	107	94	110	126	111	138	135	113	106	123	138	112	104
28	111	102	109	100	95	118	98	110	107	111	123	106	116	108	113	133	112	102	125	108	90	118	140	116	99	110	130	103	120	134	104	126	122	113	109	125	108	97	114	127	113	135	137	115	103	126	140	115	108
28.25	108	101	107	100	97	114	99	111	106	107	121	104	114	106	112	133	113	101	125	107	89	115	138	115	98	108	128	105	121	133	101	125	122	112	107	124	108	96	115	125	114	138	134	116	104	125	140	113	106
28.5	113	102	109	100	98	116	100	112	106	112	126	108	116	109	115	133	114	104	127	110	93	118	140	118	98	109	130	101	124	137	103	130	123	116	111	131	110	98	117	129	114	139	138	118	106	127	143	119	108
28.75	111	101	108	100	96	116	100	113	109	111	126	105	114	106	112	130	113	101	125	108	91	116	139	117	96	107	127	102	120	135	104	126	124	114	110	129	108	95	112	126	111	137	137	116	105	126	142	116	107
29	114	101	110	97	95	121	104	116	114	115	130	111	114	104	115	133	113	104	125	110	92	118	142	119	97	106	127	104	121	137	103	127	124	116	111	130	107	93	111	128	114	140	139	116	106	125	142	117	104
29.25	111	100	109	97	99	116	99	112	108	108	122	103	115	107	114	133	112	102	124	107	89	117	140	117	97	105	131	104	123	135	105	128	121	113	108	124	109	97	114	129	115	138	136	115	108	123	138	113	106
29.5	114	101	112	99	95	120	103	117	113	114	131	112	116	106	115	133	114	105	128	111	94	119	144	121	99	108	128	104	122	137	105	129	126	114	113	130	108	95	115	127	116	140	138	118	108	128	145	120	106
29.75	113	101	111	98	96	122	103	115	114	112	127	109	117	104	115	133	115	106	127	111	92	120	142	119	99	106	129	105	123	137	106	131	124	116	112	130	108	95	116	131	115	142	138	115	107	125	144	116	104
30	114	103	112	101	98	120	103	116	112	112	126	106	117	107	116	135	114	106	128	109	92	121	143	121	98	107	132	105	125	138	106	131	127	116	112	130	110	97	115	131	115	142	140	116	109	126	143	115	104
30.25	115	103	110	102	98	119	102	114	111	110	127	110	117	110	116	135	114	105	127	111	93	119	141	119	101	109	130	104	123	135	107	128	124	114	110	129	110	96	118	129	115	141	139	118	107	125	142	118	109
30.5	115	105	114	100	99	122	103	115	112	112	128	108	119	110	117	135	116	107	128	111	92	119	143	120	102	113	133	107	123	137	107	130	126	115	111	128	110	96	119	130	118	141	138	117	110	127	142	118	109
30.75	115	103	115	99	100	121	102	117	111	115	127	108	118	110	118	137	116	104	130	111	92	118	144	122	100	110	132	103	125	136	106	130	125	117	112	128	113	99	119	131	116	142	139	117	107	130	142	117	108
31	115	102	114	103	99	120	104	115	110	110	128	107	120	110	116	136	116	104	128	110	92	119	144	120	101	111	133	105	123	137	103	130	124	116	111	130	110	94	119	131	114	142	139	118	107	127	143	115	108
31.25	117	104	114	105	101	124	105	120	115	116	132	112	120	110	117	139	119	108	132	117	97	125	146	124	101	111	136	109	128	141	109	133	131	122	115	132	113	101	122	133	120	147	144	124	111	133	148	121	109
31.5	117	101	113	101	99	121	104	117	112	113	129	108	117	109	115	135	115	105	128	112	92	121	144	120	100	110	131	105	125	135	107	130	125	117	112	130	108	98	115	129	116	141	139	118	109	128	144	119	108
31.75	117	106	115	105	103	122	107	119	116	115	131	113	121	113	120	139	120	108	132	113	95	123	146	125	105	112	137	108	127	140	109	133	128	120	115	133	114	101	120	132	119	144	143	122	111	131	147	122	113
32	116	105	114	105	102	123	104	118	115	114	131	113	121	111	119	138	119	108	134	115	96	122	144	123	103	111	134	109	128	142	110	135	129	121	115	132	115	101	123	132	119	148	143	123	112	132	147	122	113
32.25	116	104	113	104	104	123	106	120	115	117	133	114	119	111	118	138	118	108	133	116	95	126	147	123	104	113	133	111	127	142	108	133	129	119	116	134	112	99	122	133	119	146	143	122	114	131	149	123	111
32.5	119	107	120	103	101	129	111	127	122	118	136	118	124	111	124	141	119	114	134	115	99	127	152	127	108	114	134	108	127	143	111	134	132	120	119	136	112	100	121	137	119	147	143	122	113	130	151	123	107
32.75	115	106	114	104	102	121	104	117	112	114	129	110	121	113	118	136	118	107	133	115	94	122	146	120	103	113	134	108	126	140	108	134	128	118	112	131	114	101	123	133	119	144	142	122	111	129	144	118	111
33	117	105	115	104	102	121	105	119	114	116	131	111	122	112	118	140	120	105	133	115	95	125	146	123	104	114	136	108	129	141	109	134	129	119	116	132	115	100	125	134	119	147	142	123	113	132	147	121	113
33.25	119	106	117	106	104	125	107	119	114	114	129	111	123	114	121	141	122	108	133	115	97	124	148	123	105	114	135	108	129	142	111	136	128	120	114	130	115	101	124	135	121	146	143	120	111	131	147	119	113
33.5	115	106	116	105	103	121	102	115	112	111	127	109	120	112	119	141	117	108	134	114	96	122	145	121	102	112	135	110	129	142	109	134	129	119	115	130	115	100	123	134	119	145	143	121	112	131	146	119	112
33.75	119	107	118	106	104	130	113	128	121	121	136	115	124	109	120	144	122	113	134	117	100	126	152	128	106	115	137	110	131	147	111	138	136	123	120	137	116	102	122	139	123	151	145	124	115	132	151	125	110
34	116	106	116	105	105	124	104	116	114	116	132	109	121	113	120	142	120	106	133	116	97	126	147	122	103	114	137	111	130	142	110	137	130	122	116	132	115	103	123	136	121	147	144	125	113	132	149	121	113
34.25	116	107	116	104	103	125	106	119	114	117	131	110	123	112	122	141	121	108	134	114	96	127	147	123	103	114	137	110	131	144	110	136	130	120	117	133	115	102	123	136	120	148	145	124	112	132	148	119	111
34.5	117	107	119	106	106	129	111	125	120	124	139	117	124	115	122	146	123	111	137	122	102	130	152	127	106	114	138	113	132	146	113	139	135	125	120	141	115	103	125	137	124	152	148	128	115	136	154	127	114
34.75	119	109	118	107	105	128	108	122	117	120	134	115	124	114	124	145	123	112	139	120	99	127	151	124	106	117	139	115	133	148	114	138	133	123	118	135	118	106	126	140	122	152	147	128	116	135	151	124	115
35	120	110	118	107	105	129	110	123	119	120	139	116	125	114	125	144	121	111	137	120	101	128	153	129	106	119	139	111	132	145	113	138	135	125	120	138	118	102	125	137	123	149	146	127	116	138	152	127	115
35.25	119	109	118	109	109	130	110	124	119	121	136	114	125	118	124	147	123	111	140	121	100	129	153	127	106	114	139	115	136	149	114	142	134	123	119	138	119	106	128	142	125	156	150	128	116	137	152	125	112
35.5	127	110	126	111	108	138	123	136	130	125	145	123	134	113	130	150	125	121	141	121	108	134	161	137	111	119	140	114	135	153	118	145	141	126	126	143	122	106	126	148	128	159	152	129	123	136	159	129	110
35.75	119	109	118	108	105	133	111	127	121	122	137	117	125	113	123	147	124	114	139	119	102	129	154	127	104	114	141	115	135	149	115	139	137	125	120	137	120	104	126	141	125	153	150	124	118	136	154	126	112
36	122	109	123	109	108	132	113	127	124	122	142	119	128	116	126	145	124	114	141	123	104	129	154	131	110	117	140	115	133	147	116	141	138	128	123	140	118	103	127	140	125	154	151	128	119	137	155	128	114
36.25	125	111	125	112	108	135	117	132	128	125	141	119	129	115	129	147	123	117	141	122	105	134	158	131	110	119	141	115	133	150	116	142	138	126	124	141	121	106	127	142	127	156	150	128	120	138	155	129	113
36.5	121	110	119	109	108	129	111	126	122	122	137	117	125	114	126	146	124	113	139	120	103	130	155	129	106	117	141	114	134	151	115	140	136	126	122	137	120	104	126	141	125	156	150	127	117	135	153	125	114
36.75	120	109	121	109	109	131	113	126	120	122	137	117	127	115	126	149	125	115	141	122	100	131	154	127	107	118	139	116	137	150	117	142	136	128	125	137	121	107	127	143	126	155	151	129	116	137	154	126	118
37	126	112	125	112	109	140	120	136	129	125	145	121	130	117	131	150	128	121	145	125	106	136	161	133	114	119	142	119	138	156	120	147	144	127	127	142	126	106	130	148	132	162	155	132	122	139	159	131	114
37.25	127	112	124	113	108	135	121	136	129	128	147	125	130	117	129	149	125	118	145	124	110	137	162	133	110	120	141	117	136	153	118	145	143	129	127	145	119	105	127	143	127	158	151	131	122	141	159	133	113
37.5	124	111	122	112	109	133	113	128	125	124	143	119	127	116	127	148	126	115	141	122	103	132	156	131	107	120	141	117	137	150	117	144	138	126	124	139	119	107	129	143	127	157	153	129	119	139	156	130	114
37.75	123	111	124	109	109	133	114	128	122	120	134	114	128	117	128	148	126	116	140	120	101	131	156	132	109	118	143	115	136	153	117	142	134	123	119	138	121	106	130	145	128	158	150	127	119	134	152	125	113
38	125	115	127	113	112	136	118	131	126	126	142	119	130	119	130	151	128	116	143	124	106	133	160	133	113	119	143	118	138	153	121	145	142	128	127	141	123	108	130	145	130	159	154	131	121	139	157	129	116
38.25	125	114	124	114	113	133	116	128	123	120	135	118	130	120	130	150	128	117	143	122	104	133	156	133	113	120	144	117	137	152	118	143	137	125	121	139	124	110	130	145	130	159	152	129	122	138	155	126	117
38.5	124	115	124	114	115	131	114	126	122	123	138	118	130	121	131	149	125	115	142	124	103	134	154	129	110	122	144	120	139	152	117	144	138	127	122	138	123	109	132	144	127	157	152	132	119	139	153	127	120
38.75	127	112	124	114	110	138	119	133	128	127	142	121	130	120	131	152	127	118	145	126	107	136	162	134	112	123	145	117	139	155	120	146	141	127	126	142	123	106	131	146	128	161	154	133	122	143	158	131	116
39	127	116	125	113	112	137	118	131	129	126	143	121	133	121	132	151	128	120	145	124	105	136	161	135	113	122	145	121	140	156	119	146	140	129	126	143	123	109	132	147	130	162	156	132	122	140	158	130	117
39.25	126	113	125	114	113	137	114	131	125	123	141	120	130	119	131	152	128	119	144	123	105	134	158	133	112	121	147	118	139	154	119	145	141	129	124	140	124	110	131	146	130	160	155	131	121	140	158	129	119
39.5	126	115	129	117	112	142	122	138	133	130	149	126	134	118	133	154	130	122	148	129	112	138	163	139	114	122	145	122	143	159	125	152	146	131	131	148	126	109	132	153	133	166	158	136	126	145	163	133	117
39.75	127	116	127	116	112	138	116	129	127	127	141	120	133	120	133	154	130	118	148	126	108	138	161	137	114	123	146	120	142	156	124	146	141	131	127	141	125	110	137	149	132	162	154	133	123	143	158	128	118
40	126	115	126	115	114	134	116	129	124	124	139	119	131	120	130	152	128	118	147	125	104	133	157	134	112	122	146	121	139	154	122	146	140	130	127	139	124	111	132	147	131	159	153	132	121	143	156	129	121
40.25	131	115	129	114	113	139	119	137	128	128	144	120	134	122	134	154	131	121	147	127	106	137	164	137	115	124	149	121	141	157	121	150	142	131	128	144	123	109	132	150	132	161	156	133	124	144	161	131	116
40.5	127	118	127	117	114	135	116	133	127	125	142	120	133	124	132	155	131	120	147	128	105	137	161	134	114	124	149	124	142	157	121	147	141	131	125	141	127	113	135	147	133	161	156	135	123	142	156	129	122
40.75	130	117	130	120	115	142	127	142	135	133	149	128	136	119	138	157	130	126	151	131	113	140	166	141	118	123	147	124	144	162	127	152	148	134	133	147	129	111	133	153	134	166	160	137	128	146	166	137	118
41	129	118	128	115	112	139	119	134	129	128	143	122	134	123	133	153	131	120	146	128	107	137	160	134	115	125	146	119	140	156	122	147	140	131	127	142	123	109	134	148	131	163	155	133	121	142	158	130	120
41.25	129	113	127	116	114	142	122	139	131	134	151	127	134	120	134	156	132	122	150	130	112	139	166	138	112	125	145	122	144	159	126	151	148	135	132	147	124	111	134	150	132	163	159	138	126	147	164	139	119
41.5	130	117	128	117	116	143	123	139	133	133	152	128	135	120	135	157	131	124	151	131	116	141	168	139	115	124	147	123	143	162	127	153	147	137	132	148	127	112	135	152	136	167	159	138	128	150	166	137	120
41.75	127	118	127	119	115	137	116	132	124	129	144	121	136	124	132	157	132	120	148	127	108	137	161	136	113	126	148	123	144	160	122	149	143	132	128	143	126	113	138	151	134	163	158	135	125	143	161	134	124
42	130	119	128	117	116	139	116	131	128	128	144	123	137	125	135	156	132	121	149	130	108	137	161	137	116	128	150	125	146	159	123	151	144	134	129	143	127	114	138	150	134	163	156	136	125	146	160	132	125
42.25	135	120	132	119	117	145	128	143	137	133	156	131	138	122	136	157	132	125	150	132	114	142	169	142	119	126	149	125	145	162	126	156	150	134	135	151	127	112	136	152	135	167	161	137	129	148	167	138	119
42.5	138	118	138	123	120	151	131	148	141	136	156	133	142	125	142	163	135	130	156	135	118	147	173	146	122	130	153	129	149	167	131	159	154	137	140	154	132	116	139	159	143	172	166	139	133	149	168	141	121
42.75	131	120	131	118	118	137	116	131	126	126	141	122	136	125	135	156	132	120	148	127	107	137	160	136	115	127	150	122	145	160	122	150	140	133	125	142	127	112	138	149	134	163	157	137	125	144	157	132	123
43	129	116	128	118	117	136	117	133	125	128	142	122	134	125	133	157	131	121	148	128	108	137	162	135	114	125	149	123	143	157	124	149	141	132	127	142	125	112	135	147	132	162	157	136	124	145	160	132	123
43.25	132	119	130	121	119	138	117	134	127	128	142	121	135	127	136	157	135	122	148	129	108	137	161	137	117	128	149	123	145	159	123	150	144	131	129	142	125	112	136	150	135	163	158	136	124	145	160	129	125
43.5	132	122	130	119	119	140	118	133	127	128	141	123	136	127	136	157	134	120	148	129	109	138	161	137	118	126	151	123	146	160	124	152	143	131	127	143	129	113	137	153	135	165	158	137	126	146	160	132	124
43.75	131	120	131	120	118	141	119	136	129	130	148	126	137	126	136	159	134	123	153	129	111	142	166	139	116	128	152	125	148	163	126	153	148	136	134	146	130	115	140	153	136	166	160	139	127	150	164	134	125
44	138	120	137	120	120	149	129	146	140	136	159	134	142	126	139	160	135	129	154	135	119	147	171	146	121	129	151	126	149	165	128	156	151	137	137	154	129	112	137	154	137	168	163	139	132	152	168	142	122
44.25	133	120	134	120	119	144	125	139	133	133	150	129	137	125	137	160	134	124	153	131	112	144	167	140	119	129	153	125	146	162	125	152	147	137	133	149	129	115	136	152	136	167	160	138	127	150	163	137	122
44.5	133	121	133	124	121	144	123	139	132	136	152	129	139	128	139	160	136	124	155	135	113	143	167	140	118	131	152	130	150	164	128	154	150	140	134	151	131	117	142	153	137	168	164	145	129	152	168	141	128
44.75	133	120	133	121	121	145	121	136	131	135	150	129	139	130	138	162	136	124	153	134	113	143	166	140	118	130	153	127	149	166	128	155	150	139	136	150	127	116	141	153	138	168	163	141	128	152	164	138	127
45	133	122	131	122	124	145	122	139	135	137	153	129	140	128	140	162	136	126	156	135	115	143	167	143	120	130	153	131	152	167	130	157	151	141	135	153	132	117	144	156	139	168	164	144	131	154	167	139	130
45.25	136	121	136	124	121	147	131	146	139	140	156	134	142	124	138	163	134	128	158	135	118	145	172	146	120	128	152	129	150	166	129	158	152	140	138	153	131	115	139	155	138	171	166	142	132	154	170	143	126
45.5	136	123	136	124	124	144	124	137	131	131	147	125	140	130	141	162	138	126	155	132	112	141	166	141	118	133	154	130	150	164	129	155	149	137	132	148	133	120	144	156	140	170	163	143	129	150	164	138	129
45.75	138	122	137	123	123	149	130	145	140	140	155	131	142	127	142	164	137	129	159	138	116	146	172	146	122	131	154	129	151	168	130	158	154	138	138	154	134	117	141	160	141	173	165	143	132	155	169	142	123
46	134	124	135	126	124	142	123	135	131	132	145	126	144	127	139	163	139	125	155	132	111	141	165	139	120	132	153	129	152	165	129	157	148	136	133	145	133	120	144	157	138	169	164	140	129	151	163	133	128
46.25	136	121	133	122	121	144	124	138	132	131	147	126	141	128	141	163	137	126	155	134	111	143	167	143	121	131	153	127	151	165	128	156	149	137	132	146	131	119	142	157	140	170	163	141	129	147	164	135	125
46.5	135	125	136	125	125	148	125	142	136	139	155	132	143	131	144	168	139	130	162	139	118	148	169	145	119	133	157	134	154	170	133	160	155	142	139	154	137	123	147	161	141	175	168	149	133	156	171	145	129
46.75	136	122	135	125	124	151	130	145	138	141	158	132	139	128	143	165	136	129	160	137	119	146	172	145	120	131	153	132	153	170	132	160	156	144	140	156	136	121	144	159	143	176	168	146	134	156	171	143	127
47	138	125	138	125	127	149	131	146	138	140	158	134	142	132	142	167	141	131	161	138	118	147	173	146	124	135	156	135	155	171	132	162	155	145	140	157	136	121	146	156	143	174	168	146	134	157	169	145	130
47.25	136	123	135	124	125	146	122	139	132	136	150	128	142	130	142	163	138	125	159	133	114	144	168	142	121	133	156	131	154	168	130	159	151	139	136	151	131	118	143	156	139	171	164	144	129	153	166	139	129
47.5	138	125	135	127	125	150	127	142	137	140	152	131	143	132	144	168	141	130	161	137	115	147	171	144	120	135	158	132	155	171	133	160	153	141	137	152	133	122	145	161	145	174	168	145	135	157	169	142	130
47.75	140	129	137	127	128	148	126	142	133	138	153	132	143	134	144	166	139	129	161	138	116	147	170	144	126	136	161	136	156	169	133	162	153	143	140	152	136	123	147	161	145	172	168	147	135	156	168	142	135
48	140	126	137	125	127	147	126	142	134	138	149	128	145	134	141	167	141	127	157	137	116	147	170	144	123	139	157	133	154	169	132	160	152	139	136	151	134	121	143	159	142	174	166	145	131	153	168	139	131
[truncated: 47 more columns]

## Sheet: Ts1Cje_Rep3
Plate Type	PM-M3
Plate Type	PM-M3
Group	Ts1Cje
Replicate no.	3
Hour	A01	A02	A03	A04	A05	A06	A07	A08	A09	A10	A11	A12	B01	B02	B03	B04	B05	B06	B07	B08	B09	B10	B11	B12	C01	C02	C03	C04	C05	C06	C07	C08	C09	C10	C11	C12	D01	D02	D03	D04	D05	D06	D07	D08	D09	D10	D11	D12	E01
0	53	38	38	40	36	40	52	54	43	46	63	56	53	32	39	35	30	35	34	38	41	37	55	51	38	33	33	34	30	35	38	33	38	40	50	50	41	25	35	37	44	38	35	37	41	37	54	46	40
0.25	59	45	48	45	39	50	56	57	52	55	70	63	60	41	45	40	35	43	42	47	44	48	57	54	43	39	36	41	37	43	44	36	44	48	52	56	46	26	39	45	50	46	40	42	50	44	57	56	43
0.5	61	45	50	48	40	53	58	60	53	57	73	64	65	41	48	43	39	47	45	50	46	47	59	56	43	38	38	40	39	48	47	40	52	50	54	57	50	29	41	46	51	50	45	48	52	48	60	58	47
0.75	56	42	44	41	41	44	45	50	47	50	63	57	57	43	43	40	40	41	43	47	43	42	56	53	42	41	42	39	39	46	42	40	45	50	54	56	47	28	42	43	48	45	47	44	51	47	55	55	49
1	60	44	51	49	45	51	54	59	54	58	73	64	61	43	47	44	42	47	47	52	47	50	63	58	44	41	45	41	42	53	47	45	54	55	57	63	49	31	46	47	54	51	53	53	56	54	60	61	51
1.25	72	56	61	57	51	62	69	73	68	70	86	77	74	49	58	56	49	61	56	61	58	56	73	67	54	50	50	50	52	62	58	54	67	60	64	70	62	39	54	60	68	63	59	62	63	60	73	72	62
1.5	63	50	50	48	49	51	51	62	56	60	72	64	63	48	48	48	46	49	53	56	53	53	62	58	47	47	51	45	46	55	50	49	56	58	62	63	53	35	52	51	58	54	57	56	62	57	61	64	59
1.75	64	52	60	54	51	63	66	70	66	70	86	75	71	48	57	52	46	58	57	63	54	59	70	65	50	49	51	49	52	61	56	53	66	63	67	71	60	46	54	60	67	63	63	61	66	61	72	71	58
2	67	56	63	58	52	66	65	74	71	73	86	76	74	52	61	56	50	61	61	63	59	59	69	67	52	50	57	51	55	63	58	56	66	66	68	74	63	47	57	62	69	68	65	64	70	63	73	71	63
2.25	62	56	55	52	54	52	50	61	57	60	71	64	66	55	52	53	49	49	58	59	50	54	61	60	48	52	55	48	50	58	52	52	60	63	61	67	55	50	55	55	59	56	61	57	63	62	65	65	64
2.5	65	60	56	58	55	55	54	62	56	64	74	67	62	57	54	54	52	53	58	60	53	58	66	63	51	56	58	47	52	60	54	53	57	64	66	71	59	52	60	55	62	59	63	58	70	62	67	68	67
2.75	66	55	58	55	52	59	59	69	63	69	81	72	62	55	58	55	51	56	61	62	57	58	71	67	52	52	58	50	54	64	57	57	64	65	70	73	59	49	60	60	68	63	68	61	71	64	70	70	64
3	64	57	57	55	56	55	54	64	59	64	71	66	61	57	56	54	54	51	61	60	54	58	67	63	51	58	60	48	55	62	52	54	60	63	62	69	58	53	61	58	65	61	66	60	69	66	66	68	58
3.25	63	56	55	57	55	54	54	64	57	65	73	67	62	58	56	54	52	52	62	63	57	57	67	62	49	56	59	49	57	63	55	54	63	66	64	72	59	51	63	58	67	64	68	62	71	64	69	72	57
3.5	64	58	58	56	56	55	55	58	59	65	75	69	61	59	56	54	54	53	60	63	56	57	67	62	50	57	61	47	57	61	57	55	63	67	67	75	60	53	64	60	66	62	67	61	65	66	69	70	60
3.75	65	57	59	55	53	57	57	60	59	63	71	67	64	60	57	58	54	57	62	57	54	59	68	65	51	57	64	50	55	62	56	54	63	67	63	69	58	55	63	60	67	65	69	60	63	64	70	66	57
4	68	60	59	57	56	58	56	58	61	67	74	68	63	61	61	59	58	56	62	60	56	58	68	62	52	59	65	51	59	63	57	56	65	66	65	72	60	54	63	62	66	67	68	63	66	67	70	68	58
4.25	67	60	60	61	58	60	62	66	66	69	82	74	66	62	60	58	56	58	66	67	59	63	72	67	54	60	64	53	61	68	61	60	70	72	69	78	63	54	69	67	73	71	74	67	69	72	77	75	59
4.5	68	58	61	57	56	60	58	62	63	68	78	69	66	62	61	61	56	55	65	62	59	62	74	67	53	60	66	53	61	69	60	58	69	69	68	75	62	56	67	65	71	70	74	64	67	69	73	70	62
4.75	70	66	63	60	60	61	58	64	63	67	77	70	68	65	63	62	60	59	66	64	59	64	72	69	54	63	69	54	63	67	61	59	69	72	69	73	65	59	69	68	71	71	75	67	69	68	74	69	62
5	74	64	63	62	62	62	61	65	64	76	81	75	69	67	65	65	61	60	71	70	63	66	75	68	56	65	72	56	65	74	64	64	71	76	75	85	66	60	75	69	74	74	81	72	72	75	78	79	65
5.25	74	66	63	63	63	61	59	65	65	68	78	71	70	66	66	64	59	61	68	66	59	67	73	69	55	64	72	55	65	71	64	61	70	73	72	77	65	60	73	70	76	71	77	70	71	72	78	73	64
5.5	73	66	65	65	64	62	63	65	66	72	83	74	70	67	68	68	62	61	72	71	61	66	74	70	56	67	75	57	66	74	64	65	72	76	75	83	68	60	74	70	74	75	80	72	75	74	81	76	66
5.75	71	65	67	64	62	65	65	67	69	74	85	77	73	68	67	68	63	63	72	73	64	68	77	70	58	64	73	58	67	76	66	64	75	77	74	83	68	59	75	73	76	77	84	73	76	77	81	81	66
6	76	66	66	65	63	64	62	65	65	69	78	73	70	68	69	67	61	62	72	70	62	68	75	68	57	65	74	58	69	76	67	64	75	75	75	81	71	61	76	73	77	77	83	74	74	74	79	75	67
6.25	76	61	66	61	57	70	67	72	73	76	90	81	72	64	69	67	61	68	72	72	64	72	79	73	57	64	71	56	66	79	69	64	80	77	77	86	64	56	72	75	78	83	85	72	74	74	85	80	62
6.5	78	68	68	66	61	68	64	69	70	75	86	79	73	70	70	69	64	65	73	73	66	70	77	73	59	68	77	60	71	78	69	67	77	81	78	87	70	62	79	74	75	81	87	76	78	78	84	81	70
6.75	78	68	66	68	64	66	63	68	69	75	86	79	73	71	70	69	64	64	72	73	65	71	78	73	59	71	78	58	71	80	70	70	79	79	79	85	69	64	79	73	79	81	87	77	77	79	84	79	69
7	78	67	68	66	65	68	64	70	71	76	85	76	76	71	71	71	65	67	75	73	65	73	80	74	61	71	79	61	72	80	70	67	80	80	80	85	73	65	81	79	81	85	87	80	78	79	88	79	68
7.25	80	70	70	69	67	68	66	70	70	76	86	77	78	74	73	72	67	68	80	76	67	72	82	74	60	74	79	62	76	83	73	71	83	81	83	88	76	67	83	80	85	85	91	81	81	84	85	83	70
7.5	79	69	69	68	67	70	68	71	72	79	89	83	76	75	74	73	66	69	80	80	69	73	83	74	62	72	82	63	74	84	74	73	82	84	81	95	73	67	84	82	81	85	92	82	83	85	88	87	75
7.75	79	71	71	68	66	70	68	71	72	77	88	81	79	74	74	75	67	68	78	75	66	73	85	76	61	73	81	64	74	83	72	71	85	83	79	90	74	65	84	82	82	88	93	81	81	81	89	83	72
8	83	69	73	68	66	76	76	79	80	84	97	87	80	73	78	75	68	76	84	82	72	80	87	78	62	73	82	65	78	88	79	77	91	88	87	99	76	68	84	84	87	92	96	86	88	88	95	89	72
8.25	81	73	71	71	69	70	71	71	74	79	90	81	78	77	76	75	69	70	83	81	70	75	83	74	63	77	86	63	77	84	76	74	86	86	85	93	75	68	86	81	84	90	96	85	85	86	88	87	76
8.5	80	72	71	69	69	69	67	71	70	76	85	78	78	77	76	75	69	67	77	75	66	74	81	74	62	76	85	63	76	84	73	73	83	82	79	87	74	68	85	78	83	88	93	80	80	81	88	81	73
8.75	82	69	71	68	66	70	67	71	71	76	86	79	78	75	74	75	67	69	79	77	65	73	80	72	62	76	85	62	75	82	74	72	85	84	80	90	75	66	86	81	82	90	93	82	81	84	89	83	74
9	81	72	71	69	70	72	69	73	74	81	91	83	79	77	78	79	71	72	82	82	72	75	84	78	63	76	89	64	79	87	77	76	89	90	84	96	75	68	90	84	84	90	98	87	85	89	91	90	77
9.25	82	74	74	73	72	74	73	77	77	80	91	82	82	81	81	80	71	74	84	82	71	78	85	79	64	79	87	67	82	90	80	78	90	89	83	94	81	71	94	87	88	95	99	88	87	89	93	87	80
9.5	84	73	74	70	68	76	72	77	76	81	93	84	82	80	81	79	72	74	82	78	72	81	90	77	66	78	90	67	79	90	79	78	92	89	84	95	78	68	89	86	88	95	99	87	88	87	98	86	76
9.75	85	75	74	70	68	73	70	75	75	79	92	83	79	78	82	80	73	72	85	80	71	77	86	78	66	81	88	66	79	88	78	77	89	88	82	94	76	71	89	85	86	93	97	87	86	87	94	85	78
10	82	74	74	69	70	76	74	79	79	81	97	88	80	79	82	80	71	74	87	83	73	80	88	79	65	79	89	67	82	91	81	80	94	89	86	98	78	70	90	86	89	96	101	89	90	90	96	90	76
10.25	83	74	73	70	70	74	73	77	78	83	95	87	81	80	80	79	73	75	86	85	73	80	89	78	66	81	90	67	82	92	81	81	94	92	87	99	77	71	94	87	87	95	102	90	91	90	95	91	79
10.5	87	79	76	74	75	74	72	77	76	84	92	82	85	84	83	83	73	73	88	84	71	80	88	76	68	82	94	69	85	94	80	80	92	91	84	96	85	72	97	90	92	99	104	92	89	91	94	86	84
10.75	85	77	75	71	73	73	71	75	75	80	91	83	85	83	83	84	73	72	87	82	71	78	89	77	67	83	93	66	83	92	82	80	94	92	84	96	82	72	94	90	88	97	104	91	89	91	96	86	79
11	86	80	78	74	74	77	73	78	78	80	90	83	86	84	84	83	75	73	88	85	74	82	89	78	68	86	95	70	88	95	85	82	93	93	85	96	86	73	99	95	91	100	104	94	92	92	97	88	84
11.25	90	80	79	76	73	81	77	79	80	86	98	87	86	87	85	86	77	76	91	88	76	83	92	81	70	86	96	72	86	96	84	83	98	96	88	101	83	75	99	91	91	101	108	96	94	96	99	92	84
11.5	87	79	81	75	75	83	82	85	87	92	104	93	90	87	88	87	80	80	95	92	81	89	95	85	71	87	95	72	91	101	90	88	103	98	94	105	86	75	101	96	97	103	110	99	98	98	102	98	85
11.75	89	78	75	73	75	78	74	81	80	85	95	87	85	86	85	85	77	76	91	89	76	81	91	80	71	85	97	68	87	98	87	86	98	96	90	102	85	76	98	94	91	98	108	94	95	95	99	93	83
12	91	81	80	75	77	80	77	81	82	87	95	87	88	87	88	87	79	77	92	89	75	83	95	81	72	90	98	71	89	98	88	86	99	94	91	101	85	74	100	95	94	104	107	98	92	96	102	92	86
12.25	91	80	80	77	76	83	82	87	88	91	105	94	88	88	90	87	78	80	98	93	80	87	96	83	73	88	98	72	92	102	91	90	106	98	95	105	88	77	102	101	97	108	115	99	99	99	104	99	87
12.5	93	80	82	76	75	88	84	89	92	95	108	94	91	88	92	92	80	85	98	95	85	91	100	87	75	91	100	75	94	106	94	92	110	102	98	108	90	75	103	104	100	113	118	100	103	103	108	101	87
12.75	92	81	80	76	75	84	78	84	85	88	102	91	90	89	89	93	81	80	96	91	80	87	97	85	73	90	102	74	94	103	90	90	105	99	93	106	88	78	102	100	96	107	111	100	100	99	106	96	87
13	96	83	90	79	80	97	92	95	99	99	115	102	97	93	97	95	84	91	106	102	89	99	107	94	77	93	103	80	101	110	100	95	115	107	104	115	96	80	108	110	106	117	121	107	107	108	116	107	90
13.25	101	86	95	86	85	103	99	103	107	104	124	107	103	92	102	103	87	97	108	105	94	103	114	99	83	95	104	82	103	117	106	100	124	109	108	118	102	81	110	117	113	126	122	111	107	111	121	113	89
13.5	104	90	96	87	86	104	103	108	111	109	128	110	105	96	105	106	89	100	111	109	98	105	118	102	87	98	108	87	104	119	108	103	130	112	109	123	104	84	111	119	118	126	124	114	112	116	124	115	93
13.75	103	89	95	85	83	102	100	105	107	103	123	107	103	92	102	105	88	98	108	104	94	102	114	99	82	96	107	85	104	118	106	100	123	110	106	119	101	82	108	116	115	123	125	111	110	113	123	112	89
14	105	90	97	90	87	106	104	106	111	105	127	111	105	97	103	107	91	100	112	110	95	105	117	99	87	98	107	85	109	119	110	105	130	112	108	121	106	85	115	121	118	127	127	115	111	115	126	115	96
14.25	106	91	99	88	87	105	103	107	112	109	128	112	105	98	106	109	93	101	114	113	96	107	116	104	88	100	110	87	108	122	108	108	131	115	110	123	105	85	115	122	116	129	129	116	113	117	125	116	97
14.5	106	92	99	92	88	105	104	107	109	110	127	112	106	99	106	110	93	101	115	111	98	106	117	104	88	102	110	89	110	125	111	106	133	115	112	125	106	85	117	123	117	131	130	115	113	118	127	118	98
14.75	108	93	99	91	90	108	106	109	113	112	130	114	107	101	108	112	92	104	114	112	97	108	120	105	88	104	110	89	111	125	112	108	132	116	114	125	110	89	118	125	119	130	130	115	117	119	126	118	99
15	106	90	100	91	89	107	105	107	111	109	129	113	107	100	106	109	93	103	116	114	99	109	119	103	87	101	110	87	110	122	111	109	133	115	111	125	105	87	116	121	117	129	131	116	116	118	124	117	97
15.25	107	93	99	89	88	108	104	108	112	109	129	113	108	99	106	110	94	102	116	116	98	107	117	105	88	102	111	89	111	122	111	110	133	116	110	125	107	86	117	124	118	130	132	118	116	120	127	118	97
15.5	107	93	98	93	89	109	104	109	112	110	130	114	107	100	109	110	94	103	116	115	100	109	118	103	87	103	112	90	110	125	112	110	134	116	113	127	108	88	118	123	118	133	131	117	116	120	129	120	98
15.75	105	93	98	92	87	106	105	107	111	110	130	113	107	99	107	110	95	103	115	113	98	108	118	102	89	102	110	88	111	124	110	109	134	117	113	124	109	87	118	120	118	131	131	117	116	118	127	117	98
16	110	96	102	92	91	111	107	112	116	112	133	116	109	100	110	113	96	106	120	117	102	110	121	106	89	105	114	90	112	128	115	111	137	117	115	129	109	90	122	123	121	135	134	120	119	122	129	122	100
16.25	111	96	100	93	90	109	106	112	111	110	133	115	110	103	111	114	97	105	119	117	102	109	121	108	91	106	115	88	114	128	114	110	135	119	115	130	112	89	121	123	120	136	136	120	120	122	129	122	101
16.5	108	94	101	90	89	110	106	109	113	108	130	116	108	101	109	114	97	105	119	114	100	110	122	105	90	103	113	88	113	127	116	109	136	117	117	127	108	88	120	121	121	135	133	118	119	122	131	118	97
16.75	110	94	102	93	90	111	106	112	115	111	133	116	109	103	111	112	98	105	120	118	102	111	121	107	90	105	116	90	114	129	115	112	138	120	117	129	111	90	122	124	121	135	134	121	120	124	132	121	100
17	111	96	102	94	91	111	108	111	113	112	132	117	111	103	111	115	99	108	120	118	101	112	124	106	90	107	116	92	115	128	116	113	138	120	117	130	112	91	122	126	121	136	136	122	120	124	131	121	103
17.25	111	96	103	92	93	111	107	111	113	113	134	115	112	103	111	117	99	107	122	118	103	114	123	106	92	105	116	90	115	129	116	114	138	121	117	130	111	92	124	125	121	137	136	123	122	122	133	125	103
17.5	111	98	104	94	95	112	110	113	115	115	135	116	113	106	113	118	101	108	123	120	104	116	124	109	91	106	117	92	119	130	118	114	141	121	116	131	113	93	123	124	125	138	138	124	124	124	133	123	103
17.75	114	97	104	96	93	113	109	111	117	115	135	118	113	107	114	117	101	108	124	118	105	117	124	109	93	110	121	93	119	133	119	115	141	122	120	134	115	93	126	127	125	139	139	125	123	125	133	124	106
18	115	99	108	97	96	115	112	115	119	117	137	121	114	107	114	119	102	110	126	121	107	118	127	112	95	111	121	94	119	134	120	118	141	122	121	134	118	93	126	129	125	142	141	127	125	127	138	125	106
18.25	113	98	105	96	94	117	110	115	119	117	137	122	116	106	114	119	103	109	124	122	106	117	127	111	95	110	120	96	121	133	119	117	142	124	121	133	117	94	128	129	127	142	140	125	124	128	135	126	107
18.5	114	99	105	95	95	112	111	114	117	115	137	119	113	106	112	118	102	110	126	121	106	115	124	109	94	109	119	96	121	133	119	118	142	124	118	133	113	95	126	129	123	142	141	126	124	127	133	125	103
18.75	107	96	101	92	93	108	102	106	111	111	127	115	110	109	110	114	102	105	122	119	103	115	119	103	89	109	120	91	117	129	118	114	137	122	114	131	112	96	129	126	119	137	141	125	122	125	129	121	106
19	114	98	107	99	96	117	112	115	119	116	140	121	118	111	116	121	103	112	129	124	107	119	129	113	95	112	121	96	122	135	123	118	143	125	120	136	119	94	129	129	127	142	143	128	126	129	137	127	107
19.25	118	101	108	101	96	117	115	118	119	118	139	122	116	111	117	121	103	114	128	124	110	118	127	112	97	113	123	96	124	137	123	120	143	126	122	136	118	97	129	129	128	145	143	129	127	129	136	129	110
19.5	115	98	107	97	95	114	110	115	118	118	136	119	115	108	115	121	103	112	126	124	107	118	125	108	95	115	121	95	123	135	123	118	144	125	121	135	118	94	130	132	125	144	143	128	125	129	137	125	107
19.75	116	99	107	96	94	115	113	114	118	116	138	119	118	109	116	120	104	111	127	124	107	120	126	108	96	111	123	96	123	137	122	121	145	128	121	136	118	97	131	132	126	144	142	130	128	130	137	126	109
20	117	103	109	100	99	116	112	117	120	116	138	124	119	111	118	123	105	114	130	126	110	122	129	111	98	114	125	98	126	138	123	122	147	127	125	138	120	98	131	133	129	146	145	130	129	132	139	128	109
20.25	118	102	110	101	99	120	116	120	121	119	140	123	119	112	120	124	108	115	132	129	111	123	131	113	100	116	126	99	127	141	126	123	147	131	126	138	122	101	133	135	131	149	147	133	130	132	140	130	113
20.5	120	103	110	100	100	119	116	118	119	117	139	122	121	112	118	123	107	115	131	124	110	120	128	112	98	115	124	97	126	139	126	123	146	129	122	137	122	98	131	132	128	148	147	132	128	133	141	129	111
20.75	120	103	109	99	99	119	114	116	120	120	137	122	118	113	118	124	106	116	129	124	111	121	131	111	96	117	125	97	125	139	124	123	149	131	124	137	119	97	131	133	129	147	146	132	129	133	139	125	109
21	122	105	113	102	101	122	117	121	125	120	142	124	122	114	123	126	110	119	132	128	112	125	132	116	101	120	126	103	127	143	129	123	148	132	127	141	123	101	136	137	132	150	148	136	131	135	143	128	112
21.25	113	99	99	94	97	105	99	102	103	108	123	109	112	110	110	115	103	102	121	118	98	110	116	98	90	116	126	91	120	132	117	115	134	124	114	131	111	98	130	122	119	137	140	128	120	125	129	116	110
21.5	117	104	106	97	97	115	111	116	118	118	136	119	118	114	119	119	108	111	131	125	108	120	128	110	95	116	125	99	126	139	123	122	145	131	124	138	118	99	133	135	127	147	149	133	130	133	138	126	111
21.75	125	107	114	102	103	123	119	124	125	124	144	128	124	115	124	128	111	119	136	132	114	127	137	116	102	121	131	101	130	145	130	128	153	133	127	143	124	102	137	136	134	152	151	136	133	138	145	130	112
22	116	100	103	94	93	110	101	106	106	108	122	110	113	111	113	117	103	106	123	117	103	112	120	102	91	117	124	92	122	133	120	117	138	124	114	128	114	100	131	130	122	141	145	129	123	127	132	116	110
22.25	117	106	105	98	100	110	105	107	109	111	126	114	117	115	116	120	108	108	127	122	106	116	123	104	96	121	131	97	124	138	124	120	138	126	118	133	117	103	134	130	125	143	149	133	126	131	134	119	115
22.5	121	105	113	100	102	120	114	118	123	122	142	124	119	116	119	125	111	117	133	130	113	124	131	112	100	121	129	98	127	144	128	125	150	134	127	144	117	103	136	137	129	150	151	136	134	135	142	131	112
22.75	115	101	104	94	97	106	100	104	104	109	121	110	112	112	111	118	104	107	123	117	102	112	120	100	93	116	125	91	121	133	119	115	136	122	113	129	114	100	130	128	120	139	142	128	125	126	130	115	111
23	122	105	107	100	101	114	105	110	111	113	130	115	119	117	118	123	111	111	129	122	108	118	125	105	98	123	132	99	129	139	127	121	144	130	121	135	122	106	138	133	130	147	149	135	131	131	137	122	118
23.25	122	108	106	100	105	111	104	109	109	114	129	115	117	119	118	121	111	107	131	124	109	116	122	103	95	123	132	98	128	138	125	124	142	133	121	139	119	104	137	133	128	143	150	136	130	134	135	122	118
23.5	121	106	107	98	102	114	109	114	115	118	135	120	119	117	120	123	111	114	132	128	108	120	126	108	97	123	133	99	128	140	127	125	146	133	124	140	121	104	138	134	128	148	152	137	132	133	137	125	118
23.75	120	106	106	98	101	115	107	111	111	116	131	117	118	117	118	122	108	111	129	122	108	119	127	104	96	122	130	96	127	139	126	123	144	131	120	136	118	103	136	132	126	146	149	133	130	134	137	121	114
24	130	111	119	106	107	130	126	130	131	128	150	133	128	122	127	135	118	126	141	137	122	132	140	121	107	126	136	107	136	149	138	134	157	139	131	149	129	107	143	145	140	158	157	142	139	146	151	138	120
24.25	132	113	123	111	111	131	127	130	134	129	152	134	130	123	130	135	119	126	144	138	124	134	143	122	107	130	136	108	139	153	139	136	160	140	135	152	133	110	146	147	142	162	159	145	142	148	152	141	120
24.5	131	112	120	108	109	129	126	130	131	128	151	133	130	122	131	136	117	127	143	137	123	134	143	120	108	128	135	107	138	151	138	135	159	141	133	149	132	108	142	144	143	161	158	143	141	145	151	137	121
24.75	122	108	111	100	104	117	110	116	118	118	135	120	123	120	120	128	113	117	135	130	113	124	129	108	100	124	134	103	133	144	130	127	149	133	125	140	126	108	140	138	132	153	155	139	136	138	143	125	119
25	121	106	108	102	102	116	108	114	113	117	133	120	121	119	119	123	113	113	134	127	112	122	127	106	100	123	132	99	131	142	127	125	146	133	123	141	122	106	140	135	129	148	153	136	131	136	138	123	118
25.25	126	110	109	104	106	115	108	113	112	114	130	119	120	122	121	127	113	114	132	127	111	120	125	106	100	125	135	103	131	141	129	128	144	134	121	139	123	108	144	137	129	150	154	137	133	135	139	123	121
25.5	126	111	111	102	107	115	109	114	112	119	133	117	121	123	122	127	115	111	134	129	112	121	126	107	98	131	137	99	132	145	128	127	145	135	125	142	121	109	143	136	130	148	153	138	134	138	138	126	122
25.75	128	116	114	108	110	119	112	117	117	121	136	124	125	126	125	127	118	115	138	134	117	126	131	111	105	131	142	104	135	146	134	132	149	141	130	147	126	115	146	140	134	153	158	143	138	141	145	131	128
26	125	115	113	107	108	117	110	111	111	118	130	118	125	124	124	129	118	112	136	129	111	121	128	106	102	130	139	102	137	146	129	130	147	135	125	141	128	113	147	139	133	152	156	142	134	138	140	125	126
26.25	129	117	112	103	107	116	107	112	110	114	127	118	124	124	122	128	115	113	132	126	109	122	128	108	99	130	138	100	133	141	127	125	145	132	122	136	124	110	144	138	129	149	153	138	131	134	139	120	123
26.5	127	114	115	107	110	125	119	122	124	127	145	129	127	125	127	132	120	120	141	136	121	132	137	116	104	130	138	105	138	152	138	136	158	143	133	149	126	110	145	144	138	158	162	145	141	147	149	135	123
26.75	129	114	109	104	109	116	107	111	111	115	128	115	122	125	120	128	115	111	132	124	110	122	125	106	102	130	138	101	131	143	129	126	143	132	119	135	123	110	142	136	130	149	152	137	129	133	138	120	123
27	130	115	113	106	109	119	112	118	116	117	136	123	125	125	124	132	119	116	135	129	115	125	133	111	105	131	139	104	132	145	133	128	148	135	125	143	125	112	143	140	134	153	154	140	134	139	143	125	124
27.25	130	115	114	105	108	121	112	117	117	123	138	124	126	125	127	131	120	118	139	133	116	126	132	110	102	131	141	104	137	147	135	131	151	140	129	147	128	114	148	141	133	155	160	143	138	141	143	131	127
27.5	130	116	113	105	109	116	108	114	116	115	133	120	124	128	124	129	119	114	134	129	114	124	130	110	101	135	142	102	134	145	131	128	148	135	125	142	122	113	146	137	133	151	153	140	133	138	143	127	127
27.75	131	115	115	106	111	121	113	119	117	122	136	121	125	126	126	132	119	117	137	131	116	127	134	112	103	133	141	104	137	148	135	130	151	138	128	143	131	114	148	143	137	158	161	144	137	143	146	127	128
28	132	116	115	109	112	120	115	119	117	125	139	126	129	129	127	131	119	116	140	135	119	128	134	112	104	136	142	106	138	149	136	135	155	142	128	150	125	114	147	143	136	154	160	147	139	143	147	132	129
28.25	132	116	113	107	111	119	112	116	115	118	134	121	128	129	127	130	121	118	136	129	115	125	132	112	104	134	140	104	136	146	132	131	150	138	124	144	127	115	146	140	134	155	157	142	134	139	141	124	126
28.5	132	119	114	108	115	122	114	115	117	123	139	124	127	128	127	134	121	118	142	138	118	128	133	110	104	137	142	106	141	151	136	136	153	142	130	148	130	116	151	143	136	156	160	148	137	145	147	133	133
28.75	133	120	118	108	113	119	111	114	116	118	131	122	128	130	128	133	120	116	136	130	116	126	133	111	105	138	143	105	139	148	134	130	151	138	123	142	129	115	150	143	137	155	157	143	136	139	143	126	129
29	132	117	116	109	113	126	115	119	119	126	142	127	129	128	127	134	123	120	145	138	119	130	136	115	106	138	144	107	144	153	138	138	155	146	132	151	131	117	152	144	140	160	164	148	141	147	148	136	133
29.25	133	119	116	107	112	122	112	117	117	121	134	122	128	129	123	134	121	118	137	132	116	127	131	111	104	137	143	104	137	146	136	131	152	138	126	143	127	116	149	141	135	155	157	143	135	142	145	126	129
29.5	134	122	117	107	115	121	112	116	116	121	134	124	130	131	128	136	122	118	140	133	116	126	133	112	106	138	145	107	138	150	137	133	150	139	126	143	130	115	150	144	138	157	160	143	138	144	145	125	130
29.75	134	119	117	109	114	123	113	118	118	122	135	123	127	131	129	134	122	118	138	133	117	130	136	114	109	136	146	108	140	151	138	133	153	139	125	146	128	119	153	145	137	157	160	144	136	141	147	128	131
30	135	118	118	109	113	127	117	122	121	126	145	128	132	129	129	135	123	121	143	140	121	134	138	115	108	138	144	107	143	155	140	136	159	145	133	152	130	116	152	146	139	160	166	150	142	147	151	134	132
30.25	136	118	121	113	112	132	124	129	133	133	150	134	133	130	134	138	125	127	148	144	127	138	144	121	110	138	145	111	146	157	143	142	165	148	138	158	135	118	154	152	144	169	168	152	148	153	154	141	127
30.5	136	119	122	112	118	133	124	130	131	135	154	135	133	131	134	140	127	128	149	145	128	139	145	124	113	140	146	114	147	159	145	143	163	152	140	159	135	119	157	151	144	169	171	153	151	155	156	144	133
30.75	138	122	119	112	116	131	121	126	126	130	147	134	130	134	133	139	127	124	148	145	126	137	141	119	109	142	147	111	146	158	145	143	161	150	138	156	134	121	156	151	145	165	167	154	147	153	154	138	134
31	137	123	119	110	119	126	117	122	122	128	145	130	132	133	131	138	126	122	147	142	121	136	138	116	109	142	148	109	148	155	143	141	159	148	136	157	133	122	156	148	141	164	167	155	146	150	149	137	134
31.25	139	126	123	116	122	129	122	125	124	128	146	130	136	135	134	141	130	125	151	142	125	135	140	118	111	143	151	115	149	159	145	142	161	148	136	154	138	123	157	152	145	166	169	156	147	150	155	136	138
31.5	138	121	123	114	119	131	123	126	128	134	150	135	133	135	132	140	129	126	150	146	127	136	144	121	112	143	151	112	148	161	146	145	164	151	140	160	135	122	156	152	145	168	170	157	150	153	155	141	136
31.75	141	125	125	115	119	134	122	127	128	131	149	134	137	137	136	141	129	127	151	147	127	138	144	121	113	145	149	113	150	161	148	143	164	150	137	157	139	123	159	153	146	169	171	158	148	154	157	139	138
32	140	121	125	114	119	139	128	132	134	137	155	137	135	132	137	142	130	131	152	147	131	140	146	124	112	143	150	114	150	162	149	147	168	152	141	161	135	122	157	155	147	171	172	157	149	156	160	144	134
32.25	139	123	124	114	120	133	124	129	129	135	150	135	136	134	135	143	127	127	149	145	130	137	143	120	111	143	151	114	151	162	146	144	164	151	141	157	137	121	158	152	148	169	172	158	151	154	156	141	135
32.5	140	122	121	113	119	131	122	126	128	129	147	131	137	135	135	141	128	128	147	142	124	137	142	118	114	143	151	113	149	159	146	143	163	148	136	154	135	124	156	153	146	168	169	154	148	151	155	137	136
32.75	141	125	123	114	122	129	120	124	123	127	141	128	136	136	135	144	129	124	146	141	122	137	141	117	112	145	152	112	147	158	144	142	162	147	134	152	138	123	160	153	144	167	168	154	144	150	151	132	137
33	138	122	122	113	120	131	122	127	128	133	150	134	133	133	134	141	128	127	151	145	125	138	146	119	110	143	147	112	149	163	146	145	165	151	139	159	135	120	159	153	145	169	173	156	149	153	155	141	136
33.25	142	126	125	116	123	133	123	127	127	132	149	134	137	139	136	144	133	129	153	145	129	138	144	119	115	148	152	115	153	162	150	147	165	154	138	160	138	126	162	155	148	170	173	159	151	156	158	140	141
33.5	140	122	123	112	121	130	122	125	128	132	148	132	134	137	134	142	129	126	150	145	124	137	143	118	113	147	151	112	151	162	146	144	163	150	138	157	137	124	158	155	144	169	173	157	149	154	154	139	139
33.75	140	123	123	113	121	136	125	132	131	135	152	135	138	136	136	145	131	129	152	148	130	141	146	123	112	146	152	116	152	164	148	149	168	153	142	161	138	123	158	159	149	173	174	160	150	156	159	142	139
34	143	126	127	115	120	137	127	132	132	134	153	136	138	135	139	146	131	130	151	148	131	141	147	123	115	147	152	116	154	166	149	147	167	153	139	158	141	124	162	157	149	173	176	160	154	159	161	141	140
34.25	144	126	130	118	125	141	134	137	139	143	160	144	139	138	140	149	133	136	159	155	136	147	152	128	118	147	152	120	156	169	155	154	174	158	146	169	142	125	165	162	154	177	179	164	157	162	164	150	140
34.5	142	128	125	116	124	134	126	131	133	135	151	139	138	138	137	145	135	130	157	151	130	142	147	123	115	147	153	117	154	167	153	148	169	156	141	164	139	126	162	157	151	172	175	161	153	156	159	144	141
34.75	145	125	129	118	124	140	130	136	135	138	156	139	140	138	139	146	133	134	155	151	134	145	150	127	117	149	154	121	153	170	155	152	173	157	145	164	143	126	164	160	153	176	177	164	154	162	161	146	141
35	144	127	128	117	123	137	129	132	131	137	153	137	139	140	138	147	134	132	155	150	131	142	148	122	117	148	156	118	153	167	153	149	170	156	142	163	142	129	163	159	151	174	177	159	155	158	162	144	141
35.25	147	128	131	119	126	143	135	140	141	143	162	145	142	138	144	148	136	135	162	156	140	151	153	129	119	150	155	121	158	171	158	154	178	161	149	168	142	126	165	162	157	179	181	166	158	165	166	151	142
35.5	143	127	127	117	126	137	127	132	131	134	154	136	141	139	138	146	133	133	158	148	131	144	146	121	116	150	158	118	156	170	155	150	170	154	141	163	143	127	163	160	153	175	177	163	154	159	163	142	143
35.75	150	131	139	123	129	151	143	146	149	149	169	152	147	143	149	155	140	143	166	162	144	156	163	138	123	153	160	126	163	179	163	162	182	164	152	174	151	130	169	169	164	185	183	169	162	169	171	157	142
36	146	130	128	121	127	136	126	131	131	134	150	134	141	142	140	148	137	133	155	150	132	142	147	122	117	153	159	119	156	167	151	152	168	156	142	161	142	128	166	161	152	173	177	161	153	157	159	141	146
36.25	149	132	134	123	131	146	138	143	144	146	165	147	145	141	145	153	139	141	165	161	142	152	157	133	122	154	157	126	161	176	162	159	178	163	150	172	147	131	169	167	161	183	183	170	162	169	169	153	147
36.5	153	132	142	126	132	154	146	149	152	146	171	152	150	144	152	160	142	147	167	162	146	155	163	136	128	155	159	128	164	181	167	161	185	165	156	175	154	133	171	172	166	188	185	171	164	172	175	158	147
36.75	148	128	132	121	127	141	131	135	136	141	158	141	144	142	142	150	137	134	159	153	137	147	150	125	121	154	158	123	158	173	156	156	174	161	145	166	146	131	170	164	154	178	181	167	156	163	166	147	146
37	154	133	141	128	136	155	147	152	153	150	174	154	152	146	154	162	144	149	170	164	147	160	167	140	129	159	163	130	168	183	168	164	189	167	156	176	156	135	170	175	168	193	189	174	166	174	178	161	148
37.25	151	130	139	125	131	150	142	147	147	148	169	149	147	143	149	156	141	144	165	162	145	156	161	134	126	156	159	127	163	179	165	159	182	166	153	175	153	132	171	171	164	185	187	170	162	170	173	156	147
37.5	155	136	145	129	135	155	150	154	156	153	176	158	155	146	153	162	146	150	173	167	148	162	167	142	130	158	162	132	167	185	169	165	188	168	156	177	155	135	174	176	169	190	188	175	167	175	179	163	149
37.75	154	137	142	130	136	158	149	154	155	153	175	157	153	147	152	161	145	149	170	168	149	160	166	140	129	160	162	133	168	185	170	167	189	167	159	179	159	135	176	177	169	193	189	175	168	175	179	163	150
38	149	130	135	123	130	146	134	142	141	142	162	145	147	144	146	154	141	139	163	157	139	150	156	131	123	154	160	124	162	176	162	158	179	162	149	169	149	133	170	169	160	183	184	169	157	167	168	150	147
38.25	155	137	145	131	135	159	150	155	157	155	176	159	156	148	156	164	148	151	175	167	153	161	169	142	130	161	164	134	168	187	172	168	189	170	157	179	159	135	175	176	171	194	190	176	165	175	179	163	152
38.5	153	135	137	127	133	147	137	143	143	147	164	146	150	145	149	157	143	142	168	161	144	155	159	132	125	158	163	129	167	181	166	160	183	166	152	175	155	137	175	172	165	187	187	172	160	170	172	153	152
38.75	157	138	145	132	137	159	150	156	155	152	175	159	156	147	154	164	148	154	172	167	151	160	167	143	131	162	165	135	170	187	171	168	190	170	157	180	161	137	176	179	171	195	192	177	168	178	180	162	151
39	160	138	147	133	139	159	150	156	156	154	178	159	156	152	156	164	148	151	175	168	154	162	169	144	132	162	168	137	171	188	171	167	192	171	160	180	160	139	177	179	173	196	191	179	169	178	181	164	154
39.25	154	135	142	130	134	157	146	152	152	152	175	156	152	146	153	160	145	148	173	168	151	159	165	140	128	160	164	130	170	184	169	165	188	170	159	178	156	135	176	175	166	191	189	175	164	174	177	161	149
39.5	157	137	142	126	135	153	143	148	149	151	170	155	152	147	152	160	147	146	171	166	149	158	164	138	126	161	168	133	168	183	168	166	188	170	157	180	154	136	177	177	165	192	191	177	164	177	176	158	153
39.75	155	137	140	129	135	150	140	146	147	151	169	150	151	150	149	157	147	145	169	165	147	156	161	136	129	161	166	132	169	183	167	164	186	167	153	176	155	138	176	174	166	191	192	175	162	173	172	157	153
40	161	144	148	135	140	161	152	158	159	155	178	161	157	152	157	167	151	154	176	169	156	163	172	147	134	165	169	138	173	190	176	171	193	173	161	183	164	141	182	182	175	197	194	180	168	178	183	165	155
40.25	158	137	144	132	137	158	149	152	154	153	174	155	156	150	157	163	147	151	174	170	152	161	168	141	132	164	169	134	172	189	172	168	191	172	159	180	159	139	180	179	171	195	192	179	167	176	179	162	154
40.5	154	137	137	126	136	148	138	140	143	149	163	150	150	150	150	158	147	140	169	162	144	153	159	132	125	163	167	129	167	181	166	163	183	169	152	175	154	139	177	172	163	188	189	174	161	172	172	154	154
40.75	156	137	138	126	135	148	138	140	140	145	161	145	148	150	150	157	146	142	168	162	141	154	158	130	125	164	166	130	167	179	165	161	182	165	151	172	154	139	175	171	163	186	187	175	159	170	168	152	154
41	154	138	137	127	137	145	135	139	138	142	157	144	147	152	149	155	145	139	165	160	142	149	155	129	125	162	166	130	167	179	163	160	178	164	148	169	153	138	176	172	163	184	187	173	158	168	166	147	155
41.25	159	141	139	127	138	145	135	138	137	145	159	144	152	153	148	158	147	139	169	162	142	150	156	131	125	166	169	131	168	178	165	163	177	168	150	173	153	142	180	171	162	185	188	176	160	171	168	150	161
41.5	157	142	140	130	138	147	137	140	140	145	160	146	151	153	148	158	148	142	169	163	144	153	157	133	127	166	169	133	169	182	167	165	180	166	152	175	154	142	180	172	164	188	189	176	162	171	168	152	155
41.75	159	143	140	130	136	145	136	142	140	146	164	147	151	153	151	159	148	138	168	160	143	153	161	132	129	167	170	130	165	179	166	162	181	168	152	174	153	140	176	172	163	186	187	176	161	170	170	151	157
42	159	142	141	130	140	149	139	142	139	148	163	148	152	155	150	160	149	141	170	164	145	157	159	133	128	167	169	134	170	184	169	165	183	169	154	177	156	142	181	173	166	190	191	180	163	173	171	154	160
42.25	158	143	139	128	140	144	134	140	136	142	157	144	151	155	152	158	149	141	165	161	140	150	154	131	130	166	171	131	167	179	166	163	180	167	148	172	155	141	178	171	161	187	187	175	160	168	168	149	159
42.5	157	140	139	128	140	148	140	141	141	149	165	147	153	155	149	159	150	142	173	166	146	155	159	132	129	165	169	132	171	185	169	167	184	171	154	177	155	140	180	174	164	190	192	180	164	174	174	155	158
42.75	158	140	139	127	138	146	136	137	138	146	160	148	152	151	150	159	148	141	167	164	144	154	157	132	127	165	169	129	170	180	165	164	181	168	153	178	152	141	177	171	163	185	187	178	161	171	168	152	159
43	161	146	140	131	142	147	137	137	137	145	156	143	152	154	151	160	149	140	169	161	143	150	155	128	130	167	170	132	170	181	166	166	181	166	149	172	156	142	183	172	167	188	189	177	159	170	169	147	160
43.25	162	144	141	130	139	146	138	139	139	147	162	146	154	155	152	161	149	139	168	163	143	153	156	131	128	170	171	130	168	181	167	165	181	169	151	176	154	143	181	173	165	188	188	178	160	173	169	151	161
43.5	161	145	141	130	141	148	137	140	138	145	159	147	153	155	152	161	152	142	169	163	142	153	159	132	129	170	173	135	170	180	168	165	182	169	152	175	156	144	182	173	165	189	190	178	162	173	169	151	162
43.75	159	143	144	131	142	151	139	144	143	150	166	150	155	157	152	162	151	147	173	167	149	156	162	135	132	168	172	138	174	185	171	167	185	172	157	178	158	146	182	177	166	191	193	182	165	175	173	156	160
44	162	146	143	133	143	150	141	142	142	151	164	151	156	158	154	165	153	145	175	168	150	159	162	136	132	171	173	136	176	186	170	171	187	174	158	182	160	146	185	179	169	192	194	185	166	175	175	158	164
44.25	164	146	144	131	144	148	139	142	140	148	163	149	155	157	153	163	151	143	169	166	146	154	160	132	130	170	174	138	172	186	169	167	182	172	155	177	157	145	184	176	165	190	192	180	165	175	173	153	164
44.5	164	147	145	132	143	150	140	143	141	149	163	150	156	157	154	165	154	146	172	167	147	155	160	134	132	171	173	136	175	183	172	168	183	171	156	179	159	147	183	177	167	190	192	182	165	176	172	152	163
44.75	163	145	143	135	147	152	142	146	145	152	167	151	156	157	155	164	153	146	176	171	150	161	162	135	132	171	174	137	177	189	174	174	188	176	159	183	162	144	186	180	170	193	196	186	167	179	176	159	163
45	165	148	144	132	145	152	142	144	141	148	163	152	157	158	156	166	155	144	174	166	146	157	162	135	134	173	176	139	173	185	172	170	184	172	155	179	162	148	184	178	167	192	193	183	165	176	173	154	163
45.25	164	147	144	137	146	151	140	145	143	150	164	151	156	158	156	164	154	147	174	170	150	159	160	135	135	172	175	140	176	186	173	170	185	174	158	182	161	149	186	179	171	195	196	183	166	178	175	158	165
45.5	162	145	145	133	144	153	144	147	145	150	167	152	157	158	155	164	154	148	174	168	148	162	163	136	132	173	174	137	174	186	172	169	187	174	158	183	157	147	186	179	169	193	195	183	166	177	176	158	161
45.75	161	144	144	130	142	154	140	144	144	151	165	150	155	155	154	164	155	145	175	169	149	158	163	134	132	171	174	137	173	186	172	171	186	173	157	181	159	145	185	178	169	192	194	182	167	177	176	156	163
46	166	146	147	134	146	155	143	148	147	152	166	151	159	160	157	167	154	147	173	168	150	159	165	136	134	173	177	139	175	188	174	170	188	174	157	181	160	147	184	178	171	194	195	184	168	176	177	157	164
46.25	165	146	145	135	146	154	142	145	142	151	168	152	159	158	156	166	154	146	176	169	149	160	163	135	135	173	176	141	178	189	174	172	188	175	159	182	161	149	188	181	170	193	195	185	168	179	177	157	164
46.5	165	146	145	131	144	152	141	144	141	149	164	150	159	160	155	166	156	146	172	166	148	157	162	130	135	173	177	138	172	186	172	168	186	173	153	179	160	147	185	178	169	191	193	180	166	176	175	151	165
46.75	166	147	146	135	144	154	143	148	146	153	169	154	158	160	158	166	155	147	176	169	151	160	164	138	134	174	177	140	176	190	175	173	190	176	158	182	162	147	185	179	171	194	197	185	169	177	177	157	164
47	166	149	148	135	148	155	146	147	145	152	167	152	161	163	158	170	157	149	176	170	152	160	164	136	137	175	179	141	178	189	177	172	191	174	157	182	165	149	188	183	174	197	198	186	168	179	178	157	167
47.25	166	147	147	133	146	153	143	147	145	150	164	150	159	160	158	166	155	147	174	166	149	162	162	134	135	172	178	140	175	189	174	171	187	173	154	179	164	149	187	180	171	195	196	184	166	176	176	153	164
47.5	168	147	148	132	145	157	146	149	147	153	167	152	161	160	156	167	157	148	175	168	151	162	167	137	137	175	175	140	177	189	175	172	190	175	157	181	161	147	187	182	173	196	196	183	168	178	178	157	164
47.75	168	150	149	138	149	158	146	151	147	156	170	157	162	163	161	171	160	149	180	174	155	162	167	140	137	176	178	143	180	191	177	176	192	178	161	187	164	151	189	183	173	197	198	188	170	183	182	162	167
48	169	151	148	136	149	157	146	149	148	153	168	153	162	163	159	168	156	151	178	171	154	163	166	138	140	178	179	145	180	191	176	175	192	176	159	184	167	151	191	185	174	199	199	187	172	180	179	156	169
[truncated: 47 more columns]

## Sheet: WT_Rep1
Plate Type	PM-M3
Group	Wildtype
Replicate no.	1
Hour	A01	A02	A03	A04	A05	A06	A07	A08	A09	A10	A11	A12	B01	B02	B03	B04	B05	B06	B07	B08	B09	B10	B11	B12	C01	C02	C03	C04	C05	C06	C07	C08	C09	C10	C11	C12	D01	D02	D03	D04	D05	D06	D07	D08	D09	D10	D11	D12	E01
0	47	37	41	44	29	41	41	43	47	50	65	64	52	29	44	46	32	35	34	35	37	40	63	60	43	30	38	34	28	36	45	41	41	46	68	62	39	33	29	49	33	34	45	33	51	34	53	53	35
0.25	48	33	37	40	27	40	36	42	42	46	60	56	51	30	40	38	31	32	32	32	35	38	57	56	41	31	32	31	27	36	42	39	41	45	58	59	39	33	30	44	32	33	39	32	49	33	50	50	39
0.5	43	38	39	44	31	43	41	48	46	49	65	60	50	34	46	42	34	37	36	38	38	43	62	59	41	34	36	35	33	40	44	41	43	48	60	63	42	37	34	50	35	36	42	38	52	40	56	55	40
0.75	55	42	44	48	35	49	43	48	52	56	69	63	57	37	48	47	38	40	38	40	39	44	65	62	45	37	39	37	35	44	48	44	45	49	66	65	45	39	35	54	40	40	47	37	56	40	57	55	42
1	55	43	44	50	36	52	47	49	52	58	70	64	59	36	49	46	38	43	38	43	42	44	66	62	48	40	43	39	38	45	48	45	47	53	67	64	44	41	34	56	40	39	49	40	55	42	58	56	43
1.25	53	45	49	55	38	54	48	54	57	61	74	70	57	40	54	50	42	44	41	42	44	52	70	64	49	40	44	45	40	51	55	50	50	56	69	68	50	43	41	59	43	45	51	44	60	49	63	61	49
1.5	58	45	46	51	36	55	50	54	54	56	71	65	63	40	49	50	41	43	43	43	43	48	66	61	53	41	44	41	39	48	54	50	51	55	68	68	50	44	37	58	43	44	54	42	59	46	60	57	44
1.75	55	46	50	57	41	57	52	57	59	65	79	72	61	41	53	51	44	47	46	47	46	53	73	67	51	42	45	45	43	56	58	54	52	60	69	71	52	46	42	61	47	47	55	47	61	52	64	63	48
2	62	49	51	56	39	59	50	60	58	66	76	71	65	42	52	52	45	49	47	50	49	53	72	66	56	45	47	43	44	54	58	55	54	59	68	69	53	46	42	63	48	49	56	48	64	51	66	65	49
2.25	60	49	52	59	44	62	52	63	66	69	82	74	65	43	55	55	46	51	49	53	48	58	75	68	58	45	50	44	49	61	64	60	56	62	71	74	57	48	44	66	51	52	61	53	64	56	67	65	49
2.5	61	47	53	58	41	55	53	62	63	68	83	75	64	42	56	53	45	50	50	52	47	56	74	69	57	41	50	44	45	60	62	59	54	62	69	74	54	46	40	63	49	52	61	51	63	54	67	66	46
2.75	64	49	53	60	41	55	52	63	62	68	83	72	66	44	53	53	46	53	50	52	47	58	73	68	59	46	51	46	47	62	62	57	54	62	69	76	55	48	44	63	51	52	61	51	66	55	69	67	48
3	65	51	54	59	42	58	51	63	65	68	83	75	69	43	54	54	46	51	52	53	48	59	74	70	59	46	51	45	47	62	65	58	57	65	70	76	55	47	44	65	52	55	64	53	67	59	70	67	48
3.25	61	53	57	63	45	60	55	69	68	71	84	75	70	49	60	58	51	55	55	54	52	62	77	72	58	50	57	50	52	68	68	65	61	69	73	79	64	53	49	71	56	59	68	58	71	62	75	69	57
3.5	62	51	56	62	45	60	55	69	68	74	87	75	70	48	58	58	50	57	55	57	52	63	79	72	61	52	56	49	54	69	69	66	59	66	73	80	62	53	50	71	58	60	72	59	72	60	78	69	52
3.75	64	53	58	64	46	62	54	70	70	75	86	80	68	47	58	59	52	56	58	58	51	65	80	74	59	49	57	48	55	67	67	65	60	68	74	80	62	52	51	69	58	60	70	62	72	61	77	70	53
4	65	55	60	66	46	63	56	70	72	77	90	80	70	49	61	60	52	56	61	60	53	69	82	76	61	52	59	51	55	72	70	68	63	71	75	84	63	54	53	73	61	62	75	62	72	65	78	73	54
4.25	69	58	62	67	49	66	58	73	73	79	91	80	73	54	65	64	56	60	62	62	56	70	85	76	63	57	64	56	59	76	75	73	66	73	78	84	68	58	55	76	64	65	77	64	77	68	84	76	61
4.5	68	56	62	66	45	63	56	71	73	75	91	81	73	51	61	61	53	58	61	62	54	71	83	75	64	55	61	50	57	72	71	70	62	73	76	84	62	57	51	73	64	62	73	63	75	67	79	74	54
4.75	77	58	60	66	45	65	58	72	72	75	87	78	76	52	62	61	54	60	61	60	54	68	81	73	69	56	65	49	57	72	72	70	65	72	75	82	63	56	54	73	63	64	77	63	74	67	81	73	54
5	69	56	64	69	47	63	59	75	75	80	93	84	77	52	65	64	56	59	64	61	56	74	83	78	65	57	65	52	63	77	72	73	65	74	79	87	66	59	56	75	67	67	80	65	77	72	86	76	58
5.25	69	56	61	67	46	66	59	75	73	80	89	81	76	53	64	63	56	60	64	64	53	73	83	76	66	56	64	51	60	76	74	72	66	72	76	88	66	57	54	76	66	67	80	67	78	69	84	75	54
5.5	77	61	64	67	48	68	59	76	75	76	89	83	79	53	65	63	58	64	66	65	57	73	84	80	73	58	71	53	63	78	76	75	68	75	79	89	69	59	59	77	71	67	83	68	80	71	88	79	56
5.75	77	60	65	72	47	67	62	77	75	78	90	81	76	55	65	66	60	64	67	67	56	77	85	79	74	60	70	55	63	80	77	77	70	78	80	88	70	58	61	78	72	72	89	70	83	71	88	79	57
6	78	62	68	71	51	69	64	80	79	81	93	85	84	56	69	66	62	66	69	68	59	79	87	83	76	64	74	54	65	81	79	79	70	78	83	91	71	61	62	80	73	72	89	73	83	73	94	79	60
6.25	78	61	64	71	48	68	63	78	78	79	95	83	80	56	68	66	60	64	70	67	55	79	89	81	72	63	72	53	65	83	79	79	70	78	79	91	72	62	62	79	73	73	88	74	85	78	92	79	58
6.5	72	59	67	70	52	68	62	80	78	83	95	86	81	53	66	65	60	64	70	68	58	81	89	81	69	61	71	55	67	84	80	80	71	78	77	90	69	61	60	79	73	72	90	73	81	76	91	78	60
6.75	77	61	66	74	51	71	63	81	80	83	98	84	82	54	69	68	61	65	72	69	59	82	89	82	72	65	74	54	68	85	81	83	74	80	82	93	70	62	64	81	74	74	93	75	84	77	95	82	58
7	80	61	68	72	47	70	62	81	79	81	93	84	82	58	68	67	63	65	71	68	59	82	88	80	75	66	76	55	69	86	79	82	75	79	79	91	72	65	66	83	75	75	93	76	86	77	95	80	59
7.25	77	62	68	72	51	69	63	81	81	84	96	85	81	57	68	67	64	65	74	71	61	85	90	82	73	65	75	55	70	89	79	85	75	82	79	92	73	63	65	82	77	76	94	78	86	81	97	81	61
7.5	79	63	69	76	54	72	66	85	82	85	98	89	84	59	71	70	67	67	75	73	61	87	93	84	71	69	79	56	73	90	84	88	80	84	84	95	77	66	68	86	81	77	99	81	88	82	98	84	63
7.75	76	62	67	73	51	71	63	86	81	83	97	87	85	60	68	68	67	67	75	73	61	86	90	83	67	68	79	55	72	90	82	88	76	83	83	94	76	66	68	82	81	75	98	82	87	81	99	82	61
8	78	63	68	76	51	72	64	83	82	85	100	90	84	60	68	70	66	68	77	73	61	87	94	85	69	67	77	56	74	91	85	91	77	85	83	97	77	65	68	84	82	78	100	82	87	85	103	85	63
8.25	75	63	70	75	55	71	65	85	85	91	102	90	84	61	70	73	67	67	81	76	63	91	93	84	66	69	80	57	76	96	84	92	77	88	85	96	79	66	71	85	82	79	103	84	87	86	104	87	66
8.5	76	60	67	75	54	70	62	83	83	87	101	89	85	59	71	68	68	67	78	75	60	90	93	84	69	69	80	55	75	93	83	93	76	87	82	97	77	66	69	84	81	78	100	85	88	85	102	84	63
8.75	79	65	70	74	51	71	64	86	84	89	100	88	85	61	71	72	69	67	78	74	61	91	91	85	71	72	82	55	74	94	84	93	80	89	82	95	79	68	70	86	85	82	102	86	88	87	105	86	61
9	79	65	67	75	54	72	64	85	84	89	103	92	86	62	73	70	71	69	81	78	64	94	93	85	70	75	83	56	76	96	85	94	79	90	82	99	78	68	69	88	84	81	104	88	89	89	106	87	63
9.25	80	66	73	82	56	78	70	89	88	93	106	98	89	67	78	77	73	71	85	79	70	99	99	90	73	79	84	62	82	103	89	102	83	95	89	104	86	72	75	93	93	82	107	91	94	94	109	90	71
9.5	77	66	72	80	57	75	69	89	88	93	106	95	90	65	75	75	70	71	88	80	66	98	98	91	73	75	87	62	84	102	90	101	85	94	86	103	85	73	77	93	90	84	109	91	92	94	110	88	70
9.75	85	69	74	79	57	76	66	90	86	91	105	93	90	66	76	75	73	73	86	81	64	99	95	86	75	77	85	58	81	100	87	98	82	93	85	100	81	72	74	89	89	82	110	89	94	92	107	87	66
10	76	65	74	82	58	78	69	91	89	94	107	97	92	67	77	76	74	73	88	82	68	103	99	88	75	75	88	62	86	105	91	104	85	96	88	103	88	77	76	95	94	84	111	94	94	97	114	93	71
10.25	84	69	74	80	57	76	66	90	89	92	105	94	91	64	76	74	75	74	87	83	67	100	98	87	73	81	89	60	82	104	89	103	86	95	86	102	81	73	77	92	91	84	113	95	95	95	112	90	67
10.5	85	69	74	81	58	76	69	93	89	93	108	94	92	69	77	77	77	75	90	82	66	103	99	90	74	83	91	62	86	106	92	106	86	96	85	104	84	75	77	93	93	85	114	96	96	93	113	91	69
10.75	88	71	76	82	58	78	68	94	91	95	108	95	94	70	78	78	78	76	91	84	68	102	99	91	78	84	92	59	88	106	93	106	87	99	86	104	85	76	79	91	93	88	116	96	98	96	115	92	68
11	86	72	78	83	61	79	69	94	94	96	109	97	94	71	81	78	80	77	93	84	71	106	102	91	77	83	93	63	90	107	94	107	88	100	89	106	87	77	79	94	97	87	116	99	98	98	120	94	69
11.25	82	69	76	83	57	78	69	94	92	98	111	99	94	69	80	79	80	76	94	83	70	107	100	89	75	80	93	62	92	111	94	111	88	102	88	106	89	76	81	95	99	88	117	100	98	102	120	95	71
11.5	85	71	79	84	61	82	71	96	95	98	113	100	96	72	82	81	80	77	96	88	71	111	105	92	78	86	95	65	93	112	96	111	93	102	90	109	90	78	82	98	99	91	120	103	100	103	123	96	72
11.75	86	73	80	86	61	80	69	96	94	98	113	100	96	72	79	82	80	76	94	88	72	110	102	93	77	87	94	63	90	112	94	112	90	101	88	108	88	77	81	99	98	91	120	101	100	104	121	95	70
12	87	72	77	85	60	80	72	96	94	98	108	96	96	72	80	82	78	78	95	89	72	109	101	91	78	89	96	64	94	111	96	109	90	103	86	107	90	79	82	98	100	91	120	101	101	105	122	93	71
12.25	91	72	77	86	60	80	71	97	94	98	112	100	99	74	81	81	83	79	95	88	73	113	104	92	82	88	96	65	94	114	98	114	92	104	91	108	90	79	86	99	101	92	123	104	101	108	125	96	72
12.5	88	74	79	87	60	83	71	96	94	99	112	101	99	73	83	83	81	78	98	90	72	112	106	93	78	91	97	64	94	116	98	116	93	105	87	108	89	80	85	99	104	91	125	107	101	104	127	96	72
12.75	91	76	79	87	63	83	74	98	96	102	113	100	100	77	84	83	85	79	99	90	74	114	106	94	81	93	97	63	95	115	98	115	93	104	92	109	93	81	86	102	104	93	125	107	103	107	126	96	73
13	92	76	82	89	62	85	74	101	98	101	116	101	103	75	86	87	84	81	100	92	75	117	107	97	86	93	102	65	97	119	99	118	95	106	92	111	95	82	88	104	105	95	127	109	104	106	127	99	75
13.25	93	78	84	91	66	86	76	99	100	102	116	105	105	79	88	90	88	86	103	95	76	119	110	98	86	95	103	69	102	121	102	121	100	110	94	115	98	85	92	106	109	97	131	112	107	109	131	99	80
13.5	91	76	81	90	63	85	73	96	97	102	116	103	104	75	85	85	86	84	101	94	77	117	105	95	84	96	104	66	100	119	100	119	96	109	93	111	93	84	88	106	108	96	130	111	104	109	129	100	75
13.75	86	75	81	90	64	85	75	96	97	101	116	102	105	76	88	87	88	83	105	95	76	120	108	96	83	96	102	69	102	122	102	123	97	110	95	114	100	86	90	108	109	97	129	110	107	113	131	99	80
14	91	76	81	91	65	83	72	96	97	101	114	101	101	76	84	84	87	81	103	93	75	118	107	94	83	98	102	66	101	119	99	120	95	108	90	111	94	83	91	103	108	96	130	112	105	112	130	97	74
14.25	98	78	84	89	65	86	76	101	100	101	115	103	105	80	89	87	92	84	105	97	78	119	109	99	86	99	104	69	101	125	104	122	101	111	93	113	98	85	92	105	111	97	133	112	107	113	131	98	74
14.5	90	78	82	92	64	86	77	99	98	104	117	104	106	80	87	87	90	84	109	98	77	122	109	97	88	100	104	70	104	126	103	128	103	112	94	116	99	88	94	109	114	100	134	115	110	114	134	100	80
14.75	96	80	86	92	67	86	77	101	102	104	119	105	106	79	89	90	92	84	107	99	76	122	112	98	89	102	108	69	106	125	105	126	101	112	95	115	101	86	93	107	112	100	134	116	110	114	135	100	76
15	91	77	85	94	68	89	78	101	102	108	119	108	106	79	91	93	93	88	110	101	79	121	114	101	87	102	108	74	107	129	107	131	103	116	98	116	105	90	97	113	115	101	137	119	110	117	135	104	81
15.25	98	80	87	93	67	88	78	103	102	105	118	105	110	82	92	92	93	87	110	100	79	124	112	99	90	104	109	69	108	128	106	128	103	116	95	118	102	90	96	111	115	100	138	115	112	117	135	103	78
15.5	98	80	86	96	69	91	78	103	103	107	118	108	109	82	92	92	94	89	112	102	82	127	111	102	90	104	107	71	108	128	107	129	103	116	96	117	101	90	96	111	117	103	138	119	113	118	138	103	82
15.75	99	80	89	97	68	91	78	105	103	106	119	109	112	83	96	94	96	89	111	103	81	127	112	102	92	106	112	72	111	130	109	132	106	117	98	118	104	91	98	115	119	103	138	121	113	120	141	105	82
16	97	83	88	94	68	91	76	103	103	107	118	106	109	83	93	93	93	89	111	101	80	127	111	99	89	104	109	71	109	131	107	132	104	118	96	117	106	90	98	114	117	103	138	121	113	118	138	102	82
16.25	101	82	89	97	71	92	83	106	105	109	120	108	112	86	94	95	100	91	115	105	82	129	114	104	94	108	113	73	111	132	110	134	107	119	99	120	107	93	100	117	120	106	143	122	115	121	140	105	83
16.5	101	79	89	97	69	89	79	106	104	109	119	108	112	83	94	93	97	87	114	103	78	129	113	101	92	108	111	72	110	132	106	133	107	116	98	118	106	91	98	116	119	105	141	122	114	120	140	104	81
16.75	100	84	93	99	72	93	82	106	106	110	122	109	114	85	98	96	99	91	115	106	83	131	115	103	94	108	115	75	114	136	111	135	108	122	100	122	108	96	105	119	122	108	144	124	117	122	144	107	85
17	102	84	92	99	72	94	81	108	106	109	121	107	114	86	98	95	102	91	118	106	81	130	115	101	95	110	115	72	113	134	112	136	109	118	100	120	109	94	102	117	122	108	144	124	117	119	142	108	82
17.25	104	85	92	103	71	95	83	108	108	112	123	111	117	86	100	98	102	92	117	107	84	133	117	104	97	113	118	74	116	137	115	138	111	123	102	123	110	95	106	119	125	109	145	127	117	123	143	108	85
17.5	99	86	92	103	74	95	85	112	109	113	126	111	117	88	99	102	105	93	119	111	88	135	116	105	95	112	117	79	118	138	115	141	111	123	101	123	114	95	104	123	126	110	145	129	119	126	146	109	88
17.75	101	86	93	104	75	96	85	111	109	114	126	113	118	88	101	104	104	92	122	111	87	135	118	104	97	111	117	78	118	138	116	142	112	124	104	124	114	96	105	125	126	110	147	129	120	127	146	110	88
18	93	85	81	91	68	75	60	87	80	89	100	91	105	92	87	87	101	77	106	96	69	116	94	86	90	115	118	63	109	119	96	126	96	110	81	103	101	98	103	106	114	92	131	118	105	110	129	92	91
18.25	95	87	87	93	67	80	64	89	87	93	106	93	108	91	91	87	102	80	109	100	72	122	101	91	92	116	118	66	112	123	101	127	101	112	83	105	101	98	105	109	116	100	134	120	109	111	135	97	89
18.5	93	84	80	92	67	76	64	89	85	91	104	90	105	94	89	88	98	78	108	99	72	119	97	92	91	111	117	64	108	123	99	128	100	114	81	105	102	97	101	108	117	99	135	120	108	114	136	94	90
18.75	94	82	85	94	67	83	68	96	94	98	109	98	110	88	90	89	102	83	112	103	76	123	105	94	91	114	117	65	112	130	104	133	101	118	88	110	104	98	102	111	118	101	140	125	111	118	141	98	89
19	94	83	84	92	69	79	61	89	88	92	104	92	107	97	89	88	103	80	109	100	74	121	100	89	91	117	122	66	111	124	100	130	100	115	83	106	102	101	105	111	118	97	138	122	109	115	139	97	94
19.25	96	84	85	95	69	81	63	90	88	97	105	96	110	99	90	88	104	80	112	102	76	126	101	93	93	118	121	67	115	126	101	131	99	120	86	110	103	103	108	111	117	98	140	126	111	119	141	100	95
19.5	102	86	86	95	68	83	68	96	92	99	112	100	112	91	91	90	104	83	112	103	76	126	106	91	94	118	120	67	112	125	103	133	102	119	89	113	103	101	107	111	118	101	138	125	110	118	142	101	91
19.75	101	89	88	100	75	84	68	95	92	100	112	103	113	100	93	94	110	86	118	105	80	129	107	96	97	122	125	68	120	130	106	137	105	124	90	115	106	106	110	116	123	104	143	129	115	124	146	103	97
20	101	87	87	98	71	83	67	97	94	100	114	102	113	96	92	93	107	83	116	106	77	129	106	94	96	120	124	70	116	132	105	136	105	123	90	114	106	104	108	116	124	104	144	129	116	123	146	103	94
20.25	102	90	87	98	71	83	65	94	91	97	107	96	114	99	92	93	108	83	114	106	78	129	104	93	98	123	126	71	118	127	106	136	103	121	86	112	108	105	110	114	121	101	142	129	114	120	143	99	96
20.5	102	88	90	98	71	84	66	93	90	95	108	96	114	100	94	96	107	83	113	106	76	127	102	92	97	122	126	69	118	129	104	135	104	121	83	109	106	104	109	114	124	103	140	126	113	116	141	98	96
20.75	102	89	88	99	72	84	67	98	94	100	111	98	114	98	94	93	108	86	117	107	79	128	105	95	97	122	125	70	119	131	107	139	104	123	90	113	108	106	109	117	126	103	146	131	116	123	144	102	95
21	101	88	87	97	72	85	68	97	93	100	114	102	113	97	94	95	109	86	117	109	79	131	106	94	97	124	126	70	119	133	105	138	105	124	90	116	105	106	111	115	123	103	143	129	114	125	147	103	97
21.25	102	89	89	100	74	83	67	98	93	98	109	97	115	99	96	95	110	85	116	107	79	132	105	95	98	126	127	70	118	131	106	138	105	124	87	111	109	108	111	116	124	104	143	131	113	121	146	101	99
21.5	103	91	91	101	72	85	67	96	92	97	109	97	116	100	96	97	112	87	116	109	76	131	105	95	98	126	126	70	119	133	107	137	107	121	89	112	110	107	112	118	127	105	143	129	115	119	144	101	96
21.75	105	91	92	104	75	91	74	102	102	106	119	108	118	99	98	99	111	91	124	113	85	137	113	98	100	123	126	73	125	140	110	143	111	128	97	119	114	104	113	122	131	110	152	136	121	130	152	108	98
22	103	89	92	102	74	91	74	105	100	107	119	106	119	96	98	97	111	92	121	112	83	137	112	97	98	125	125	73	123	140	111	143	110	126	94	119	112	105	110	120	128	109	148	134	119	128	152	104	95
22.25	106	94	94	102	77	87	69	94	92	98	111	101	117	103	99	99	114	88	119	111	78	133	107	97	102	129	128	70	120	136	108	140	110	124	90	114	114	110	116	120	128	107	147	131	117	122	148	103	98
22.5	106	93	92	103	77	86	69	98	95	101	113	103	119	105	97	98	112	89	121	111	83	135	108	98	102	132	131	71	125	135	110	144	108	126	91	114	113	113	117	119	128	107	147	135	117	126	150	104	103
22.75	102	89	93	101	72	91	72	102	100	107	118	105	119	99	97	98	114	92	124	114	84	135	111	99	101	127	128	74	125	138	111	146	110	130	95	121	114	107	112	120	130	108	152	136	121	129	153	107	96
23	106	94	94	101	74	89	70	101	97	101	112	101	119	100	99	99	115	90	122	114	82	136	108	98	100	128	129	73	126	138	112	145	111	126	91	116	113	108	114	119	130	108	151	134	120	126	151	105	98
23.25	109	95	97	105	77	94	72	103	100	103	113	104	123	105	103	103	117	93	124	114	84	139	111	100	105	131	134	73	127	140	113	146	113	129	92	117	116	111	116	123	131	114	153	136	120	127	152	106	101
23.5	110	96	96	106	80	92	74	103	99	105	116	102	124	108	102	103	120	93	125	116	83	139	110	98	106	135	134	78	131	143	115	150	113	133	94	120	118	114	121	124	135	113	151	139	122	128	154	107	105
23.75	111	96	96	108	80	90	71	105	98	105	114	103	123	109	102	102	119	93	126	114	83	138	110	100	106	136	136	76	128	142	115	148	113	133	93	119	119	114	119	123	133	113	153	138	122	129	150	108	104
24	110	99	96	108	80	91	72	101	97	102	113	103	124	108	103	103	122	93	125	115	84	139	110	101	107	134	135	75	129	143	114	148	115	128	92	118	119	114	121	126	136	112	153	139	122	126	152	105	104
24.25	116	99	102	107	79	98	77	108	106	106	118	106	126	104	106	104	118	97	128	119	85	141	113	105	109	135	132	75	126	145	118	150	119	132	94	121	120	110	120	128	135	116	155	136	123	128	156	109	101
24.5	109	97	95	108	81	92	74	105	101	108	119	107	126	109	105	103	121	97	129	119	89	142	118	103	107	135	135	77	134	146	116	151	115	136	97	124	122	116	123	128	138	114	158	146	127	136	159	110	105
24.75	111	96	98	108	79	96	76	109	106	113	123	109	126	106	106	106	120	95	130	119	89	144	117	103	109	136	137	76	131	147	117	152	119	138	96	125	121	115	121	126	137	114	157	144	126	134	161	112	103
25	116	101	102	107	80	96	77	107	104	108	119	108	127	107	106	105	120	97	128	120	86	143	115	102	109	137	137	76	130	145	117	153	118	132	98	125	120	113	120	129	138	116	156	139	126	133	157	109	103
25.25	112	97	102	111	82	102	81	112	111	118	129	116	128	106	108	108	122	103	135	124	92	150	122	107	109	137	135	81	135	155	122	159	121	140	104	130	124	113	121	132	143	118	163	146	131	139	165	116	102
25.5	114	99	101	111	82	95	75	107	103	108	120	107	128	109	105	106	123	96	128	121	86	142	115	104	111	141	139	77	134	145	117	152	116	135	96	124	122	118	123	128	138	115	158	144	125	134	158	111	107
25.75	116	99	101	110	80	96	76	107	105	110	121	111	130	111	107	107	124	98	131	120	89	146	115	104	111	138	139	78	133	148	118	156	117	137	97	124	123	118	124	129	138	117	158	144	126	135	159	111	107
26	117	101	102	110	82	96	77	109	104	111	119	108	130	110	109	110	125	97	131	123	87	147	116	106	112	139	139	78	135	149	118	156	121	136	97	125	125	117	127	129	139	117	158	144	127	135	161	112	107
26.25	120	103	101	113	84	98	78	111	106	114	125	113	132	111	108	109	127	99	132	125	93	149	118	106	112	142	141	81	137	151	122	158	121	142	101	130	125	119	125	132	142	120	162	149	130	139	163	113	108
26.5	116	102	102	112	84	98	77	112	106	114	123	109	130	111	108	109	128	100	133	126	89	147	119	107	112	141	142	79	136	151	122	160	122	140	99	125	128	119	126	133	143	120	161	146	129	135	163	112	108
26.75	119	102	103	113	84	101	77	112	109	112	123	111	132	112	110	109	126	101	135	124	91	147	121	106	113	142	141	81	135	153	122	159	122	138	100	126	127	120	128	133	144	120	165	146	129	138	163	112	108
27	114	101	101	112	84	98	78	112	106	114	123	113	129	111	110	110	126	100	135	126	92	152	120	107	113	141	138	82	137	152	120	160	122	139	101	131	125	120	126	130	143	118	164	149	129	138	165	115	107
27.25	118	99	102	112	86	100	79	115	110	117	128	115	132	110	111	112	127	102	137	128	96	153	123	109	114	142	140	81	140	155	124	164	122	143	103	130	129	118	126	134	147	120	165	152	133	141	168	118	108
27.5	115	102	103	115	82	99	76	113	107	113	123	112	131	112	110	110	127	100	135	129	91	149	120	107	112	143	141	82	137	154	122	160	125	142	100	128	126	119	127	134	144	121	164	148	129	138	166	114	107
27.75	120	101	101	113	82	100	79	113	108	112	123	111	134	112	110	110	130	99	135	124	92	150	121	106	114	144	142	82	137	153	122	160	123	141	98	126	129	121	127	133	146	120	165	150	130	137	165	114	109
28	117	103	102	115	88	97	79	111	109	116	126	115	132	115	110	110	131	103	137	128	96	152	122	107	117	145	143	83	142	156	122	163	124	144	102	132	129	125	130	134	144	119	167	154	132	146	168	117	112
28.25	119	103	104	115	84	102	80	114	111	115	126	113	132	112	110	112	129	103	138	127	93	152	122	107	114	144	141	83	141	155	126	161	125	143	102	130	130	118	126	135	146	123	167	153	134	140	168	114	109
28.5	117	103	104	114	88	100	77	112	105	112	123	111	133	113	113	112	131	101	136	128	90	153	119	106	115	145	144	81	140	152	123	163	124	143	100	127	128	123	127	134	146	120	166	150	132	140	167	114	113
28.75	118	101	104	114	85	101	79	111	109	114	130	117	135	114	112	112	130	102	138	128	96	151	123	108	115	146	143	82	141	155	124	163	123	145	102	133	127	122	131	134	146	122	166	153	132	142	170	117	111
29	124	107	108	117	86	104	82	116	112	118	129	117	137	115	115	115	133	106	140	130	96	154	124	110	118	147	145	82	142	159	125	165	128	143	104	132	133	124	132	138	150	124	170	153	135	142	169	118	113
29.25	119	102	106	118	84	101	77	113	108	115	125	111	135	117	113	114	133	105	140	130	92	152	120	108	118	149	145	83	141	155	125	163	126	142	101	129	131	124	130	138	149	125	166	152	131	138	168	114	111
29.5	119	102	105	116	85	102	80	117	112	116	127	115	136	113	114	114	131	104	141	130	95	155	124	108	115	148	145	83	143	160	126	168	127	145	103	129	131	121	130	138	150	126	169	153	136	143	168	118	107
29.75	127	108	106	117	87	103	80	114	110	115	126	115	139	116	115	114	134	103	140	129	94	155	123	110	121	149	148	83	143	157	126	165	127	143	102	130	134	123	133	137	147	124	168	152	134	143	169	116	113
30	125	105	110	118	87	105	82	118	112	119	131	119	138	116	115	113	133	107	143	132	97	159	127	111	120	149	147	83	144	161	129	166	127	147	107	135	133	124	132	138	151	125	172	155	137	145	171	118	112
30.25	122	104	107	119	87	101	81	118	111	119	129	118	137	118	115	116	132	105	142	130	97	156	124	108	118	150	146	83	143	158	127	168	127	147	102	134	133	126	132	136	149	125	169	156	136	145	171	121	114
30.5	125	108	109	122	90	107	83	121	115	122	134	121	138	119	116	119	137	109	143	135	98	161	131	114	121	151	150	84	148	164	130	171	130	151	108	138	134	127	135	140	153	127	173	160	140	152	174	122	115
30.75	127	106	108	119	87	104	83	119	114	122	130	119	140	118	115	117	136	107	143	133	98	160	127	112	121	149	149	83	147	162	127	170	130	148	105	135	134	126	133	139	151	128	174	156	137	146	171	120	114
31	126	106	108	120	88	107	86	122	116	122	131	120	140	116	117	118	135	108	146	134	98	161	130	113	121	148	148	86	146	164	131	170	132	149	105	134	135	125	133	143	154	131	175	160	140	146	173	121	110
31.25	127	109	108	120	90	105	83	117	114	118	128	117	139	118	117	118	139	108	143	133	96	158	124	113	121	151	151	86	147	163	129	170	129	148	102	133	136	125	135	142	153	130	173	155	136	144	170	117	113
31.5	128	110	111	123	91	107	83	119	114	121	130	117	142	121	119	119	138	110	145	136	100	160	127	113	123	154	151	87	148	163	129	170	130	151	105	136	138	130	137	143	155	129	174	161	141	149	171	120	116
31.75	125	109	111	120	89	108	86	121	116	122	132	120	141	119	118	119	137	111	145	136	100	163	132	114	121	150	148	88	147	166	132	171	132	149	105	137	137	125	134	142	155	131	175	158	138	148	172	122	114
32	130	110	112	123	91	111	90	125	121	129	139	127	143	117	120	121	138	113	152	138	103	166	134	117	123	151	153	87	149	168	135	175	135	155	111	143	140	128	137	143	157	131	178	163	143	153	174	125	117
32.25	132	110	115	123	89	114	89	126	123	126	138	125	146	119	123	121	138	114	151	139	103	167	133	117	126	153	152	89	151	170	136	177	137	152	109	141	138	127	136	147	157	136	178	162	143	152	176	126	113
32.5	126	111	112	124	93	107	83	120	116	120	132	119	142	124	120	122	143	109	147	138	101	162	130	113	128	156	154	87	153	166	134	175	132	152	105	137	141	132	139	144	156	130	178	161	141	151	173	121	120
32.75	129	110	116	125	94	114	89	126	122	125	136	122	144	123	122	124	141	112	150	141	103	167	134	118	126	158	152	91	153	170	137	177	136	152	110	140	143	129	137	149	159	134	181	164	145	153	178	124	117
33	127	109	112	125	94	113	89	127	124	131	142	127	145	121	123	124	141	114	154	141	106	168	136	120	124	155	154	92	154	173	137	180	138	159	112	147	141	131	138	147	162	134	181	167	146	158	178	129	116
33.25	130	112	114	123	92	109	85	121	116	123	132	119	144	122	121	123	141	109	149	138	101	162	131	114	125	156	156	88	151	168	133	176	135	150	106	138	139	131	139	146	155	130	178	162	141	148	174	122	117
33.5	130	112	115	125	95	111	87	124	118	124	133	122	144	122	120	125	143	114	151	138	102	164	133	117	128	157	156	90	152	170	136	177	136	154	107	140	143	132	141	148	160	134	179	163	143	152	176	125	118
33.75	136	113	117	126	95	112	88	124	120	126	135	121	147	124	123	123	146	112	150	141	105	167	134	117	130	159	159	90	154	170	136	177	136	153	109	140	143	133	142	150	159	132	180	164	143	151	178	123	121
34	132	114	114	129	96	111	86	124	117	126	138	122	145	128	123	124	146	115	152	143	103	167	132	117	130	159	158	92	156	171	137	179	137	158	111	143	144	136	144	150	161	135	181	166	146	155	180	125	123
34.25	134	117	115	130	96	111	87	123	118	123	135	122	149	129	124	127	147	113	153	143	104	167	131	118	132	162	161	92	154	172	136	176	137	153	110	142	145	138	146	149	162	135	180	165	144	152	177	126	124
34.5	131	113	117	128	95	112	88	127	121	128	139	125	148	125	125	127	146	116	155	143	107	172	136	118	129	160	158	92	156	174	140	182	139	155	112	141	145	134	143	149	163	137	182	166	144	156	181	127	119
34.75	133	112	119	129	96	118	94	134	130	134	147	134	148	123	127	130	146	119	158	146	112	176	143	125	131	159	156	93	158	178	142	185	144	160	117	150	146	132	142	150	164	139	188	171	149	163	183	131	121
35	130	113	115	126	96	111	86	127	121	128	138	124	149	126	124	126	146	116	155	144	106	169	135	118	130	161	159	94	158	173	138	180	139	156	112	144	146	137	144	150	163	137	184	168	147	156	180	128	121
35.25	137	119	119	131	97	113	92	125	122	124	135	122	149	128	126	129	150	114	153	144	106	169	135	121	133	164	161	93	159	173	139	182	141	158	109	141	149	139	147	153	166	137	182	166	145	155	181	127	125
35.5	134	115	118	129	97	114	89	129	123	126	137	124	150	126	126	128	149	116	157	145	106	170	136	118	132	162	158	92	157	174	140	183	141	156	111	143	147	134	143	152	165	139	183	166	146	156	179	126	120
35.75	130	115	117	131	101	114	86	124	119	122	132	121	149	130	126	131	150	117	155	144	105	168	135	121	134	163	160	94	159	175	140	182	141	155	110	141	149	138	146	153	165	138	185	169	147	154	182	127	124
36	135	117	118	132	101	112	87	125	118	125	134	124	150	132	128	130	152	118	155	146	106	170	137	118	134	165	164	94	162	174	139	184	138	159	111	142	148	142	150	154	167	139	183	168	147	158	182	128	128
36.25	135	118	117	133	101	112	87	125	119	127	137	127	150	134	126	128	153	117	156	147	109	171	137	121	135	164	164	95	161	175	141	186	141	162	112	145	148	142	149	153	167	137	185	174	149	161	182	131	127
36.5	135	120	118	132	100	110	86	123	119	125	137	125	148	135	126	130	151	116	156	146	105	171	136	120	137	166	163	94	159	175	140	183	139	158	110	144	148	144	150	152	167	139	185	171	148	159	182	128	129
36.75	136	118	119	131	100	113	88	126	120	125	133	122	149	130	126	129	152	115	154	145	104	172	137	120	134	165	163	94	160	177	139	182	140	157	110	141	148	138	146	152	165	139	183	169	147	153	181	127	123
37	134	115	119	131	99	116	91	130	125	133	145	131	150	129	125	131	152	121	161	149	113	174	140	122	134	165	162	94	162	181	143	187	143	163	118	147	149	141	149	154	168	140	189	174	150	165	184	132	125
37.25	135	118	121	131	98	115	90	129	123	129	137	127	151	130	129	130	153	118	157	148	107	173	138	124	135	164	163	95	162	179	141	185	144	159	111	145	151	137	148	154	169	141	186	170	151	158	183	128	124
37.5	143	119	123	132	101	120	94	135	131	130	143	130	156	128	132	134	153	121	159	149	112	176	144	124	138	167	165	97	161	182	145	190	146	162	116	149	153	138	151	157	171	144	189	174	152	160	186	133	123
37.75	136	119	120	137	103	116	91	131	125	131	142	129	154	135	131	132	156	121	163	151	113	176	141	122	138	166	165	98	166	182	144	188	146	166	118	150	154	143	152	157	172	143	192	178	154	167	185	132	130
38	140	117	122	136	101	119	95	136	133	140	150	136	155	131	131	133	155	124	165	153	116	181	149	127	138	167	164	99	167	184	146	191	147	169	120	154	154	142	152	159	173	144	193	181	157	169	189	135	128
38.25	140	119	122	132	99	120	93	133	123	133	143	130	154	129	129	130	152	119	159	150	110	173	142	124	136	166	163	93	161	180	144	188	145	160	115	146	152	140	148	156	169	141	189	173	152	162	185	132	127
38.5	139	120	120	134	101	120	94	135	128	134	141	130	154	131	128	131	155	122	162	153	111	177	142	123	138	167	165	97	165	184	146	189	146	163	116	149	156	142	150	159	171	145	191	176	153	163	188	130	125
38.75	140	119	122	134	101	120	96	135	131	140	151	137	155	131	130	133	155	123	166	152	114	178	146	126	140	169	165	98	168	185	147	190	147	166	120	154	155	142	150	159	173	144	193	180	157	168	189	135	128
39	137	121	122	137	103	117	92	135	125	133	145	132	155	134	132	135	157	121	163	152	114	176	142	123	139	167	166	99	167	185	146	190	149	166	117	149	155	143	153	160	173	144	193	177	155	165	189	134	129
39.25	139	119	122	133	101	116	90	133	126	133	145	134	155	133	128	133	155	122	164	153	115	177	142	125	139	169	167	97	166	182	145	191	145	164	116	152	154	145	152	157	171	143	191	180	154	167	186	133	129
39.5	144	121	125	137	104	121	96	137	128	134	147	131	158	137	134	134	157	122	162	154	114	180	145	127	142	172	168	97	166	183	146	192	148	167	118	149	157	145	155	160	173	147	193	177	155	168	188	132	129
39.75	142	123	123	140	103	122	95	137	129	137	147	135	158	136	134	137	161	124	166	155	118	178	147	126	141	172	171	100	169	186	147	193	148	167	121	154	157	147	155	161	177	146	195	182	156	169	191	136	131
40	141	123	121	139	106	119	93	134	126	136	146	132	157	140	134	137	160	124	166	155	117	179	146	127	143	171	170	102	171	187	148	193	149	168	122	153	159	150	157	162	176	146	195	182	157	172	191	135	132
40.25	141	123	123	138	107	119	89	133	124	131	141	131	156	137	134	135	158	124	163	154	114	177	142	124	143	172	168	99	167	183	146	191	147	168	117	151	157	148	155	160	173	144	194	180	157	168	189	135	132
40.5	147	121	130	140	104	129	103	148	141	147	155	142	162	131	139	140	158	130	171	161	121	185	154	132	144	172	166	103	169	192	154	197	155	173	126	161	163	142	154	162	179	153	199	181	160	173	197	140	127
40.75	145	121	128	139	105	125	98	140	132	137	147	132	160	134	137	141	160	125	167	156	117	180	147	128	144	173	168	102	169	189	150	193	154	165	120	154	161	144	155	163	179	148	198	181	159	167	192	136	129
41	146	123	127	139	105	127	101	146	136	143	153	139	161	136	139	139	159	131	171	159	120	184	152	132	144	172	171	103	169	191	154	197	156	172	125	158	162	146	155	165	180	151	198	184	161	172	196	139	130
41.25	147	124	129	140	105	126	99	143	134	143	151	139	162	134	136	137	160	129	172	158	121	185	149	130	144	174	171	102	171	188	151	196	153	170	123	159	161	146	156	161	179	149	198	183	159	173	194	141	133
41.5	144	125	128	139	107	125	97	142	131	138	146	133	163	141	137	142	163	128	168	157	118	182	146	129	145	174	172	105	172	189	152	197	154	168	120	154	161	148	157	164	180	150	198	180	159	169	191	136	133
41.75	145	126	130	141	106	124	98	142	134	137	149	135	162	137	137	139	161	128	168	159	118	182	150	130	145	175	172	103	172	191	152	196	153	172	118	156	162	148	156	165	178	150	197	183	159	171	194	137	131
42	146	125	128	143	108	123	95	140	129	135	146	133	163	141	140	142	164	130	168	158	117	181	146	129	146	177	175	104	172	188	151	196	152	170	118	153	162	150	159	166	180	150	198	183	159	170	192	137	134
42.25	141	124	127	139	105	123	97	138	132	136	146	132	161	138	138	140	162	125	167	157	116	181	145	129	145	175	172	101	173	189	151	196	153	168	118	153	160	149	156	166	178	150	198	181	159	168	193	136	131
42.5	145	125	127	139	107	124	98	140	131	136	147	134	164	138	139	142	164	128	169	157	116	183	146	128	147	173	170	103	172	190	151	197	152	168	118	153	162	147	158	166	179	153	199	183	160	168	192	136	131
42.75	145	129	128	145	111	125	96	142	132	141	150	137	164	144	137	143	165	128	171	162	121	186	150	130	148	178	174	105	176	190	153	200	154	174	124	157	166	155	162	168	182	151	200	188	161	178	196	140	139
43	142	123	127	142	110	122	95	137	126	138	146	133	160	143	139	139	167	126	170	158	119	184	147	128	149	177	175	103	176	190	151	197	152	173	120	155	163	154	160	166	181	149	197	185	160	172	193	138	134
43.25	149	126	132	146	109	130	104	150	140	147	154	144	166	139	143	145	166	134	176	165	125	190	156	135	149	178	173	110	177	197	160	204	160	177	128	161	168	149	159	172	187	159	206	191	167	177	199	144	129
43.5	146	126	128	141	110	127	99	144	137	142	153	138	164	141	141	143	163	130	172	162	123	185	151	131	148	177	175	106	177	195	157	200	158	174	123	156	165	151	160	169	182	155	203	189	166	175	197	140	132
43.75	149	129	133	149	115	131	103	149	140	148	156	144	167	147	144	147	169	136	177	167	129	192	157	136	152	181	177	108	181	198	160	205	161	181	129	165	168	157	164	173	187	156	206	194	169	182	201	147	138
44	150	127	131	144	109	128	100	146	134	142	151	138	164	139	140	144	165	129	172	161	122	187	152	130	150	179	175	105	175	195	155	199	158	173	123	157	166	151	160	171	182	155	201	186	164	175	197	141	134
44.25	146	127	126	142	109	122	94	140	130	138	146	134	164	142	140	142	166	128	170	161	120	185	146	129	150	178	176	103	176	190	153	197	153	171	121	154	166	153	162	168	182	151	199	188	161	174	195	138	137
44.5	147	128	129	145	113	126	96	142	131	141	150	137	164	147	141	145	168	129	175	164	125	187	154	131	152	179	177	105	179	195	156	203	155	176	124	159	168	156	163	169	185	153	204	191	163	177	195	140	138
44.75	150	126	130	146	111	129	100	146	138	146	155	141	167	140	143	146	168	132	176	165	126	188	154	133	152	179	175	108	177	197	157	202	160	176	126	162	166	153	162	171	184	156	205	191	166	179	199	141	136
45	152	129	131	144	110	129	102	149	139	147	156	143	166	140	142	145	167	132	176	165	126	191	155	133	152	178	176	107	177	197	158	203	160	177	125	161	166	152	164	172	185	155	203	191	166	177	201	142	134
45.25	149	127	129	145	110	128	99	146	134	146	154	140	166	141	139	143	168	131	175	165	123	187	153	132	150	179	175	107	180	195	156	205	156	176	125	160	166	154	163	170	185	152	204	190	164	178	200	142	135
45.5	146	129	130	148	115	126	97	144	135	143	154	142	165	145	143	147	170	131	177	165	126	190	157	135	151	182	179	110	182	198	159	204	158	179	125	162	168	157	164	171	186	155	207	195	167	181	200	143	138
45.75	149	128	131	145	115	128	98	147	135	145	151	137	167	145	140	147	171	133	174	164	124	189	153	132	153	181	179	107	180	198	157	205	158	176	124	160	169	156	165	174	187	157	205	191	165	178	200	141	139
46	151	129	132	147	112	128	99	147	137	144	153	142	167	143	142	146	169	133	175	165	126	191	155	134	152	182	177	107	181	197	157	204	159	178	127	160	168	154	164	171	186	157	208	192	166	179	202	141	136
46.25	150	131	132	149	117	130	101	147	136	146	155	142	170	149	145	149	172	133	178	169	126	190	156	134	153	182	181	110	182	199	161	207	160	180	126	162	172	159	167	172	188	159	209	194	168	181	201	144	139
46.5	1	0	134	1000	1000	1000	1000	209	1000	1000	1000	128	1	1000	1000	1	0	0	0	1000	123	181	1000	133	1	1000	653	0	0	0	0	1000	1000	177	0	1000	171	158	165	174	188	156	205	192	166	177	199	142	140
46.75	1000	1000	149	150	1000	167	1000	0	135	1	0	138	1000	1000	145	134	1000	924	177	167	1000	1	150	1000	156	1000	1000	1000	1	1000	634	142	142	1000	1000	0	1000	143	1000	1	189	1	957	1000	0	1000	0	1000	1000
47	153	131	133	150	116	130	101	147	137	146	155	141	171	149	146	150	174	135	178	167	127	193	155	135	156	185	181	111	185	199	160	206	159	177	128	162	171	159	167	174	187	158	207	195	169	181	203	145	141
47.25	150	131	133	151	116	129	99	149	136	145	153	141	171	150	146	150	175	135	180	167	128	192	154	136	157	184	180	111	185	201	160	207	160	181	127	162	174	160	167	176	192	158	209	196	170	183	203	145	142
47.5	153	132	136	151	119	132	103	149	141	146	156	144	173	148	149	151	176	137	180	171	129	195	158	136	158	185	183	111	185	202	163	206	163	182	128	164	174	161	170	178	191	158	211	196	170	183	204	146	143
47.75	157	133	135	153	117	134	105	154	143	151	159	145	174	149	149	150	176	139	181	172	130	195	160	138	157	185	184	114	184	203	164	209	165	181	130	166	175	159	170	177	191	163	210	195	172	183	206	147	140
48	153	132	134	150	118	132	100	149	138	150	156	143	171	150	147	151	175	135	181	171	130	194	159	135	158	187	183	113	186	203	161	210	164	182	131	168	175	161	170	176	191	159	210	199	171	184	205	147	142
[truncated: 47 more columns]

## Sheet: WT_Rep2
Plate Type	PM-M3
Group	Wildtype
Replicate no.	2
Hour	A01	A02	A03	A04	A05	A06	A07	A08	A09	A10	A11	A12	B01	B02	B03	B04	B05	B06	B07	B08	B09	B10	B11	B12	C01	C02	C03	C04	C05	C06	C07	C08	C09	C10	C11	C12	D01	D02	D03	D04	D05	D06	D07	D08	D09	D10	D11	D12	E01
0	54	39	45	44	42	54	65	52	56	48	73	69	52	36	42	54	44	44	51	50	43	46	59	68	44	35	40	39	51	45	42	41	42	44	57	65	46	38	36	44	41	46	47	40	47	47	51	62	39
0.25	55	43	46	42	43	57	66	53	56	50	75	68	50	38	46	53	44	43	54	49	42	47	60	66	46	34	41	41	49	45	44	43	44	46	56	63	47	39	38	47	43	46	49	42	50	48	46	61	38
0.5	58	45	51	45	46	60	68	58	60	56	77	72	57	41	49	56	47	47	53	51	45	51	63	67	47	40	46	44	51	47	46	44	48	51	56	63	51	42	40	48	46	50	52	44	53	51	55	62	40
0.75	58	46	50	48	45	60	69	57	61	59	79	71	56	42	50	56	49	49	57	53	47	53	64	65	52	41	46	45	54	51	51	47	49	62	60	64	50	42	41	51	47	50	54	47	56	55	58	60	41
1	58	45	50	51	49	62	76	60	62	62	86	77	56	45	51	60	52	51	59	55	46	54	66	68	52	41	48	45	58	52	50	50	51	62	60	67	55	44	44	55	48	52	56	48	56	57	56	63	42
1.25	60	49	56	52	52	64	76	64	64	60	82	75	60	43	51	63	53	52	62	55	48	54	67	69	54	43	52	47	56	56	51	50	54	63	67	68	57	47	46	55	51	55	63	51	60	55	60	64	44
1.5	64	50	58	55	54	66	76	65	66	62	83	74	60	47	54	65	53	54	57	57	51	57	67	71	54	45	52	48	59	57	54	53	56	67	67	71	57	48	46	54	52	58	65	52	60	58	61	67	45
1.75	69	54	62	57	58	70	81	68	71	65	86	80	62	50	59	67	58	56	60	60	54	59	72	73	57	48	57	51	63	59	56	56	61	72	71	71	60	53	48	58	55	63	67	55	65	64	66	70	48
2	67	54	60	56	56	70	76	66	69	67	85	77	62	51	57	65	57	55	60	60	53	61	71	71	57	46	58	49	62	60	56	55	58	71	70	72	59	48	48	59	53	64	65	54	63	63	64	69	48
2.25	66	55	62	61	59	73	80	70	72	70	92	82	65	56	60	69	59	60	63	64	57	65	75	77	59	52	58	53	66	64	60	61	64	77	72	78	63	53	55	63	59	67	72	57	65	66	65	76	48
2.5	69	57	64	59	57	73	81	71	74	67	89	79	65	54	60	71	59	62	67	63	55	65	75	76	61	49	60	53	66	63	62	57	63	77	72	75	62	56	53	61	58	67	71	58	67	66	66	74	47
2.75	68	60	66	60	61	74	82	72	75	70	92	82	65	55	61	73	62	62	67	65	58	65	78	76	62	52	61	51	67	67	64	62	65	80	74	78	64	57	54	63	62	70	74	61	69	67	68	75	52
3	65	54	63	61	62	75	84	72	73	72	94	85	67	56	63	71	62	63	70	67	59	67	79	77	62	53	63	55	69	67	64	62	68	82	76	82	66	56	56	66	60	72	77	62	70	72	69	78	51
3.25	68	59	67	64	66	79	88	75	77	76	100	89	67	62	67	75	66	67	74	71	59	68	82	78	66	55	68	59	73	71	67	67	72	85	78	85	69	62	59	70	65	76	81	64	74	76	74	80	54
3.5	73	64	72	62	65	78	83	75	79	72	91	83	70	57	65	75	65	65	70	68	60	68	81	79	66	53	68	55	70	68	65	63	69	86	79	80	65	60	54	64	64	74	77	64	73	69	72	79	53
3.75	74	62	69	62	64	76	86	72	78	73	92	84	71	59	65	75	68	65	70	68	59	69	81	79	66	54	67	57	70	68	67	64	71	86	79	81	65	60	57	66	65	78	79	65	72	74	70	80	52
4	72	61	68	65	66	75	84	75	77	73	92	83	68	58	65	77	66	64	73	68	61	70	82	78	66	53	69	55	71	70	66	64	71	89	79	81	65	59	56	67	64	77	81	66	73	73	70	81	53
4.25	69	61	69	68	68	79	90	79	78	78	103	92	70	66	69	79	70	68	78	73	62	73	87	82	70	56	73	57	75	75	71	70	75	92	80	90	73	63	61	72	67	80	87	71	77	80	75	84	56
4.5	75	66	72	67	70	80	91	80	82	76	100	91	72	63	71	81	71	73	76	74	64	73	87	82	71	57	74	59	76	76	70	68	78	94	84	88	70	65	61	74	70	83	88	71	79	80	74	85	57
4.75	75	68	72	71	70	83	94	82	83	82	103	94	74	66	72	86	75	73	84	81	67	77	89	86	73	63	76	63	80	77	74	72	80	98	86	91	74	67	65	76	75	86	92	74	81	83	79	87	59
5	82	69	75	69	73	85	93	83	85	79	101	91	76	66	71	85	75	73	79	76	66	75	89	86	74	61	76	61	79	79	77	72	78	93	85	89	72	64	62	75	72	86	89	72	80	80	77	87	57
5.25	78	68	77	71	73	83	93	84	85	79	99	91	76	65	73	86	74	73	79	76	67	78	90	86	75	61	80	61	79	79	75	71	81	99	87	89	71	66	62	75	75	85	93	74	82	83	79	88	60
5.5	79	68	75	71	73	85	93	85	85	80	105	93	76	67	75	89	78	75	83	79	68	80	91	86	75	62	80	62	81	82	77	75	83	102	86	94	74	69	64	75	76	90	95	75	83	84	80	89	61
5.75	79	69	77	69	75	84	92	83	85	80	103	93	75	69	74	88	78	73	82	78	67	76	91	87	76	60	80	61	82	81	76	74	82	99	84	93	73	68	63	74	74	92	94	77	82	84	77	90	58
6	78	68	76	72	74	84	96	86	85	82	103	96	78	68	75	88	78	77	85	80	68	81	94	88	78	62	80	62	82	82	78	75	83	102	84	95	75	69	65	77	75	90	97	77	85	85	80	91	59
6.25	75	69	77	73	65	87	96	84	85	82	106	96	77	70	77	89	78	78	88	83	68	81	97	89	78	62	84	64	86	85	80	79	87	106	89	97	76	71	66	80	79	92	100	80	86	90	81	93	58
6.5	84	75	83	77	68	88	96	89	91	85	105	97	83	74	78	94	81	80	86	81	73	80	97	90	83	66	85	65	85	87	81	80	89	109	91	96	78	73	70	82	81	96	102	82	88	91	84	95	63
6.75	80	72	77	74	66	86	94	87	86	81	104	95	79	73	77	93	82	79	88	83	69	82	97	88	80	66	83	65	87	87	80	80	88	106	90	97	76	73	67	82	79	96	102	82	88	89	80	95	61
7	88	78	86	77	68	91	97	91	92	85	110	100	84	74	80	97	84	79	92	86	73	84	100	92	83	68	89	68	89	92	83	83	92	111	92	100	79	76	69	84	83	101	104	85	93	93	85	98	67
7.25	83	75	82	80	68	90	99	90	92	89	110	100	82	76	79	99	87	80	95	88	73	87	103	91	84	68	89	69	91	91	85	85	94	112	93	103	78	76	70	86	84	100	107	88	92	96	87	99	65
7.5	85	77	85	76	69	94	100	92	92	87	110	104	84	74	81	101	87	81	93	90	74	87	103	91	86	68	91	67	91	93	86	85	95	112	93	103	79	76	71	85	85	101	109	87	93	94	87	99	66
7.75	85	78	85	76	67	92	102	92	93	86	109	102	84	76	80	99	88	81	94	89	74	87	101	92	86	68	92	68	93	93	88	87	95	113	94	104	81	79	70	88	83	101	108	90	94	97	86	100	68
8	87	78	86	77	70	92	101	92	93	86	110	100	85	76	80	101	88	82	96	90	72	87	104	94	89	70	91	68	92	92	88	85	95	115	95	102	81	77	72	86	86	106	108	89	96	97	87	102	66
8.25	82	75	83	77	70	91	100	91	92	88	109	102	83	74	81	100	89	81	96	89	75	89	102	93	86	70	92	69	92	94	90	85	96	115	94	103	81	79	72	87	88	105	110	88	95	96	86	101	64
8.5	87	80	87	81	71	95	106	94	96	92	114	105	86	78	83	104	92	86	99	93	78	94	104	99	92	72	95	72	97	99	92	91	100	119	98	109	84	80	76	92	93	108	116	94	100	101	92	106	67
8.75	88	79	86	81	71	93	104	95	98	91	115	106	86	78	83	106	93	85	101	95	76	93	108	96	91	72	95	72	98	99	92	93	100	121	98	110	84	80	74	92	91	109	115	93	100	102	91	106	69
9	85	80	86	81	73	94	106	96	97	92	118	107	86	79	85	105	93	87	103	97	78	95	111	96	91	72	97	72	100	101	94	93	104	125	99	113	86	85	76	93	92	112	118	98	103	104	92	108	70
9.25	82	77	83	79	71	94	102	93	92	92	114	104	88	78	83	102	91	84	100	92	75	91	108	94	88	72	95	70	95	99	92	93	101	124	99	109	83	79	74	91	91	110	114	94	99	102	92	107	68
9.5	82	78	86	79	72	95	103	96	96	92	114	106	83	80	83	104	95	87	104	95	77	93	111	95	91	73	96	73	99	100	95	93	101	124	99	111	87	85	76	95	91	112	118	95	101	104	91	108	68
9.75	78	73	80	77	69	88	98	90	89	89	114	101	80	75	79	99	92	80	101	93	74	88	106	89	87	69	94	67	96	98	92	89	99	124	99	108	80	82	73	91	87	108	114	96	100	102	90	106	69
10	80	76	82	75	68	87	99	86	85	88	108	97	82	78	75	98	87	79	95	88	74	89	104	86	86	70	92	65	93	95	91	86	96	121	98	103	78	80	74	86	87	106	110	94	98	101	90	103	71
10.25	87	84	88	84	76	97	105	98	98	97	122	109	88	82	86	109	96	86	106	99	80	96	114	98	94	73	99	74	102	104	97	97	106	127	102	115	87	85	78	95	93	115	120	99	104	107	94	110	69
10.5	76	76	78	75	67	86	93	85	83	86	110	98	79	81	75	97	90	78	95	89	72	88	106	85	85	71	95	64	91	94	89	86	98	123	99	109	78	82	76	86	85	107	110	96	98	102	92	108	72
10.75	76	76	80	76	70	88	99	88	87	91	112	102	80	83	78	98	92	81	101	94	75	89	107	89	87	70	96	68	94	99	92	91	99	127	99	111	81	84	75	89	88	110	114	98	102	105	92	108	70
11	76	78	82	76	71	84	94	87	82	83	104	95	82	79	78	99	91	80	96	91	73	87	104	83	88	71	100	66	92	98	92	89	99	123	95	103	79	82	77	88	88	106	112	95	99	102	89	106	73
11.25	76	79	80	77	71	82	89	79	80	80	100	91	80	83	78	97	91	76	96	88	70	84	101	83	85	73	101	63	92	95	88	87	95	121	95	101	80	86	78	86	87	106	112	94	97	98	87	105	73
11.5	82	80	86	80	72	93	102	93	93	93	116	107	84	82	82	108	96	85	106	96	80	94	111	92	93	75	98	70	99	104	96	96	104	132	102	114	86	87	79	93	93	113	121	99	103	109	95	113	73
11.75	86	84	90	84	77	100	111	101	103	100	126	116	91	86	91	114	103	93	116	105	84	102	121	103	100	80	106	76	110	111	106	104	112	137	107	122	92	91	83	102	101	123	131	107	112	117	100	118	73
12	80	81	87	82	75	93	101	92	91	93	116	105	86	88	83	107	97	86	107	96	79	95	113	92	94	78	105	71	101	105	101	96	108	134	106	116	85	91	82	97	95	115	121	104	107	111	98	115	78
12.25	78	82	83	79	72	82	90	84	84	86	108	97	85	85	77	100	95	80	100	93	73	89	107	84	93	76	105	64	96	100	95	93	99	128	102	111	83	88	82	91	90	109	116	102	103	106	92	111	82
12.5	78	84	83	81	76	83	88	81	81	83	98	94	84	89	80	102	95	79	97	91	71	85	104	83	94	79	106	65	93	100	92	91	99	124	95	101	82	91	81	92	92	108	113	99	98	99	87	107	82
12.75	78	80	86	82	74	94	100	91	92	96	119	105	85	89	82	107	99	88	109	100	79	97	115	91	96	80	104	70	105	108	104	98	109	136	108	118	86	92	82	98	94	117	125	105	110	114	98	117	77
13	80	84	89	86	77	92	100	93	90	92	113	103	89	91	84	109	102	88	108	99	78	97	113	91	97	82	106	74	103	107	102	99	108	136	106	113	87	95	84	100	98	120	124	106	108	111	97	116	80
13.25	81	87	88	83	78	89	94	89	89	94	116	103	88	90	81	107	101	84	106	99	77	93	112	87	99	84	110	71	101	107	103	98	106	137	108	117	88	95	87	96	96	118	122	108	106	116	100	118	85
13.5	85	83	88	85	77	98	105	96	97	98	125	110	89	93	87	113	104	93	114	106	83	102	122	97	98	83	107	76	108	113	106	103	112	142	112	124	90	96	86	103	102	123	128	110	113	117	102	122	78
13.75	83	89	90	86	80	88	94	87	89	88	107	99	90	94	83	110	101	86	103	97	78	95	112	90	102	86	113	72	104	108	100	98	104	133	103	110	91	99	88	99	95	118	123	106	109	107	96	114	85
14	84	85	89	86	79	90	99	92	93	95	118	104	89	94	84	109	103	88	109	102	80	98	114	90	99	85	112	71	105	110	104	102	110	139	110	121	90	98	87	99	100	119	127	110	111	117	103	121	86
14.25	80	84	87	84	79	93	98	91	91	92	112	102	89	92	83	110	103	88	109	101	83	96	114	91	101	82	110	74	107	111	103	102	110	139	105	114	93	98	86	104	102	122	128	109	113	112	98	119	82
14.5	84	85	89	90	80	96	104	96	97	98	122	109	92	95	89	114	106	92	119	107	85	101	120	94	105	87	112	77	111	115	112	105	114	146	114	123	94	101	91	105	104	128	131	114	113	122	106	122	85
14.75	84	88	90	87	84	91	96	91	91	92	113	102	90	97	87	113	106	88	111	102	82	96	115	90	105	89	116	74	109	115	107	104	112	141	106	117	93	103	92	103	102	124	129	112	114	115	99	121	88
15	85	89	92	90	81	100	108	101	100	103	129	115	94	96	91	119	109	96	121	109	89	106	124	97	107	87	114	78	114	118	112	108	120	149	115	130	94	101	92	108	107	131	136	117	120	127	108	127	84
15.25	87	91	93	89	83	95	102	97	97	97	120	106	94	100	89	115	109	93	116	106	85	100	118	94	107	91	118	76	110	115	111	106	116	146	114	125	94	102	92	107	104	124	132	117	113	121	105	126	91
15.5	86	89	93	90	84	93	98	92	93	92	114	104	93	100	89	114	109	92	115	105	83	99	117	89	105	93	118	77	114	115	109	105	111	144	108	117	96	103	94	107	104	127	132	115	113	117	100	122	88
15.75	84	90	94	88	83	95	102	96	96	92	116	106	92	101	89	117	109	93	116	108	85	99	121	92	107	92	118	76	114	115	111	107	115	144	110	120	97	104	94	107	106	129	134	116	117	120	101	123	87
16	87	95	93	90	86	93	100	90	92	97	118	107	93	102	90	117	110	90	116	107	84	100	119	92	109	95	123	75	112	115	112	108	114	144	113	123	98	108	96	109	105	127	134	119	118	123	105	127	93
16.25	87	92	94	91	85	95	101	96	98	96	120	108	96	102	92	119	110	96	120	110	86	102	120	95	110	96	123	77	114	117	112	110	117	147	115	123	98	105	96	109	107	130	136	121	119	121	105	128	90
16.5	89	94	96	92	87	95	100	95	94	98	119	108	96	103	92	118	113	93	118	109	87	102	120	94	110	98	125	79	115	117	111	108	117	148	115	123	98	107	97	110	108	129	133	121	120	123	105	128	95
16.75	86	93	94	92	86	95	99	91	93	96	114	104	93	102	91	118	113	94	115	106	82	100	119	89	110	96	122	76	113	117	110	107	113	143	107	118	98	107	96	108	107	128	134	115	116	118	100	122	90
17	88	95	97	92	88	97	102	96	96	98	118	109	97	104	90	119	112	96	121	110	87	103	122	92	113	102	123	78	117	121	114	112	116	149	116	123	100	110	97	109	109	133	137	121	120	126	108	129	94
17.25	90	97	98	97	90	101	106	100	100	104	128	116	99	106	95	124	118	101	123	113	89	107	129	98	116	102	127	80	120	123	118	115	122	153	120	130	102	112	98	113	112	134	140	124	125	130	110	131	97
17.5	89	95	97	93	88	97	103	98	97	99	119	110	96	104	93	123	118	98	119	112	88	106	125	95	113	100	124	80	119	123	115	111	120	151	115	123	99	109	98	111	110	134	137	122	121	124	108	131	90
17.75	92	98	98	93	89	97	102	95	99	95	115	109	98	107	94	124	119	97	121	112	89	104	125	96	116	101	127	80	118	121	115	113	120	149	111	123	101	110	98	114	111	134	137	119	119	121	101	127	94
18	91	97	101	96	91	101	103	95	99	96	115	108	101	108	94	123	116	98	121	113	88	103	123	95	115	105	126	80	117	122	117	113	121	150	112	122	102	111	100	113	112	133	137	119	121	122	103	124	93
18.25	89	96	99	96	89	102	105	100	102	103	127	116	97	105	95	126	120	101	127	117	92	109	130	97	114	103	128	84	121	126	122	114	126	159	124	131	104	112	102	115	116	137	143	127	126	131	114	133	95
18.5	92	100	101	97	93	100	105	98	101	100	121	111	100	108	97	127	119	99	125	115	91	108	127	95	119	109	130	84	122	126	119	115	122	156	116	128	105	114	103	117	116	136	141	126	123	128	108	131	98
18.75	93	101	102	97	93	100	105	98	100	98	117	111	102	109	95	127	119	99	124	114	90	109	127	99	117	105	130	82	121	126	118	115	121	151	114	125	104	114	101	115	114	137	139	123	123	125	105	130	97
19	93	101	104	100	93	104	108	104	103	107	129	118	103	111	99	128	124	106	131	121	95	113	133	101	118	110	130	86	124	129	125	121	128	162	126	137	106	115	104	118	118	141	145	132	131	137	116	138	100
19.25	95	104	105	99	96	104	106	100	100	102	122	115	105	112	100	130	124	106	128	119	93	108	128	99	123	109	134	85	125	129	123	118	127	159	121	131	109	117	104	119	119	140	144	129	128	131	111	135	103
19.5	91	99	103	99	94	104	109	101	102	106	126	117	103	112	98	129	123	106	132	120	93	111	132	101	121	111	130	86	127	131	127	121	130	165	126	136	110	116	108	122	121	142	149	132	127	136	117	136	98
19.75	95	103	105	99	94	103	107	101	103	105	126	116	104	111	99	130	124	102	130	119	94	110	131	99	122	111	134	84	126	130	124	121	128	159	124	134	106	116	106	118	119	139	146	130	129	132	112	138	103
20	99	107	106	105	98	106	111	105	106	109	129	119	106	115	103	135	126	108	134	124	96	116	135	102	126	113	136	91	130	132	127	123	132	165	129	137	110	120	111	122	122	143	150	133	134	139	119	143	106
20.25	98	106	106	103	97	107	110	104	105	106	129	119	107	113	101	132	126	106	131	121	96	114	132	100	124	115	135	86	127	132	124	121	128	160	124	134	110	119	107	122	122	143	147	131	129	132	113	135	103
20.5	99	106	108	103	97	106	111	106	108	104	125	120	106	113	104	136	127	107	133	121	95	115	135	103	125	114	135	86	128	131	125	122	130	159	122	132	112	119	109	122	124	146	150	130	130	130	114	136	98
20.75	96	103	106	101	95	106	110	106	106	102	127	118	106	114	102	133	126	106	130	121	96	114	134	101	123	114	134	87	129	132	126	122	128	160	122	132	108	118	104	122	121	145	146	130	131	132	112	136	100
21	95	105	107	102	96	107	113	107	107	110	131	121	106	115	104	133	126	110	137	124	100	117	136	102	125	114	133	89	131	136	131	126	133	166	128	138	112	121	111	122	124	148	152	136	134	140	116	142	101
21.25	94	105	107	101	97	106	112	106	106	108	132	122	104	114	103	132	126	108	137	122	98	116	134	101	126	117	135	88	131	136	130	125	134	167	129	139	110	120	110	125	124	147	152	136	135	139	118	144	100
21.5	97	105	109	102	98	109	115	108	110	109	128	123	108	117	105	136	130	109	137	125	98	118	138	105	127	117	135	88	134	135	129	125	135	165	127	137	110	120	108	125	125	150	151	136	134	137	116	141	99
21.75	104	107	111	103	97	109	113	110	109	107	131	122	112	116	103	139	127	107	134	124	98	116	136	102	128	116	137	85	129	133	126	121	133	164	126	133	106	117	106	124	124	144	147	129	131	135	115	138	103
22	102	109	110	105	98	110	113	108	108	109	131	122	109	118	104	137	131	110	137	126	102	119	137	104	130	120	140	90	133	137	131	126	133	169	129	138	113	123	112	127	126	148	153	137	135	140	118	144	106
22.25	105	112	116	107	101	114	120	114	115	112	134	126	115	118	107	142	134	113	140	129	105	122	141	108	131	119	142	92	135	138	130	130	137	169	130	140	114	122	112	129	128	150	155	135	137	140	118	145	106
22.5	97	104	111	105	99	111	117	110	110	113	135	124	108	119	105	137	132	112	141	129	101	118	138	106	128	119	136	92	135	139	136	130	137	171	130	142	113	123	112	128	127	150	157	139	137	144	121	144	102
22.75	100	111	113	106	102	112	117	109	110	111	133	126	110	120	108	140	134	113	140	129	102	121	141	106	131	120	143	91	137	139	134	128	137	169	133	139	116	125	113	130	129	151	155	140	138	140	121	146	105
23	100	110	111	106	102	113	117	114	111	112	136	125	111	123	109	143	131	115	144	130	104	123	143	106	131	121	141	93	139	142	137	131	140	174	136	144	117	127	116	130	129	154	160	141	139	144	123	146	105
23.25	100	110	113	107	102	111	115	108	108	110	133	125	112	121	106	142	133	113	141	130	102	121	139	105	132	123	141	93	137	139	134	131	138	171	131	142	116	127	116	131	130	152	159	140	139	143	120	144	106
23.5	102	110	115	109	103	114	119	114	114	111	133	127	113	122	109	146	136	115	143	131	105	124	141	108	133	122	142	94	141	141	136	133	140	171	132	142	117	127	115	130	132	155	158	140	141	143	118	146	107
23.75	111	115	122	111	106	115	121	114	114	113	135	127	120	126	111	146	137	115	142	132	103	124	144	111	139	128	148	93	137	141	134	131	141	170	134	143	117	129	116	130	132	153	158	140	140	142	121	146	113
24	103	110	115	109	105	115	121	116	114	113	134	127	115	122	111	144	136	117	145	133	106	124	143	108	134	124	143	95	140	144	138	133	142	175	134	142	119	129	115	134	133	156	162	142	140	144	122	150	107
24.25	104	111	117	110	104	123	126	122	120	121	145	136	117	121	114	148	139	120	151	138	112	131	149	112	135	125	142	96	145	149	143	136	146	178	140	152	119	128	116	136	135	160	166	145	146	151	129	151	104
24.5	105	115	120	111	106	116	120	115	115	112	136	128	116	123	111	146	137	117	146	133	106	125	143	109	137	129	145	97	142	141	136	134	142	173	134	143	119	129	120	134	134	155	159	142	142	143	124	149	110
24.75	108	115	120	112	107	127	130	124	122	124	151	139	121	124	116	152	143	125	154	140	113	133	153	117	138	128	145	99	149	151	144	140	151	183	145	156	122	131	118	138	137	164	169	150	148	154	132	156	107
25	106	115	119	112	108	120	121	117	119	120	142	134	118	127	114	151	142	119	150	138	107	130	149	110	140	130	150	97	146	149	142	138	147	180	143	153	124	132	119	138	136	160	164	149	149	153	129	155	115
25.25	114	117	126	115	111	125	127	125	123	122	144	137	125	128	117	155	143	125	152	138	113	131	151	114	143	132	149	97	146	149	142	139	149	178	140	148	122	132	116	139	138	164	164	146	145	146	124	153	110
25.5	105	112	120	111	106	122	127	121	123	121	146	136	119	125	114	151	143	125	153	140	112	131	150	114	139	128	145	100	150	152	144	139	152	180	142	152	123	132	119	141	139	165	169	148	148	151	130	154	103
25.75	111	118	126	115	111	124	128	121	120	119	140	133	125	127	116	153	143	122	150	138	110	131	148	115	143	131	149	96	143	148	140	138	146	178	137	149	123	132	118	139	136	161	164	145	145	149	126	151	111
26	107	117	120	111	110	120	125	118	119	119	143	133	119	128	114	152	144	121	152	137	111	130	151	111	140	130	150	98	148	150	145	139	147	182	142	151	123	135	121	138	137	163	167	149	148	151	128	155	110
26.25	106	116	121	112	109	118	123	117	118	118	141	132	119	127	115	149	142	122	151	137	109	129	149	111	142	130	148	98	148	148	144	139	148	181	140	150	124	134	121	140	139	162	167	147	146	151	127	154	113
26.5	104	114	120	114	110	122	122	118	117	118	140	132	118	130	114	150	142	122	151	138	110	129	148	111	139	131	149	99	147	150	144	139	147	179	139	150	121	135	123	140	138	161	166	148	147	152	127	153	110
26.75	106	116	119	115	110	120	125	118	118	119	141	131	118	128	116	151	143	120	152	138	109	128	147	110	140	131	149	99	147	149	146	138	145	181	142	150	123	134	123	140	138	163	169	152	148	153	129	157	113
27	115	120	128	117	113	125	129	126	125	121	142	138	126	129	117	158	147	125	153	142	116	135	152	117	146	134	154	101	151	152	143	141	151	180	142	152	124	134	121	141	141	165	166	147	150	151	127	157	113
27.25	108	117	123	114	110	122	125	121	121	124	145	135	121	131	116	152	145	124	154	143	112	132	152	115	146	135	152	101	150	152	148	142	151	182	147	157	126	137	125	141	141	166	171	153	150	155	133	157	113
27.5	108	118	123	114	110	123	124	118	120	119	140	134	119	129	118	153	144	123	151	141	111	129	150	113	142	136	152	100	149	151	145	141	151	181	142	150	123	136	124	141	141	163	167	151	149	152	130	154	111
27.75	119	125	132	119	116	127	129	124	128	122	144	136	129	133	122	159	147	127	152	143	114	136	155	119	148	138	157	99	151	153	144	143	153	178	144	152	126	137	122	144	141	167	168	150	149	153	130	154	117
28	115	122	128	117	115	125	129	123	123	121	142	138	124	131	119	159	147	129	155	142	114	134	152	117	145	138	155	101	149	152	145	142	152	181	141	153	127	138	124	144	143	166	167	148	152	149	128	156	114
28.25	107	117	123	119	114	130	134	129	126	131	154	144	124	131	123	158	149	128	163	148	119	139	160	121	145	135	150	106	157	161	154	148	159	188	152	164	130	141	128	149	147	172	178	160	156	163	139	162	112
28.5	112	120	127	119	115	125	128	124	124	127	150	141	125	135	119	160	149	128	160	145	118	137	156	119	147	139	156	105	155	156	153	149	156	188	150	159	129	141	128	145	145	169	174	156	158	160	135	163	120
28.75	113	122	126	120	116	125	129	124	123	127	146	139	125	134	121	158	150	128	159	145	115	136	154	118	147	140	155	104	154	158	152	147	154	186	149	158	131	141	128	147	145	171	174	159	156	160	135	160	115
29	109	121	125	119	116	129	130	126	125	128	152	142	126	135	121	155	149	131	161	148	118	138	158	119	146	139	154	107	156	159	155	148	157	189	150	161	129	143	131	146	145	172	176	160	157	164	139	164	114
29.25	117	126	132	119	117	127	129	123	123	124	147	138	129	135	122	159	150	128	157	144	116	138	156	116	151	139	158	101	152	153	147	146	153	179	145	154	131	139	127	144	143	167	168	154	151	152	130	160	119
29.5	115	122	126	119	117	124	130	124	125	122	146	137	125	134	121	158	149	128	158	143	116	135	154	117	149	139	156	104	154	157	150	146	152	183	147	154	129	141	126	146	144	169	171	157	155	158	129	162	118
29.75	112	124	126	119	119	127	130	123	125	128	147	138	126	139	123	160	152	131	163	148	119	138	156	118	151	141	158	109	159	161	158	150	158	187	150	160	134	144	133	149	149	173	177	160	157	162	136	163	117
30	121	129	134	123	122	129	132	127	128	125	145	139	131	139	124	162	151	131	157	144	117	137	156	121	153	146	160	103	154	156	150	146	154	183	145	156	130	143	128	148	146	170	170	154	155	154	130	160	119
30.25	115	123	129	120	119	128	130	126	126	125	149	142	128	136	123	160	151	128	161	147	118	140	158	119	151	142	158	105	158	159	154	149	157	187	153	161	131	145	129	149	148	172	175	160	156	162	138	163	120
30.5	113	124	130	120	120	131	131	129	128	128	149	142	128	137	124	161	153	134	163	148	119	139	160	121	152	142	157	107	159	162	156	150	161	188	150	160	132	143	129	150	150	174	177	161	158	162	135	164	117
30.75	122	127	137	123	120	133	135	130	130	127	150	142	132	139	125	165	155	134	161	147	121	142	161	122	154	144	160	106	158	161	151	147	159	184	150	159	131	142	128	149	149	173	175	156	156	160	133	162	121
31	122	127	136	123	120	132	134	130	131	125	149	141	133	138	126	165	155	133	161	148	121	141	161	123	156	144	162	105	158	160	152	150	159	183	150	159	131	143	129	151	148	172	175	156	156	158	135	163	121
31.25	115	126	131	123	120	131	134	129	127	130	153	143	130	141	126	164	155	132	165	151	121	143	159	118	155	144	160	110	161	164	156	153	160	189	153	162	135	146	133	151	151	176	178	162	161	163	140	166	121
31.5	116	126	132	126	120	133	134	129	131	129	153	144	131	141	126	165	156	134	166	151	122	144	161	123	155	145	162	108	162	164	159	152	162	188	154	162	135	146	132	154	151	177	180	163	161	164	138	168	120
31.75	116	124	130	124	121	129	133	126	128	129	150	144	129	139	125	164	156	131	165	151	121	142	160	118	155	147	161	108	161	161	159	151	160	189	154	163	134	147	131	151	152	176	180	164	161	165	141	166	123
32	118	127	133	123	122	130	132	126	129	130	153	143	130	138	126	165	157	133	167	152	122	142	160	122	154	145	162	108	162	164	159	156	162	190	155	165	134	147	133	154	151	176	181	165	162	164	139	168	123
32.25	121	131	138	127	124	132	134	129	130	126	147	142	137	143	126	165	159	132	161	148	121	141	158	120	157	148	165	108	160	162	154	149	156	187	150	158	134	148	134	150	149	174	173	159	158	159	133	165	126
32.5	117	126	134	123	121	134	136	130	129	129	152	141	131	141	126	165	156	136	162	153	122	143	160	122	153	145	160	108	161	165	158	153	163	190	153	163	136	148	132	153	152	176	179	164	161	164	138	166	122
32.75	120	129	137	127	126	135	137	132	131	135	157	147	132	145	129	169	159	138	168	155	124	145	162	125	159	149	165	112	166	167	162	158	165	194	158	170	138	151	138	157	157	180	185	170	163	168	141	170	125
33	116	128	135	128	124	135	137	131	133	133	155	145	132	141	128	168	160	136	168	155	124	144	162	123	156	148	163	109	166	167	162	156	163	192	156	165	135	149	134	155	155	181	183	167	164	167	140	169	121
33.25	117	127	135	127	125	135	136	132	132	132	155	146	134	142	127	169	158	136	167	153	124	145	164	123	156	149	164	111	165	164	160	154	164	192	156	165	136	150	134	154	153	179	181	166	164	165	142	168	122
33.5	119	130	136	127	126	133	137	132	133	134	154	144	132	143	131	170	160	135	171	156	127	146	163	124	158	150	166	113	166	169	161	159	164	193	157	163	138	151	136	157	155	181	184	168	163	167	141	171	126
33.75	118	129	135	126	123	133	136	131	132	132	156	148	134	145	128	169	161	136	172	155	126	146	163	123	158	149	168	113	165	169	163	157	165	194	159	166	139	153	135	157	154	181	183	167	165	169	140	172	127
34	125	133	143	129	126	142	144	141	142	137	163	152	138	144	132	175	163	143	174	158	131	151	170	130	162	153	166	114	168	171	163	163	171	196	160	170	139	152	135	159	158	184	185	168	167	169	143	173	122
34.25	119	132	138	130	127	137	140	137	136	136	159	149	135	143	133	170	161	139	172	158	130	149	167	127	159	152	166	114	168	172	165	159	167	198	162	172	139	151	139	161	156	183	186	170	167	170	143	174	128
34.5	123	132	139	130	127	139	140	136	135	139	159	148	137	147	133	172	164	142	173	158	128	149	167	126	162	154	168	117	168	170	166	161	170	197	158	170	142	152	140	161	158	183	186	170	169	170	144	174	128
34.75	120	130	136	128	125	136	139	133	133	134	156	145	134	145	130	171	161	137	170	157	127	148	166	126	159	152	166	114	167	169	164	158	167	194	154	165	138	152	138	159	156	182	184	169	166	169	142	172	126
35	117	127	135	129	124	135	137	130	128	133	157	146	133	143	129	169	160	138	172	156	126	146	163	123	160	153	166	114	168	167	165	158	166	197	156	169	138	153	137	159	153	181	186	170	166	173	143	171	126
35.25	119	133	137	129	128	137	141	136	133	132	156	147	134	146	131	172	163	140	172	158	129	148	165	126	162	153	165	115	169	172	167	159	168	196	156	169	142	152	139	161	159	185	187	171	168	170	146	172	125
35.5	121	130	137	128	126	135	136	132	133	132	155	145	135	146	130	173	161	138	173	155	128	147	165	125	160	153	167	114	168	171	164	159	167	194	156	167	139	155	137	161	157	184	185	169	167	170	141	172	125
35.75	119	129	137	127	125	137	140	135	136	133	158	146	137	144	131	173	163	140	173	156	129	147	164	126	159	150	165	116	168	170	164	159	169	193	157	167	139	152	137	159	157	183	186	168	166	168	140	172	122
36	122	133	135	128	130	138	138	132	133	135	158	147	136	147	131	172	164	138	174	159	129	149	165	125	161	155	170	116	169	170	165	161	169	198	157	171	142	157	141	160	159	184	188	172	168	172	144	175	130
36.25	124	134	139	131	129	139	142	135	134	133	156	147	138	148	135	174	164	140	174	159	130	149	165	127	163	156	169	115	170	172	166	161	168	195	157	167	143	156	141	162	160	185	187	171	168	169	141	173	128
36.5	122	135	141	132	132	139	139	132	136	136	157	147	136	149	135	176	167	142	176	158	130	151	166	126	166	155	173	119	173	174	167	161	170	197	157	169	143	159	141	165	162	189	188	174	171	172	145	175	130
36.75	123	135	142	133	130	140	145	138	137	141	162	153	138	151	135	177	168	142	180	161	134	154	170	131	165	158	172	119	174	178	173	166	174	203	162	175	145	157	145	166	164	189	191	178	172	177	151	180	134
37	123	131	139	131	132	139	141	136	135	137	159	149	137	147	134	175	165	141	177	162	131	152	169	129	163	155	169	118	172	174	169	163	172	201	160	173	144	157	142	164	160	186	189	175	172	175	144	176	130
37.25	123	136	144	133	132	142	142	137	138	140	159	150	140	150	137	177	167	143	177	161	133	151	169	129	166	159	172	118	172	174	169	165	173	200	161	171	144	160	143	166	163	188	189	174	172	173	144	177	130
37.5	124	136	144	133	134	142	143	139	137	139	161	153	139	150	136	176	168	145	178	162	131	150	168	128	167	158	173	120	174	176	169	165	173	199	159	171	144	159	145	165	164	187	190	176	173	174	143	177	131
37.75	128	137	144	135	132	148	150	146	144	145	171	159	143	151	140	181	168	146	182	166	137	158	175	136	167	158	171	120	176	180	173	169	178	204	167	179	145	159	142	168	165	191	194	178	175	180	151	180	132
38	127	137	145	136	135	145	149	146	142	143	167	155	143	154	139	179	171	148	183	166	136	159	174	135	166	159	172	123	179	180	173	169	178	205	167	179	145	161	148	169	166	193	196	183	175	179	153	182	135
38.25	127	136	144	134	135	145	146	141	141	140	165	154	141	148	136	180	170	145	181	164	134	155	174	133	168	161	172	120	175	179	172	166	177	201	165	176	146	160	141	168	163	191	194	176	175	175	148	179	130
38.5	125	137	145	135	134	145	147	143	143	142	166	154	142	150	137	181	171	146	182	166	136	157	173	133	168	161	173	123	178	179	172	169	177	202	165	176	146	161	145	169	165	191	195	179	177	178	150	180	133
38.75	130	138	149	138	136	157	160	155	152	152	178	169	144	149	143	186	175	154	189	175	142	165	182	144	171	160	172	126	182	185	180	176	185	209	171	186	148	160	143	172	171	196	200	182	183	183	157	185	125
39	134	141	151	141	140	149	149	144	145	143	167	156	148	156	141	184	173	150	180	167	137	159	173	134	172	165	179	123	176	179	173	169	178	203	164	178	149	165	147	170	166	191	192	177	176	179	149	182	135
39.25	126	139	145	135	136	145	147	139	144	145	167	155	141	154	139	180	171	146	182	168	135	156	171	134	170	163	176	123	178	181	175	170	177	207	166	180	150	164	149	168	166	192	196	182	178	180	152	183	134
39.5	134	142	151	138	137	147	147	139	144	139	162	151	147	157	138	184	172	146	178	165	133	153	172	130	172	166	177	121	177	179	171	168	177	201	161	174	147	162	144	168	166	190	189	174	172	173	143	179	135
39.75	127	141	145	139	139	147	147	143	143	146	167	155	144	157	142	182	176	150	186	169	140	159	173	136	172	164	176	128	182	184	181	173	181	208	169	180	154	165	154	175	169	199	199	187	180	183	154	186	134
40	125	139	147	137	137	149	148	145	145	144	165	156	144	152	140	184	173	149	184	166	137	158	174	135	170	163	173	122	179	181	175	169	181	204	165	175	149	163	143	171	168	194	195	179	176	179	150	183	130
40.25	128	141	150	141	141	149	149	145	145	145	168	157	148	158	144	185	176	152	186	171	140	160	176	136	175	166	178	128	182	185	181	174	181	208	171	181	153	169	153	176	172	197	200	186	181	183	152	186	136
40.5	131	141	148	137	137	147	149	142	144	139	164	153	144	154	139	183	174	147	180	166	135	156	172	133	171	164	176	124	178	179	172	169	177	203	164	176	148	163	146	170	166	192	193	178	174	176	146	180	133
40.75	128	141	149	139	140	149	149	145	143	142	165	155	144	156	142	184	174	149	185	169	138	159	174	132	172	165	177	125	182	183	178	171	179	207	166	177	151	164	148	171	171	194	197	180	179	179	151	184	135
41	127	139	150	137	138	151	152	148	147	145	170	159	146	156	143	186	176	152	186	171	141	161	178	136	173	167	176	126	182	186	179	175	183	208	169	180	151	164	149	174	172	197	200	185	180	181	153	185	131
41.25	131	142	151	141	143	147	149	145	144	145	166	155	147	159	143	186	178	150	186	168	138	161	174	134	174	167	181	129	183	185	178	175	181	207	168	178	154	167	151	176	172	196	197	182	179	180	151	185	138
41.5	128	142	148	142	142	150	151	145	144	143	168	156	147	157	144	185	174	151	186	169	139	161	175	135	174	167	179	127	185	188	179	173	181	208	168	181	154	167	152	174	170	198	200	185	180	184	153	184	136
41.75	128	143	149	143	140	149	150	145	147	149	169	160	146	158	145	185	176	151	188	170	141	162	178	136	174	166	178	129	184	186	181	176	185	210	170	184	152	168	150	175	174	197	199	186	181	185	154	184	136
42	132	148	152	144	145	151	152	147	148	148	167	158	150	161	147	187	180	154	188	171	142	160	177	137	176	169	182	130	184	187	180	175	182	208	169	180	154	169	152	177	174	199	200	184	181	183	152	186	140
42.25	130	146	151	145	144	151	154	147	145	149	171	161	148	161	145	187	179	152	190	173	144	165	178	139	176	168	182	130	186	188	182	176	185	212	172	184	156	171	155	179	175	200	202	189	184	187	156	189	140
42.5	131	145	152	142	144	153	153	148	147	150	173	161	148	162	146	186	179	152	192	173	144	161	177	137	175	169	181	131	185	187	184	177	185	213	172	185	155	170	154	176	175	200	203	187	184	189	157	188	140
42.75	132	145	153	142	145	152	153	147	146	146	168	158	149	161	147	190	179	153	188	172	142	162	179	135	177	171	183	132	184	186	180	176	181	209	171	181	155	170	153	177	173	199	202	185	182	183	153	186	140
43	134	147	155	145	145	154	154	148	150	152	170	161	151	164	147	188	181	155	193	176	144	164	179	140	179	174	185	134	188	190	185	179	186	215	172	184	159	173	158	181	177	200	204	190	185	186	157	190	142
43.25	137	150	160	146	147	152	154	149	148	144	167	161	154	163	148	190	179	153	185	172	143	161	177	138	178	170	185	128	183	185	180	175	183	209	168	180	154	171	153	176	173	197	199	184	182	181	150	186	144
43.5	132	145	154	144	145	154	157	151	150	149	175	161	152	160	146	192	180	155	192	176	146	167	180	142	178	169	181	132	186	189	184	181	188	214	173	188	155	171	154	179	174	203	204	189	185	189	157	192	141
43.75	130	145	153	147	145	155	155	152	150	150	172	162	152	161	148	194	182	156	192	176	148	165	180	140	178	170	182	132	187	191	185	180	188	213	173	185	158	171	154	179	175	203	204	190	185	189	156	189	136
44	134	148	155	146	147	153	156	148	149	150	170	162	153	165	149	191	182	157	193	177	143	165	180	140	180	173	184	133	189	191	185	179	188	214	174	184	158	174	156	181	177	203	204	189	185	188	157	189	142
44.25	132	148	155	145	148	154	156	150	149	151	173	162	151	165	148	190	183	156	192	176	147	165	180	141	178	173	185	135	190	190	187	181	188	215	175	187	160	174	157	181	178	205	205	191	186	189	158	190	143
44.5	133	146	156	146	148	154	157	149	149	150	171	160	153	163	147	192	182	157	191	176	145	165	181	141	178	173	183	134	186	190	184	180	187	214	172	183	159	172	153	181	179	202	203	186	185	187	154	189	140
44.75	134	146	157	146	145	155	157	151	149	151	173	164	153	165	149	193	184	158	194	178	147	166	182	140	180	172	184	133	189	193	186	182	187	215	174	188	158	172	156	182	178	205	205	190	186	190	157	191	144
45	134	147	157	147	147	156	156	152	151	153	173	164	151	165	150	193	180	156	193	177	149	165	181	141	180	174	185	135	189	192	188	181	189	213	174	188	160	173	155	183	179	204	207	190	189	190	155	194	143
45.25	134	149	157	148	148	158	157	154	152	155	177	165	154	167	149	194	185	159	195	180	148	170	184	145	181	175	185	135	192	193	189	184	190	217	177	191	161	174	159	183	179	206	207	194	188	193	160	194	144
45.5	135	152	161	148	150	158	158	153	153	153	175	165	156	166	152	193	185	160	195	178	148	167	182	143	182	176	188	135	192	194	188	184	191	215	177	189	162	178	159	185	179	205	206	192	189	190	158	193	145
45.75	134	149	160	148	148	158	160	153	152	156	180	167	154	166	151	195	187	161	196	181	150	168	183	144	180	177	185	135	192	194	189	184	192	218	179	193	160	175	158	183	180	207	208	192	190	194	162	194	145
46	135	148	158	149	150	159	161	156	153	156	179	167	157	167	152	195	185	161	195	181	150	170	184	146	182	174	187	137	192	196	192	185	194	219	178	193	162	176	160	185	181	208	209	196	191	193	163	197	145
46.25	135	149	159	146	149	155	158	151	152	151	172	163	154	168	151	193	185	158	195	178	147	166	180	142	182	175	186	135	190	193	189	182	190	217	176	185	162	174	158	182	178	207	205	192	188	189	158	191	142
46.5	137	153	161	150	152	158	162	154	153	154	178	165	157	170	154	197	187	161	197	181	151	170	183	145	185	177	189	140	194	195	190	186	192	221	178	191	165	178	163	186	182	206	210	197	190	193	162	197	148
46.75	137	151	163	148	153	159	161	155	156	151	175	164	156	167	154	198	188	162	196	181	150	171	184	144	184	178	188	139	193	194	189	185	192	215	178	187	161	177	159	186	183	208	209	192	188	189	157	195	143
47	136	150	162	153	153	160	159	156	154	154	176	164	157	168	154	198	186	161	196	180	149	168	183	144	183	174	189	135	191	196	189	184	193	216	179	188	162	176	161	187	182	206	209	194	190	192	160	194	145
47.25	138	153	163	152	152	162	162	157	157	155	178	166	158	169	153	199	190	162	199	183	152	172	185	144	186	177	188	139	194	198	190	188	192	220	179	192	164	178	159	186	184	209	209	194	190	193	161	195	147
47.5	138	152	162	150	152	159	160	155	153	155	179	166	156	168	154	197	186	160	198	183	150	171	185	143	184	177	189	139	192	196	191	187	193	218	179	191	162	179	162	187	182	207	210	195	193	194	163	195	146
47.75	135	151	161	151	151	159	163	155	155	157	179	168	155	169	154	196	189	161	199	182	151	171	185	145	186	177	190	138	194	197	192	189	194	220	180	194	162	178	160	188	184	210	211	198	194	194	164	197	145
48	137	154	161	151	152	160	161	156	155	158	182	169	158	168	155	199	186	162	200	183	152	171	185	147	186	178	189	140	196	199	195	188	196	221	181	197	167	181	163	188	185	209	211	199	193	197	165	197	149
[truncated: 47 more columns]

## Sheet: WT_Rep3
Plate Type	PM-M3
Group	Wildtype
Replicate no.	3
Hour	A01	A02	A03	A04	A05	A06	A07	A08	A09	A10	A11	A12	B01	B02	B03	B04	B05	B06	B07	B08	B09	B10	B11	B12	C01	C02	C03	C04	C05	C06	C07	C08	C09	C10	C11	C12	D01	D02	D03	D04	D05	D06	D07	D08	D09	D10	D11	D12	E01
0	44	43	40	41	40	38	38	44	40	47	49	49	40	37	32	37	33	35	37	33	36	39	41	45	44	33	30	31	33	31	30	38	38	39	38	45	43	33	29	32	29	32	28	40	33	33	40	43	41
0.25	44	44	41	42	39	40	40	46	42	47	48	52	40	38	33	34	32	38	38	37	39	43	44	47	45	35	31	34	38	34	33	39	41	40	40	45	40	32	30	33	33	35	32	43	36	36	40	44	40
0.5	47	45	43	46	41	44	46	53	49	52	53	55	40	38	36	36	37	43	41	41	43	50	48	53	42	33	33	34	40	36	36	45	46	44	44	49	44	35	32	36	35	34	34	48	41	38	47	46	39
0.75	50	47	44	49	40	45	45	53	50	54	56	57	45	41	39	39	36	46	43	42	42	51	50	52	47	37	35	36	39	40	39	44	46	44	45	50	45	36	35	38	37	35	38	50	42	40	48	47	44
1	49	51	45	53	43	49	50	61	53	58	59	61	45	40	41	41	40	49	46	46	45	55	56	57	47	35	39	36	46	42	42	49	49	47	47	53	48	37	34	40	38	36	40	54	46	46	52	50	41
1.25	51	51	49	54	45	52	51	62	56	60	58	63	44	43	41	43	42	51	49	49	48	58	55	59	49	37	39	37	46	43	45	52	51	48	48	54	49	39	38	42	41	38	43	57	47	43	55	53	43
1.5	54	55	50	56	46	54	56	64	56	61	63	67	49	46	45	44	44	55	50	51	49	61	61	61	51	40	43	39	49	46	46	52	54	51	49	57	54	39	41	41	45	42	48	58	48	48	56	57	45
1.75	59	57	53	57	48	58	58	66	59	66	63	67	52	46	49	47	47	58	49	54	54	65	60	65	55	41	48	44	53	47	48	58	58	55	54	61	56	44	44	48	48	48	52	63	53	51	60	60	49
2	56	57	53	59	48	56	61	67	61	67	65	69	50	47	48	48	48	57	51	56	52	67	63	65	53	44	45	41	53	50	48	56	58	55	51	61	56	44	46	47	48	47	52	62	54	50	59	61	48
2.25	60	62	55	61	51	59	61	70	65	69	67	70	53	51	48	50	48	62	53	56	54	69	69	70	57	44	49	44	56	52	52	61	62	59	56	63	59	46	46	50	51	48	55	65	56	54	65	62	49
2.5	59	60	56	61	51	59	63	72	64	69	66	72	52	48	51	53	50	61	57	59	55	70	66	70	54	45	51	43	58	53	52	62	60	57	56	62	60	46	46	51	53	48	57	68	57	57	64	65	50
2.75	60	61	57	62	51	61	64	72	64	71	68	73	56	51	52	52	53	55	56	59	50	74	68	71	58	47	51	45	59	56	54	63	63	62	58	67	59	48	49	51	52	52	59	69	58	55	65	65	51
3	63	62	59	64	53	62	66	76	68	73	69	75	56	54	54	54	54	56	60	63	54	76	71	73	60	48	55	44	59	56	55	65	65	61	58	66	60	50	49	53	54	52	61	72	60	57	68	68	51
3.25	63	66	60	68	56	65	68	77	69	76	71	76	57	57	54	55	55	59	61	67	55	79	72	73	63	48	56	49	64	60	58	67	68	63	61	69	65	52	52	54	57	56	66	76	60	60	69	68	56
3.5	63	65	59	65	53	61	67	75	67	72	69	74	56	54	54	55	55	56	61	63	53	78	72	75	61	47	56	47	62	56	56	66	65	61	61	69	62	52	52	56	55	55	64	75	61	57	67	68	56
3.75	63	64	63	66	56	63	66	79	69	75	70	75	57	64	55	55	54	58	59	65	56	78	75	73	63	47	57	48	63	60	58	69	70	63	61	70	64	50	52	56	59	58	66	78	62	58	70	70	55
4	64	63	59	65	54	64	63	74	67	73	69	73	59	65	53	55	55	58	61	64	54	80	73	72	62	47	58	46	62	59	57	69	67	63	59	68	62	51	52	56	57	59	67	77	61	58	70	70	55
4.25	66	66	63	67	57	67	66	79	69	74	70	77	60	68	57	57	57	62	64	68	55	84	76	77	65	51	62	48	64	64	58	70	71	66	61	71	65	54	53	60	62	62	69	78	62	60	72	72	60
4.5	68	67	65	69	60	68	70	81	73	80	76	80	62	71	59	59	59	63	68	72	59	87	80	79	63	52	63	50	68	66	62	74	74	66	66	74	69	57	57	63	64	62	71	84	66	62	74	76	61
4.75	69	71	66	74	60	72	72	84	75	80	77	81	63	70	62	62	60	66	71	75	62	91	83	84	66	54	66	53	70	71	67	79	75	67	66	79	71	59	60	62	67	64	74	86	68	66	76	80	61
5	69	72	67	72	59	72	75	87	74	80	76	81	61	72	59	62	62	65	72	75	61	91	82	83	67	55	67	53	72	69	64	77	74	69	68	78	70	59	59	61	67	67	77	87	69	65	76	78	61
5.25	69	70	66	71	58	70	73	85	73	81	76	81	63	75	61	61	64	65	71	77	61	94	83	83	68	54	69	50	72	70	64	78	77	69	66	78	68	57	60	66	67	67	78	87	70	65	77	80	63
5.5	69	71	65	72	60	72	76	87	74	82	78	83	63	75	60	63	64	66	76	77	58	97	84	84	69	54	67	55	73	71	66	80	79	70	68	81	70	58	61	66	68	68	79	89	69	65	81	80	61
5.75	68	70	64	69	59	71	71	83	76	82	75	82	63	75	61	63	62	66	73	76	59	94	84	84	67	56	70	50	74	71	65	80	77	71	67	80	69	58	61	65	67	69	78	89	67	65	78	78	62
6	72	71	67	73	61	73	72	89	75	82	76	81	65	75	63	64	62	68	76	78	60	97	87	86	70	56	71	52	74	74	67	81	80	71	69	83	70	59	62	67	69	69	81	94	71	65	82	82	64
6.25	70	74	68	72	61	73	75	90	77	84	79	83	65	78	63	64	64	67	78	80	63	99	88	86	71	56	73	53	78	74	68	84	80	74	72	82	73	60	61	68	71	72	84	97	70	68	83	82	63
6.5	74	75	71	75	62	76	77	90	78	84	81	86	67	80	65	67	67	70	80	81	66	102	92	89	74	59	78	58	77	79	71	88	84	76	73	85	75	63	64	70	75	76	87	98	74	72	86	87	65
6.75	71	73	68	74	64	73	73	88	79	83	78	83	65	79	64	67	66	69	80	80	64	101	90	89	73	59	74	56	81	78	71	88	82	75	71	84	73	62	63	70	74	77	89	97	73	67	85	83	62
7	76	77	71	77	65	77	78	92	82	85	84	86	68	84	66	69	72	72	82	81	67	107	93	91	76	61	77	57	82	80	71	91	87	79	75	88	75	66	65	74	75	79	90	100	77	70	88	91	69
7.25	75	75	71	75	64	76	77	93	77	86	83	88	66	84	67	69	67	73	84	83	66	106	94	92	75	61	79	58	83	81	72	92	87	78	76	89	73	63	68	74	77	78	91	101	75	71	88	88	66
7.5	75	77	72	77	66	79	79	93	82	86	84	87	68	84	65	70	71	75	84	83	67	109	96	93	76	62	80	58	84	82	74	92	89	79	74	91	76	65	67	75	79	79	91	105	78	71	88	90	68
7.75	75	76	72	79	66	79	81	95	82	90	83	89	68	86	68	71	69	74	86	86	66	110	97	95	77	61	80	59	85	85	75	95	91	78	77	91	78	65	68	76	80	80	94	106	77	74	88	91	69
8	75	77	72	77	67	81	83	97	81	90	84	89	68	85	68	73	72	75	89	88	67	111	98	96	78	62	82	59	85	86	73	95	92	80	79	93	76	67	70	75	81	84	94	107	78	72	90	92	69
8.25	75	76	71	78	67	79	80	95	81	88	84	90	70	86	70	71	71	76	90	86	67	113	98	97	76	62	84	59	88	86	78	94	91	78	79	90	76	67	70	76	80	83	94	107	79	75	91	91	69
8.5	80	79	74	83	69	82	83	97	84	92	86	89	72	88	72	73	72	79	92	90	71	116	101	97	81	63	87	64	89	89	79	99	94	83	81	96	80	71	71	81	85	87	100	112	82	78	96	95	72
8.75	77	78	75	80	68	81	83	97	83	91	88	91	70	90	72	73	73	78	91	88	69	116	102	98	80	64	87	61	89	90	80	96	94	83	79	96	81	69	71	79	83	86	99	110	84	76	95	95	71
9	80	79	76	80	69	83	82	98	84	93	87	89	70	92	72	75	75	79	93	91	71	120	105	97	81	65	88	63	92	92	79	99	95	84	81	98	82	70	73	80	86	87	102	112	84	78	95	98	75
9.25	79	80	74	79	69	82	78	99	82	91	84	90	72	90	70	76	74	78	94	90	72	117	102	99	83	65	89	65	90	91	77	100	95	85	83	97	82	70	72	80	87	91	102	112	82	79	94	95	71
9.5	77	77	75	78	67	80	78	96	81	90	86	87	71	91	67	74	73	79	92	89	68	119	103	95	82	63	86	60	89	91	78	100	93	84	80	96	79	70	72	81	84	89	101	112	81	76	93	96	73
9.75	77	79	76	80	69	83	81	98	82	90	83	88	73	92	70	75	75	80	93	91	70	119	104	99	82	65	89	61	91	90	78	102	96	87	81	98	82	72	73	84	89	90	102	115	84	77	97	96	73
10	79	80	77	80	70	83	83	99	82	92	85	89	72	93	73	75	74	79	95	92	72	122	108	101	82	67	90	63	93	91	78	103	99	85	83	97	83	73	77	85	86	90	105	118	84	79	96	99	75
10.25	80	82	78	84	72	85	85	103	87	94	89	93	75	95	75	78	76	85	99	95	74	124	108	102	83	68	91	67	97	96	85	107	100	87	85	102	85	74	76	86	91	94	105	119	87	80	99	101	75
10.5	80	81	78	79	71	83	82	97	82	93	88	91	72	94	72	76	75	80	96	93	72	122	107	98	84	66	90	64	92	94	82	104	98	86	83	100	83	74	74	85	88	94	106	118	84	79	97	98	76
10.75	79	81	77	81	70	83	81	99	83	92	86	91	75	95	73	79	76	81	97	92	73	122	106	101	87	68	92	65	94	94	81	105	97	87	85	99	82	73	77	88	90	96	106	119	86	78	99	98	77
11	81	82	78	82	70	83	83	98	85	94	87	90	74	95	73	78	77	84	98	95	72	126	108	102	85	69	94	66	97	95	82	106	99	88	85	102	84	74	78	85	92	97	108	120	85	80	98	102	78
11.25	80	79	77	80	70	83	82	101	83	91	87	91	75	98	77	77	77	81	97	92	73	127	109	102	84	70	95	65	96	97	83	107	99	89	85	103	84	75	78	87	92	97	109	120	86	79	101	101	77
11.5	82	80	77	81	72	84	81	100	82	90	86	92	75	97	72	78	78	82	98	95	73	125	111	102	87	70	95	65	94	96	84	106	100	87	85	102	82	77	78	88	92	99	108	120	87	79	100	100	79
11.75	83	83	81	83	73	87	86	104	86	92	90	94	77	100	76	83	80	89	102	99	75	129	112	103	87	69	96	68	99	99	87	111	103	90	90	104	84	78	80	92	95	99	112	124	90	81	103	104	79
12	84	85	85	84	75	88	88	106	89	97	89	96	76	102	78	83	82	90	104	102	78	132	115	109	91	73	100	71	102	102	87	114	106	93	92	106	87	80	84	93	97	102	115	127	91	84	105	104	82
12.25	85	87	85	84	74	84	80	94	83	88	87	88	82	107	77	82	80	80	97	93	77	123	110	101	96	78	102	72	95	100	81	111	100	91	87	107	87	85	81	96	99	107	110	117	83	78	99	99	91
12.5	83	83	81	78	71	81	84	99	82	91	87	90	78	103	78	81	79	83	101	94	72	127	110	104	87	74	97	66	98	101	84	110	99	91	87	102	86	78	78	93	94	101	109	120	87	79	97	99	84
12.75	87	87	86	85	75	87	82	100	84	94	88	92	82	106	78	83	80	85	102	98	79	130	115	105	95	77	101	71	99	102	85	114	105	95	91	109	86	82	82	96	101	107	115	123	87	82	101	103	89
13	91	89	91	88	79	92	87	107	88	97	92	98	84	110	81	88	85	88	107	104	82	132	120	107	99	79	104	75	104	106	89	117	107	96	92	110	91	85	87	99	103	110	118	126	93	87	106	109	92
13.25	88	89	84	86	75	89	89	107	89	98	93	96	81	108	83	85	83	91	107	103	80	135	119	111	93	76	105	72	105	106	89	116	109	94	93	112	91	83	83	97	102	107	119	131	95	86	109	111	86
13.5	86	87	84	87	76	91	89	108	90	99	91	97	80	107	82	89	84	92	109	104	81	134	120	111	93	77	104	72	105	104	91	118	109	96	95	111	91	84	84	96	103	107	119	131	92	85	107	109	85
13.75	86	88	86	85	77	89	86	106	86	96	94	96	82	110	81	88	84	90	108	102	81	132	120	110	97	79	106	75	102	106	90	120	109	98	94	114	91	86	86	100	102	112	121	130	94	87	109	110	91
14	92	90	88	88	78	92	87	107	89	97	94	97	87	112	82	87	86	92	109	104	83	134	119	109	100	81	108	76	103	108	88	119	109	98	96	112	92	88	87	105	106	114	119	128	91	85	106	107	94
14.25	87	88	84	86	77	89	87	108	88	98	91	97	81	109	81	86	85	91	110	103	79	138	119	110	96	78	106	73	107	109	91	120	110	99	97	112	91	84	85	100	103	111	122	132	94	87	111	111	88
14.5	89	91	87	87	80	91	87	105	89	98	94	98	82	112	84	91	86	92	109	104	84	137	122	110	98	80	108	76	106	109	93	120	110	101	96	116	92	86	87	102	105	112	121	132	95	86	109	114	90
14.75	90	91	89	87	79	93	91	110	91	99	94	98	86	111	85	91	86	95	113	106	85	141	123	114	100	81	110	78	108	113	94	120	113	100	99	115	93	88	89	105	108	115	123	133	96	87	110	114	95
15	92	92	86	89	80	94	92	111	93	101	95	100	83	115	86	94	90	97	114	109	84	145	127	115	101	80	111	76	112	113	96	122	116	101	98	118	96	88	90	105	108	113	126	139	99	91	113	116	91
15.25	95	96	95	92	85	94	88	110	91	101	94	101	92	118	87	93	90	93	112	107	87	143	123	114	108	88	114	80	111	114	93	125	114	104	99	118	95	95	94	110	111	121	128	133	96	88	109	114	103
15.5	96	97	91	91	83	95	89	109	89	101	95	100	92	120	88	93	89	94	111	105	84	143	124	114	109	89	114	80	108	113	94	123	111	102	99	114	96	96	92	109	110	119	123	132	94	85	106	113	103
15.75	94	96	94	93	83	96	89	107	91	99	95	99	90	119	87	94	90	95	115	107	85	142	126	113	108	87	115	81	110	115	96	123	113	103	100	117	94	95	92	110	111	120	126	133	95	90	110	114	101
16	93	95	93	91	82	94	93	112	94	103	96	102	87	118	86	94	90	99	115	110	85	146	126	118	104	84	113	79	111	115	97	127	115	104	100	119	95	92	92	107	110	118	127	136	97	90	114	116	98
16.25	99	98	95	95	84	96	93	111	93	103	96	104	93	120	89	95	92	97	116	110	89	146	127	118	113	87	116	84	112	116	96	127	116	103	103	120	98	98	95	113	114	123	127	137	96	87	111	116	104
16.5	97	95	92	94	85	99	100	119	99	108	103	105	88	119	89	99	96	105	122	116	88	155	132	126	103	87	115	80	119	121	102	130	120	107	106	123	98	91	95	110	113	118	130	144	105	93	120	121	96
16.75	92	93	93	89	84	96	93	113	90	102	97	101	85	122	87	94	92	99	115	112	89	146	128	120	106	83	115	80	115	117	99	130	119	106	102	122	97	93	92	109	113	119	130	139	98	92	113	118	94
17	98	99	96	96	86	101	103	122	103	114	106	110	90	121	92	100	97	108	128	122	91	157	135	128	107	88	118	82	123	121	104	134	123	111	105	126	99	92	96	113	117	119	134	145	106	98	124	124	97
17.25	99	101	100	97	88	101	97	114	95	107	102	105	95	127	93	101	95	105	121	113	92	149	132	123	114	93	120	85	117	124	101	133	120	112	105	126	102	102	100	117	119	127	133	141	102	93	118	121	109
17.5	95	95	93	93	85	98	95	117	95	108	101	105	89	123	90	98	95	104	120	116	90	152	132	123	106	87	117	82	121	120	102	133	121	109	106	123	101	95	97	113	115	123	131	146	104	94	119	122	97
17.75	103	102	98	99	90	101	95	117	96	106	102	105	95	127	92	101	98	104	122	116	92	153	133	122	116	92	122	87	118	122	101	133	122	111	105	125	101	100	98	116	119	129	134	142	101	93	116	121	107
18	103	102	98	97	88	101	96	115	95	108	101	104	95	128	93	101	98	103	120	115	92	152	133	122	115	95	121	87	118	121	102	132	120	110	104	123	100	103	101	118	118	129	133	143	103	92	117	121	112
18.25	101	100	99	93	88	99	94	116	94	107	104	104	98	128	92	102	98	101	121	112	90	153	135	125	115	96	122	85	117	123	100	133	120	111	104	128	105	104	98	119	117	127	132	141	99	94	118	123	111
18.5	103	105	100	100	91	103	97	119	98	106	102	104	99	131	95	104	100	105	123	115	93	154	136	122	118	97	126	89	121	126	104	138	122	112	104	126	106	105	102	122	121	133	136	145	103	93	117	125	115
18.75	102	104	100	99	90	101	94	117	97	109	103	104	97	130	93	103	100	104	123	115	91	157	137	125	115	94	123	88	122	127	102	135	124	112	105	128	104	102	100	121	119	131	136	146	103	94	118	124	114
19	108	106	102	103	92	105	102	124	101	113	106	112	99	131	97	107	102	111	131	123	99	159	140	129	121	95	126	91	126	127	108	138	128	114	111	130	105	106	102	123	123	134	139	151	109	98	123	125	111
19.25	106	108	103	105	93	109	104	126	104	116	110	114	101	131	99	105	103	114	130	125	99	163	144	130	120	95	126	91	129	131	110	140	131	119	111	132	108	103	104	122	125	133	142	153	110	101	125	129	111
19.5	101	105	101	100	90	103	98	122	101	112	107	108	99	130	98	105	99	108	126	118	95	160	137	128	120	99	126	88	123	126	107	137	124	114	109	130	107	106	102	121	122	130	137	147	104	96	119	126	113
19.75	108	108	103	103	92	109	103	128	105	117	111	116	99	132	98	107	102	114	131	125	98	164	142	131	122	97	126	90	129	129	109	141	131	117	112	132	109	104	105	123	127	134	141	153	110	100	126	129	113
20	106	106	105	103	95	108	108	129	106	116	113	112	100	135	100	110	106	116	133	123	100	165	145	133	122	98	126	93	129	133	111	143	132	119	114	133	110	106	105	126	126	134	144	156	111	104	129	131	112
20.25	109	110	105	106	94	110	104	128	104	116	111	115	103	134	100	109	105	117	134	127	101	166	143	135	124	99	132	94	130	130	111	145	132	119	115	134	109	107	108	126	128	137	143	155	113	103	129	130	114
20.5	110	109	107	106	95	109	104	127	103	114	108	113	104	136	101	108	105	114	133	126	102	164	143	131	124	99	132	93	129	133	111	146	131	119	112	135	111	109	108	126	128	138	144	154	111	101	125	129	117
20.75	106	107	103	102	94	109	105	128	106	119	110	112	97	134	98	108	104	116	133	126	101	166	144	133	121	95	127	90	130	131	113	143	133	118	113	134	107	103	106	123	125	134	144	157	112	101	126	130	110
21	107	110	105	106	96	109	105	128	104	116	109	114	102	136	99	112	105	115	133	126	103	166	145	130	125	98	130	92	129	132	112	145	131	118	114	133	109	108	107	125	128	137	144	157	112	99	125	130	114
21.25	108	110	107	104	95	108	103	124	101	114	108	112	102	134	101	109	105	113	132	122	101	162	140	130	126	99	131	93	129	130	109	143	133	120	111	132	109	109	108	127	128	139	143	152	110	100	125	130	116
21.5	109	110	107	106	97	109	106	128	107	118	111	115	101	136	100	114	107	116	138	127	107	167	146	133	126	99	132	94	134	135	115	146	135	121	118	137	111	109	107	130	131	138	146	159	116	102	130	130	112
21.75	109	108	105	105	95	107	104	128	105	117	109	114	102	136	99	110	106	117	134	127	101	168	145	134	125	99	132	93	130	135	112	145	133	118	113	135	109	105	106	127	130	136	145	157	113	102	127	130	115
22	115	114	109	109	99	113	108	131	110	120	113	118	106	140	104	115	109	119	137	132	106	171	146	137	130	102	134	95	133	137	116	148	137	122	120	138	113	110	110	130	134	139	149	160	117	105	131	136	118
22.25	115	114	111	111	101	115	110	134	110	122	116	119	107	143	106	115	111	119	137	132	106	172	150	139	131	106	138	99	137	139	117	149	138	125	120	140	114	110	113	132	134	143	150	163	118	107	134	137	117
22.5	108	108	105	106	96	111	112	134	110	122	113	119	101	138	103	113	109	121	139	133	105	173	149	137	123	101	134	95	138	137	119	151	137	124	118	139	109	106	111	128	130	135	149	163	119	103	132	136	111
22.75	109	111	108	105	98	110	110	131	107	121	115	117	104	141	104	114	110	120	138	128	105	170	149	139	128	105	136	99	136	139	115	150	137	125	118	141	113	111	111	131	130	141	149	161	116	106	131	137	119
23	111	114	108	109	98	115	109	133	111	123	116	120	104	141	105	114	111	122	140	133	106	175	151	140	129	105	136	98	136	140	118	150	141	124	119	140	114	109	112	131	133	142	150	162	117	108	131	137	119
23.25	107	108	106	105	97	111	111	134	110	122	114	116	101	139	104	116	111	122	143	133	108	173	151	137	123	103	134	95	141	139	118	151	138	125	118	141	116	109	113	129	134	138	151	165	119	110	132	138	111
23.5	113	114	112	109	103	115	111	135	109	124	117	119	108	143	107	117	114	124	143	135	110	176	152	142	132	107	138	98	139	142	119	154	141	127	121	143	117	113	114	133	135	143	153	164	117	109	133	141	121
23.75	115	117	113	112	102	116	111	135	112	124	117	122	110	146	107	120	113	123	143	135	108	173	153	141	133	108	140	99	140	142	118	154	140	128	122	142	119	116	116	135	136	146	154	166	118	108	133	139	125
24	115	116	110	114	104	116	115	139	117	127	121	125	107	143	108	118	114	128	147	137	113	178	153	144	131	106	139	100	143	141	121	157	143	128	123	148	117	113	116	132	138	141	155	169	123	110	139	143	120
24.25	114	116	112	110	102	115	111	134	110	121	115	121	110	145	108	119	113	125	141	133	110	176	150	140	134	106	139	101	139	143	120	153	142	127	121	142	117	114	115	139	137	148	152	164	118	110	131	139	123
24.5	114	117	111	110	102	114	111	132	110	121	116	120	109	146	109	120	114	127	143	134	111	173	154	143	133	110	138	104	141	143	120	155	141	126	122	144	121	116	118	134	138	147	153	165	120	108	134	139	124
24.75	115	115	113	110	104	116	111	135	111	122	117	120	110	149	110	121	117	125	144	133	112	175	154	142	133	112	140	102	142	146	121	157	142	131	124	146	119	116	119	138	138	147	155	168	121	111	135	141	124
25	117	121	119	114	108	118	111	132	109	121	118	121	115	154	113	123	119	123	141	133	117	175	155	144	139	113	143	106	142	147	124	161	148	134	126	151	123	123	123	143	142	155	159	167	122	112	136	145	131
25.25	115	115	113	111	102	119	112	137	113	124	117	121	107	148	109	123	116	127	148	137	115	179	154	145	132	109	141	102	146	147	126	159	146	133	127	149	122	115	121	139	141	147	159	171	127	115	141	141	120
25.5	116	117	114	109	104	116	112	136	112	124	119	122	111	150	110	122	117	127	142	135	111	178	155	143	135	111	142	103	143	147	122	158	143	131	122	146	122	119	118	139	140	151	155	166	120	110	134	142	128
25.75	120	120	117	113	106	117	113	136	112	124	119	123	114	151	113	123	119	128	145	137	115	178	154	144	140	115	143	106	144	149	123	159	145	133	127	147	124	123	120	140	143	153	155	168	120	112	134	143	132
26	113	113	115	108	104	115	109	134	110	122	118	120	109	151	111	125	118	128	143	135	115	174	155	143	131	110	142	103	143	148	123	158	147	134	127	150	125	117	118	141	141	150	159	170	124	112	138	144	123
26.25	117	116	111	108	106	117	110	133	109	123	120	120	109	152	109	124	117	127	146	135	115	177	157	144	132	109	141	102	145	149	122	159	147	134	125	149	122	115	119	141	140	151	158	166	124	112	138	142	122
26.5	114	116	115	109	106	118	111	130	109	120	118	120	112	152	112	124	118	126	145	134	115	175	155	143	134	112	143	103	146	150	123	159	147	136	127	148	123	119	118	141	141	151	157	169	121	113	137	142	125
26.75	120	120	120	114	108	122	112	137	112	122	118	121	114	151	113	122	119	128	148	137	118	181	156	143	142	114	146	105	144	149	126	162	149	133	127	148	123	122	121	144	144	153	161	170	121	111	136	142	129
27	122	121	120	114	107	120	116	139	117	127	121	124	116	154	114	126	121	131	147	139	116	184	158	149	141	114	147	107	144	151	126	162	148	132	128	151	124	121	123	145	144	154	159	172	123	113	139	145	133
27.25	116	118	118	109	108	118	113	136	112	123	122	123	112	157	114	128	122	128	147	134	117	177	159	146	136	116	147	103	146	152	125	163	150	138	128	154	126	119	123	142	143	154	159	172	124	115	138	146	128
27.5	117	119	116	110	106	118	114	138	112	125	118	122	112	153	113	126	121	129	148	137	116	179	156	146	138	112	145	104	146	150	125	160	147	134	127	149	123	120	120	145	144	153	159	171	123	114	137	143	129
27.75	118	121	118	113	108	121	117	138	115	128	121	124	118	157	115	128	123	130	151	139	118	182	161	148	140	116	148	110	149	154	128	164	150	137	129	152	127	123	125	144	146	155	163	173	125	117	138	147	130
28	121	122	119	115	109	123	116	142	116	130	126	127	115	156	115	128	122	131	151	141	119	184	160	151	142	116	149	108	150	154	128	164	152	137	131	151	125	122	125	146	146	154	160	174	126	118	142	149	134
28.25	118	119	116	114	107	122	117	144	118	131	121	127	113	154	116	128	123	136	153	144	121	186	162	151	139	114	147	106	151	152	130	163	152	137	130	152	126	120	125	145	146	153	162	178	129	118	141	147	125
28.5	126	127	123	120	113	125	120	147	121	133	129	129	122	156	119	131	123	135	156	146	123	188	163	154	146	119	151	110	153	155	132	167	154	140	133	155	129	126	127	147	150	160	166	175	129	120	145	147	135
28.75	126	129	126	120	113	127	117	137	113	127	124	127	123	163	120	131	127	134	151	141	124	181	162	149	149	123	153	113	151	156	133	169	155	143	132	157	132	129	129	152	153	165	166	177	125	121	140	151	138
29	121	122	120	115	110	122	117	139	116	128	123	125	115	158	118	131	126	133	152	143	122	185	160	149	141	115	148	109	151	153	130	166	152	139	132	152	127	124	126	146	148	156	165	177	128	118	143	148	132
29.25	124	125	122	116	109	124	117	142	118	129	126	128	122	160	119	129	125	133	151	142	120	186	162	151	147	121	151	111	149	154	132	165	151	139	131	152	130	129	127	149	148	158	162	175	129	115	141	150	137
29.5	127	127	122	120	114	126	117	144	119	132	123	128	123	159	119	130	126	133	155	145	124	187	164	152	147	120	152	113	154	155	134	169	153	141	132	155	132	127	130	148	150	158	167	178	128	120	143	148	135
29.75	125	126	125	118	112	125	118	141	116	129	124	126	123	163	119	131	124	134	153	140	123	184	165	153	148	123	152	115	152	157	131	166	153	141	133	157	133	132	128	152	150	161	163	177	126	119	143	149	141
30	122	124	122	118	112	125	120	146	122	133	126	128	119	161	120	132	126	137	156	145	124	189	168	153	145	119	152	112	155	157	132	169	155	141	134	158	130	127	127	149	151	159	165	179	132	119	145	153	134
30.25	124	125	123	118	114	126	120	141	117	129	125	128	121	161	120	133	128	134	153	143	126	184	163	153	148	121	152	113	154	157	135	171	157	145	135	160	131	127	130	151	153	164	168	179	130	119	144	151	137
30.5	124	126	124	120	115	127	120	144	119	131	125	130	122	163	121	133	129	138	156	146	128	187	166	154	145	119	153	114	156	159	136	172	159	144	137	160	130	129	129	151	153	163	170	181	131	121	148	153	133
30.75	122	126	126	119	115	127	118	141	117	132	127	129	121	163	121	134	128	135	154	146	127	185	165	153	147	121	155	116	156	159	136	171	159	147	135	160	131	128	129	152	152	164	169	180	130	120	145	153	136
31	128	129	128	123	113	128	122	148	120	135	129	132	124	163	124	133	129	137	159	147	125	190	165	156	152	123	156	116	156	160	135	170	157	142	135	159	135	129	132	154	152	163	170	181	134	120	145	153	141
31.25	126	130	129	121	117	127	121	144	120	132	128	129	126	167	125	137	131	139	159	147	130	187	165	154	150	125	157	116	155	162	136	174	160	148	137	161	135	132	134	157	156	168	172	180	130	124	146	152	140
31.5	125	126	127	118	115	128	123	146	120	133	129	132	120	165	121	137	131	139	157	146	129	191	168	157	145	122	155	116	160	161	138	173	159	144	137	160	134	128	132	152	151	163	170	183	133	121	147	153	135
31.75	128	128	128	124	118	130	122	145	121	134	127	134	124	167	125	136	132	139	158	149	130	188	168	155	152	125	157	117	158	160	137	175	162	147	138	162	133	130	135	156	158	166	172	184	134	126	147	154	139
32	124	125	126	117	116	127	121	145	119	133	128	130	120	166	122	135	128	138	158	147	127	187	167	153	145	121	154	115	158	162	136	171	159	146	135	159	133	128	131	152	152	165	169	183	133	122	149	154	133
32.25	130	130	126	125	117	131	128	152	125	141	131	136	123	164	124	135	134	142	163	153	128	195	171	159	151	124	156	118	161	161	139	173	163	145	137	164	133	129	131	153	155	164	171	186	135	123	150	157	137
32.5	125	128	125	120	117	129	122	147	122	134	131	134	122	166	124	137	131	139	157	149	132	192	168	155	147	122	156	115	159	162	137	175	161	148	139	162	135	128	133	154	155	165	171	185	135	123	149	155	134
32.75	127	131	130	123	120	131	125	150	122	139	133	133	126	169	126	140	132	142	163	152	134	195	170	160	153	126	160	121	162	167	142	177	165	151	141	165	136	131	136	157	159	170	176	187	138	128	153	159	139
33	127	130	129	126	118	132	124	151	124	136	128	136	125	166	126	140	133	142	162	152	134	192	170	158	151	125	160	120	162	164	141	177	163	149	140	162	136	131	135	158	157	168	175	186	136	123	150	158	140
33.25	127	129	127	122	121	131	123	146	123	133	130	135	126	170	125	140	132	141	160	150	135	190	171	161	152	127	161	120	159	166	138	177	163	152	140	165	136	133	134	158	159	172	175	186	136	125	147	156	138
33.5	129	131	129	127	120	134	125	151	124	138	131	137	126	168	127	138	136	144	164	154	137	194	173	163	151	126	161	122	164	166	143	180	167	152	143	167	136	133	135	161	161	172	177	191	139	129	154	161	137
33.75	132	133	132	128	121	133	124	151	124	139	130	135	129	170	128	138	134	143	164	154	135	193	170	159	156	128	162	123	162	167	141	180	165	151	143	165	138	133	138	160	160	173	177	187	136	125	151	156	144
34	130	131	131	122	120	134	128	153	126	138	133	138	124	171	130	142	136	146	165	153	138	197	176	162	151	126	161	121	166	167	143	178	166	153	144	168	140	132	137	160	160	169	178	191	139	128	155	162	138
34.25	132	134	132	125	122	134	125	152	125	137	132	138	128	173	129	141	134	143	164	153	138	196	173	161	155	128	161	121	163	170	144	182	167	152	142	167	140	136	138	160	160	172	177	190	139	126	151	159	143
34.5	133	134	133	126	122	136	130	156	128	142	137	140	131	172	131	144	137	145	167	155	133	198	175	163	158	130	163	124	167	171	145	179	164	153	141	167	142	139	140	164	161	172	175	190	139	128	152	162	148
34.75	131	132	129	120	122	129	124	150	123	135	132	136	127	173	127	142	136	142	164	151	136	192	172	161	150	130	160	120	164	166	143	178	165	153	142	167	140	132	136	159	159	170	175	190	137	127	150	161	139
35	128	128	128	120	119	131	122	147	122	135	129	135	124	171	125	139	134	140	163	150	135	192	171	160	149	125	158	119	162	164	140	178	165	151	140	165	138	132	135	157	158	167	176	187	136	126	152	158	134
35.25	130	133	131	123	121	132	128	151	124	137	132	135	126	171	129	143	137	143	165	152	135	194	172	158	154	126	162	122	167	167	145	178	164	154	144	166	140	135	137	160	160	168	176	189	138	126	154	160	142
35.5	131	132	129	125	121	132	126	152	122	138	132	136	128	171	128	141	137	145	164	154	137	196	173	160	154	127	162	124	166	167	144	184	167	152	143	168	137	134	137	161	162	173	176	190	138	129	153	161	141
35.75	127	130	130	123	120	133	127	151	124	138	132	134	123	173	127	141	136	144	165	155	136	195	173	162	153	127	162	121	165	168	143	180	167	152	143	167	139	132	136	159	159	170	176	191	140	126	154	161	139
36	132	136	132	129	122	134	127	157	127	141	134	139	128	173	129	142	137	147	168	156	137	199	176	163	158	130	164	125	168	168	145	181	167	153	143	167	140	134	137	163	162	174	178	190	141	128	155	161	144
36.25	138	138	136	132	126	138	132	157	127	144	136	140	132	176	131	145	139	151	168	156	140	198	177	165	164	134	167	128	168	172	145	184	168	156	146	168	144	141	143	166	165	175	181	193	142	129	157	163	148
36.5	132	135	133	125	124	135	128	152	126	140	134	138	128	176	130	144	140	147	166	156	140	197	176	163	156	132	164	126	167	172	145	182	169	155	144	169	141	136	142	164	163	175	179	190	142	130	155	164	143
36.75	133	136	135	128	125	137	129	155	129	141	138	140	132	177	131	146	141	149	171	156	144	199	177	165	159	134	166	127	169	174	149	186	173	157	148	173	146	138	142	166	168	177	182	194	143	132	158	164	145
37	130	133	132	126	125	135	129	155	126	141	135	138	128	176	130	145	138	147	167	157	139	198	176	162	156	130	164	123	169	169	147	183	169	154	147	170	140	135	139	165	163	175	181	194	141	132	157	165	142
37.25	136	139	138	131	126	138	129	156	130	143	137	141	133	178	134	146	140	150	170	159	143	200	177	165	160	134	167	131	169	173	149	188	171	158	147	171	145	141	144	167	167	179	183	196	142	132	156	164	150
37.5	137	141	140	133	128	141	132	159	128	143	139	139	133	178	134	147	142	152	174	161	146	201	178	168	163	134	169	128	170	174	152	186	173	157	148	172	145	138	144	170	168	178	183	195	143	133	157	166	149
37.75	141	140	140	135	129	141	133	164	133	148	143	145	137	177	136	148	142	152	172	160	143	206	183	171	164	135	168	129	171	174	150	184	172	156	147	170	148	143	145	169	169	178	183	196	145	134	158	166	152
38	138	140	137	130	128	141	133	161	133	147	139	142	133	179	134	148	143	153	174	161	145	204	179	166	161	135	167	130	172	177	152	186	173	158	149	174	146	141	146	170	168	179	185	198	145	134	161	169	150
38.25	135	137	138	129	128	140	131	156	129	144	140	142	134	180	134	149	143	150	171	157	146	202	178	168	158	135	170	128	172	176	150	186	173	160	149	174	148	141	144	167	168	180	182	198	144	133	158	166	147
38.5	139	141	139	134	130	143	133	161	133	147	140	145	135	179	135	150	145	154	175	163	147	205	180	170	165	138	170	132	175	177	153	189	178	161	152	175	146	143	147	170	172	181	187	198	147	133	162	170	150
38.75	140	141	139	134	127	140	133	163	134	149	142	144	136	177	137	149	142	152	173	161	144	206	180	170	167	134	170	129	173	175	152	186	169	157	149	170	148	144	146	167	167	178	183	196	145	133	157	166	154
39	143	145	144	136	131	144	137	165	134	151	142	145	139	185	138	152	146	156	175	164	148	208	181	172	168	141	172	133	176	179	155	190	174	159	151	174	152	149	149	173	172	182	185	198	147	133	162	170	158
39.25	142	144	141	137	129	145	138	164	134	148	143	147	137	180	138	150	146	156	176	166	150	206	182	170	165	138	171	131	176	177	154	191	175	159	151	173	149	143	146	171	173	181	187	201	148	136	161	167	152
39.5	136	140	138	131	128	139	133	160	131	145	141	142	134	180	134	150	144	153	173	161	148	206	180	168	161	136	170	129	173	180	153	189	173	160	151	176	149	144	145	170	169	181	186	198	145	133	159	169	150
39.75	140	143	140	134	131	143	135	164	132	148	140	145	135	182	136	152	146	154	175	163	149	206	180	169	164	136	172	132	175	179	155	190	176	163	151	176	147	143	147	171	172	179	187	201	147	136	164	169	149
40	136	141	138	130	129	143	133	160	130	147	140	145	133	183	137	149	145	152	173	159	149	203	180	169	163	136	170	132	173	177	153	188	175	162	152	178	147	143	146	169	171	182	187	199	143	135	159	171	152
40.25	143	146	145	137	133	144	139	167	138	153	147	149	139	184	142	154	148	158	177	166	150	211	184	176	168	141	175	135	177	181	158	192	176	163	153	178	151	149	150	175	173	183	187	203	150	138	164	171	159
40.5	140	142	139	133	131	141	136	161	132	147	142	143	139	182	136	152	145	154	173	162	145	206	181	172	166	139	170	134	173	179	153	187	173	158	149	173	149	145	149	172	168	181	185	198	145	131	160	168	156
40.75	141	141	139	132	132	141	137	164	133	150	143	145	133	181	139	153	148	156	177	165	150	208	183	172	163	136	172	134	179	181	156	190	178	163	152	175	152	143	148	172	172	181	187	202	150	138	163	171	150
41	142	143	141	132	132	143	137	163	134	147	142	145	137	185	138	157	147	154	175	164	150	206	182	171	164	140	174	133	179	181	154	188	176	165	154	177	152	146	148	174	171	183	187	200	147	136	162	170	151
41.25	141	145	143	136	135	146	137	164	135	149	145	149	139	188	139	154	150	156	179	166	154	207	183	174	168	142	175	138	179	182	157	194	178	165	155	179	152	147	150	176	174	185	190	203	150	138	163	173	156
41.5	140	142	140	133	133	146	137	166	135	149	142	147	134	184	139	153	149	157	176	166	152	211	185	172	165	140	174	133	180	183	158	193	179	164	151	181	154	143	149	174	174	183	189	202	151	138	167	173	149
41.75	145	147	144	138	135	146	139	169	137	153	147	150	140	184	142	154	150	161	179	170	154	214	185	174	170	142	176	137	180	181	159	195	179	163	153	176	153	147	152	175	174	184	190	203	152	139	164	172	155
42	147	150	148	139	137	148	141	168	137	153	147	147	145	188	143	155	152	158	180	168	153	212	186	175	174	146	178	139	180	185	159	194	180	164	155	178	157	152	155	179	177	189	190	206	153	139	165	171	163
42.25	146	149	148	141	138	151	139	168	137	151	145	150	143	189	144	158	153	159	179	168	156	211	187	176	173	146	178	142	181	186	160	197	183	166	159	181	154	152	154	179	178	189	194	206	151	140	167	173	162
42.5	143	148	145	137	134	149	140	168	136	150	147	148	140	187	141	158	150	159	180	166	155	211	185	173	170	144	175	139	181	183	160	197	181	166	156	180	154	149	153	178	177	187	190	204	152	140	163	173	156
42.75	146	150	146	141	138	149	139	168	138	151	148	148	142	186	143	159	151	160	181	169	160	210	187	176	173	147	179	141	182	187	161	197	182	169	157	183	155	152	154	179	181	192	195	206	152	141	169	173	159
43	153	153	150	146	139	151	144	173	139	159	149	151	145	190	147	160	154	165	185	174	159	217	188	179	178	146	183	142	184	188	165	198	185	168	158	183	158	153	158	182	181	191	196	208	156	144	170	176	162
43.25	142	148	145	138	136	149	144	174	142	155	147	153	137	187	145	159	153	164	184	173	157	215	188	177	169	141	176	137	186	186	161	196	182	168	157	180	155	147	152	179	177	186	194	208	155	142	167	173	153
43.5	145	145	146	136	139	148	141	166	137	152	148	149	141	190	143	161	153	159	179	168	154	211	186	175	168	146	175	140	182	186	160	196	180	168	157	183	155	150	153	179	177	189	192	206	152	140	167	176	155
43.75	149	150	147	142	139	152	145	174	142	157	150	153	144	188	146	162	155	163	186	172	155	216	191	180	175	147	179	140	183	186	163	196	181	168	158	183	158	152	156	179	179	189	193	208	153	143	168	176	163
44	151	153	151	144	142	151	142	169	140	153	151	151	147	194	148	163	156	162	183	170	157	214	188	175	180	149	183	145	185	190	164	200	182	170	159	183	160	157	160	184	183	195	195	208	153	141	169	174	167
44.25	150	152	146	143	140	152	143	172	143	157	151	152	143	192	146	159	155	163	184	171	158	216	190	176	177	149	180	143	183	187	164	198	182	169	158	182	159	155	156	182	180	191	192	207	153	143	167	173	165
44.5	147	149	145	142	138	149	147	174	142	158	152	154	142	190	146	160	155	164	186	170	157	218	189	178	175	145	180	142	187	187	164	197	183	167	158	184	156	151	156	182	180	189	194	208	155	142	168	177	161
44.75	149	151	147	143	139	151	144	175	141	157	151	154	144	190	145	164	155	162	184	173	158	219	190	178	175	147	179	142	184	189	166	200	182	168	160	184	159	153	157	181	181	190	197	210	156	141	170	177	162
45	147	151	151	139	143	150	142	168	140	155	151	153	148	194	146	164	156	162	183	170	161	215	190	178	174	149	181	143	185	191	166	199	184	174	160	189	158	155	157	184	179	192	195	208	154	144	168	178	163
45.25	149	149	150	142	141	152	145	173	142	157	150	153	143	191	146	162	155	165	185	174	160	217	189	178	175	148	181	144	187	190	166	200	186	171	161	186	159	152	158	181	183	194	197	211	158	144	172	178	158
45.5	151	152	152	146	141	154	145	175	143	158	153	155	149	195	150	164	157	165	184	172	161	219	193	182	178	149	184	147	188	191	167	200	185	172	161	188	163	160	162	184	183	194	195	211	156	143	170	176	169
45.75	147	151	149	140	139	152	145	172	139	158	151	154	144	190	148	163	158	165	187	174	161	217	192	178	176	148	182	142	188	191	167	199	184	171	159	183	159	155	160	182	181	193	195	210	157	145	168	176	162
46	146	150	149	142	141	152	144	171	144	158	153	156	141	193	148	162	157	166	186	172	163	216	191	182	174	148	181	144	188	191	168	202	187	173	163	188	159	155	157	184	180	193	199	213	157	146	171	182	159
46.25	151	154	150	144	142	154	148	175	145	160	154	156	146	192	149	163	158	167	188	173	161	217	194	182	178	148	183	146	188	189	167	200	186	172	159	186	161	157	158	183	182	192	198	211	158	144	170	178	164
46.5	152	155	153	148	144	158	149	178	146	161	153	159	149	196	151	165	159	170	189	178	165	220	195	181	180	152	185	149	192	192	171	203	189	174	165	187	163	158	162	186	185	195	197	215	161	148	173	181	164
46.75	152	154	151	148	145	157	151	179	149	163	156	158	147	194	150	166	159	169	192	178	163	222	194	183	179	151	185	146	192	193	172	204	189	174	165	189	164	157	161	185	186	195	202	216	160	150	175	181	164
47	148	154	151	144	142	156	146	173	143	158	152	156	146	194	149	166	162	166	189	174	164	217	195	183	178	152	184	148	189	193	169	204	188	176	164	192	162	156	161	187	184	196	201	215	160	144	171	183	165
47.25	155	158	156	150	145	159	149	179	148	163	158	160	151	196	153	165	160	170	190	177	164	223	197	186	186	154	188	147	191	195	169	204	190	174	163	189	166	160	162	187	185	196	198	213	160	147	173	181	170
47.5	149	151	149	143	144	152	146	174	143	158	154	157	144	194	149	167	159	167	189	174	162	218	193	181	175	151	183	145	190	193	169	201	188	174	164	190	164	155	161	187	184	192	198	214	158	146	172	180	160
47.75	150	153	150	144	144	154	144	176	144	160	152	156	144	197	150	165	158	168	189	174	162	219	192	181	178	149	184	147	190	194	170	203	186	174	162	186	161	157	160	185	184	194	199	214	159	148	171	180	161
48	150	153	152	143	145	155	147	176	146	160	155	157	148	198	150	166	159	169	189	175	161	220	196	183	180	155	185	148	190	194	170	202	187	174	162	188	164	159	161	187	182	195	198	213	159	146	173	178	167
[truncated: 47 more columns]
