# Supplementary material for: Phenotype microarrays reveal metabolic dysregulations of neurospheres derived from embryonic Ts1Cje mouse model of Down syndrome
Source: PLoS One. 2020 Jul 30;15(7):e0236826. doi: 10.1371/journal.pone.0236826 (PMC7392322; doi:10.1371/journal.pone.0236826)
Supplement: S4 Raw data — (XLSX) [file pone.0236826.s005.xlsx]

## Sheet: Ts1Cje_Rep1
Plate Type	PM-M4
Plate Type	PM-M4
Group	Ts1Cje
Replicate no.	1
Hour	A01	A02	A03	A04	A05	A06	A07	A08	A09	A10	A11	A12	B01	B02	B03	B04	B05	B06	B07	B08	B09	B10	B11	B12	C01	C02	C03	C04	C05	C06	C07	C08	C09	C10	C11	C12	D01	D02	D03	D04	D05	D06	D07	D08	D09	D10	D11	D12	E01
0	43	50	42	50	39	46	48	52	49	55	53	62	41	38	37	39	38	42	36	40	42	46	44	53	39	34	35	33	39	33	34	32	38	34	43	47	38	30	36	31	36	35	34	35	37	37	47	46	38
0.25	45	52	43	48	36	44	44	46	46	53	50	59	45	40	38	39	37	43	39	42	40	44	46	52	41	37	37	35	43	34	36	35	40	38	45	46	41	36	36	33	37	33	37	35	37	41	50	45	44
0.5	46	48	44	46	40	46	45	46	49	55	54	59	48	45	40	40	40	44	42	41	42	45	47	54	42	38	37	36	43	34	37	37	43	40	51	52	41	37	37	36	38	39	38	35	38	39	49	50	45
0.75	48	52	46	51	39	47	49	53	53	61	58	65	47	44	41	42	42	49	44	46	44	49	49	58	41	41	40	37	42	38	40	37	42	40	50	51	42	38	38	36	38	39	40	37	41	43	50	52	45
1	49	52	46	49	42	49	50	51	52	61	59	62	48	47	42	44	44	51	44	47	46	50	51	59	43	43	43	38	47	41	40	41	43	41	48	52	44	40	39	39	42	40	39	38	43	48	50	53	48
1.25	53	54	50	50	44	49	50	50	52	61	59	61	53	50	43	46	46	50	46	47	45	52	51	58	48	45	44	43	49	42	42	44	46	44	52	56	48	41	39	42	43	46	44	40	41	47	53	55	54
1.5	55	60	55	52	48	53	55	53	56	67	64	67	58	55	47	47	49	53	53	52	51	54	57	64	55	47	50	51	57	47	48	48	51	49	57	62	51	48	46	49	48	49	50	46	46	53	59	60	60
1.75	58	58	54	55	47	52	53	54	57	62	65	67	58	56	47	50	52	53	52	55	52	56	59	62	56	50	50	49	54	48	48	49	50	49	58	64	56	47	45	48	46	50	48	45	44	53	56	61	61
2	59	64	56	58	47	58	58	58	57	66	67	67	60	58	50	51	53	58	55	56	52	59	60	67	57	52	51	53	58	48	48	50	52	49	57	61	56	49	47	48	50	52	52	46	45	55	61	62	62
2.25	62	62	58	55	52	54	56	53	56	63	69	63	65	59	51	51	55	55	53	52	50	56	57	64	61	57	57	55	58	56	50	51	49	52	56	63	61	54	50	56	49	57	50	50	43	53	57	63	71
2.5	61	61	58	57	53	58	59	58	60	68	72	71	61	61	50	53	57	62	58	58	55	61	63	68	57	52	57	52	59	55	55	53	55	53	64	66	61	53	49	52	53	56	53	52	50	59	61	64	64
2.75	60	64	58	58	51	57	59	58	61	68	72	66	67	59	53	54	58	60	56	59	52	62	60	69	62	53	60	56	61	58	52	51	52	53	58	62	61	52	50	53	53	56	54	51	46	57	58	62	70
3	64	65	63	59	53	62	60	61	63	69	71	72	67	66	55	56	60	65	60	61	56	60	64	69	64	56	61	60	66	58	55	57	60	55	63	69	63	55	51	57	57	61	59	53	48	62	62	66	72
3.25	62	65	61	59	54	57	60	61	60	70	75	66	68	65	55	57	61	64	60	63	54	62	65	71	66	59	62	58	61	62	57	58	56	56	58	70	63	59	53	58	55	62	57	54	46	62	62	69	75
3.5	65	69	64	63	55	62	63	63	66	73	77	70	74	69	57	57	62	68	61	65	59	61	68	70	69	61	67	63	66	61	57	60	61	56	65	70	67	60	56	62	59	64	61	56	49	64	63	68	75
3.75	63	70	62	62	52	63	61	61	62	71	73	71	69	68	56	58	64	67	62	66	58	61	67	69	67	60	65	62	68	59	60	58	58	56	65	70	66	59	57	61	62	64	62	54	47	61	63	66	73
4	66	70	66	62	59	63	65	65	67	76	82	74	73	72	60	61	68	71	65	65	57	67	69	75	69	64	68	63	69	67	62	62	60	61	66	75	68	64	59	62	60	68	62	58	49	66	66	73	78
4.25	69	71	69	63	62	66	65	67	72	76	82	76	75	75	61	65	70	73	67	66	60	68	73	77	71	67	73	69	73	70	63	64	62	63	68	76	72	66	60	67	63	69	64	61	51	71	68	73	81
4.5	70	74	69	66	60	66	66	65	70	78	85	75	80	74	60	66	72	76	68	70	65	68	74	77	76	67	76	74	77	71	67	67	66	63	71	81	74	68	63	72	63	72	69	64	54	72	69	75	88
4.75	73	74	69	62	63	66	70	66	72	78	83	74	78	77	63	68	73	75	68	71	60	68	74	77	73	70	77	70	73	77	67	68	64	65	69	79	75	69	62	71	65	73	66	64	54	70	71	75	81
5	75	70	71	61	65	65	69	67	72	78	84	72	74	78	60	67	73	75	67	73	58	69	74	75	71	69	74	71	74	75	66	67	63	63	69	78	76	68	61	70	64	70	64	64	52	71	66	75	85
5.25	79	76	74	67	68	68	72	72	72	83	89	75	80	80	67	71	77	71	70	72	61	72	78	79	78	75	79	73	78	80	69	71	67	66	72	83	79	71	66	72	66	76	67	68	55	74	71	78	88
5.5	75	75	71	65	66	67	72	67	73	80	88	74	78	79	63	69	75	69	69	72	61	71	77	75	76	71	79	73	76	77	68	70	65	63	70	84	76	70	63	73	65	76	69	64	53	72	69	77	84
5.75	70	74	67	64	62	64	70	68	70	81	85	76	79	80	62	71	77	71	70	74	61	73	78	78	75	72	81	73	77	75	68	69	65	64	71	79	77	70	62	71	64	74	69	64	52	74	72	75	88
6	78	77	76	67	68	71	75	72	77	83	92	77	82	84	68	73	81	73	74	76	63	75	81	81	81	77	86	76	82	83	74	76	68	69	74	86	80	74	70	77	71	81	72	68	55	80	73	81	92
6.25	75	76	72	68	68	69	75	70	74	86	88	82	81	84	66	74	81	77	75	82	64	78	83	83	77	72	83	76	82	77	72	75	69	68	76	84	83	70	66	73	70	79	73	70	58	79	77	82	85
6.5	71	74	74	66	61	69	71	69	72	83	88	77	81	84	63	71	79	73	72	79	62	75	80	80	80	72	84	76	82	76	71	74	67	63	75	83	79	72	65	77	70	78	74	67	52	76	72	75	90
6.75	78	80	77	69	67	70	77	74	78	88	92	79	86	87	68	76	85	80	75	83	68	79	86	84	85	78	88	82	86	84	75	78	72	71	78	90	83	78	70	79	74	83	78	72	58	81	77	83	96
7	80	78	76	70	71	71	77	76	78	90	94	81	85	89	70	79	87	81	77	84	66	80	88	87	84	78	90	82	83	88	76	79	72	70	76	90	85	76	72	81	72	84	75	75	60	84	79	84	95
7.25	77	78	73	67	66	70	74	70	73	87	92	78	85	87	67	75	86	77	77	82	65	80	83	85	85	77	88	82	85	83	77	79	71	69	77	88	86	78	72	82	76	84	76	72	57	81	77	82	98
7.5	80	78	77	71	70	73	78	75	80	90	94	79	86	88	68	79	88	80	79	85	64	81	88	86	83	80	90	81	87	88	79	81	74	68	79	90	87	77	71	82	74	85	77	77	59	80	80	83	97
7.75	78	82	79	73	68	75	77	72	81	89	95	86	91	89	70	79	89	81	84	89	72	80	87	85	89	80	96	87	92	85	79	82	79	72	85	96	87	80	76	86	79	89	85	76	59	85	82	84	99
8	82	82	77	70	72	72	79	79	81	92	96	83	91	92	71	83	91	82	81	88	66	82	88	87	87	84	95	84	88	91	81	85	76	73	78	92	90	80	76	85	77	91	79	78	59	86	80	87	100
8.25	83	79	76	71	71	73	78	75	80	90	96	85	89	90	69	82	91	82	82	89	67	83	90	90	88	82	94	84	88	89	80	84	76	73	77	91	88	82	74	85	76	88	79	78	62	85	83	85	99
8.5	78	80	76	70	70	74	76	76	77	92	91	88	89	91	71	81	90	84	83	91	68	82	89	85	88	78	95	84	89	84	82	83	78	70	84	92	88	76	72	84	79	89	82	74	60	84	84	84	96
8.75	76	83	76	73	64	72	78	77	77	91	93	88	92	91	71	80	89	84	82	94	67	86	90	88	90	77	95	86	91	84	81	84	76	69	82	89	89	81	74	85	79	88	83	76	61	83	83	85	99
9	81	83	79	74	69	74	79	77	79	95	98	88	94	95	74	84	91	86	84	91	71	86	92	91	92	84	99	90	95	89	84	89	80	72	84	95	90	84	79	89	81	92	85	80	62	86	87	89	100
9.25	84	84	81	75	72	78	81	78	82	93	99	90	96	97	73	86	96	89	87	94	72	84	92	89	93	85	99	90	96	90	84	91	81	73	87	98	92	84	78	91	83	96	88	81	63	88	84	91	100
9.5	86	84	80	74	73	76	83	80	82	95	100	88	94	97	74	88	97	87	86	95	69	89	95	93	93	86	100	90	93	92	87	92	80	74	85	96	96	84	79	91	82	95	85	82	64	93	87	91	102
9.75	86	85	82	74	76	78	85	79	84	96	102	87	95	98	76	89	100	91	86	95	73	88	94	92	95	87	103	93	97	92	87	94	82	77	87	98	97	87	81	94	83	95	85	83	65	91	87	90	104
10	85	84	80	73	73	78	81	78	82	95	99	89	94	98	73	88	97	90	85	97	73	86	93	89	97	87	104	93	98	92	88	88	82	76	85	101	94	85	82	93	85	95	90	81	65	89	84	91	104
10.25	82	87	81	77	71	81	82	84	84	99	102	93	97	96	77	87	100	92	88	98	73	91	95	94	94	86	103	92	98	92	89	94	85	75	88	96	95	87	82	92	86	95	91	83	67	90	91	92	105
10.5	82	83	80	74	70	77	82	82	83	96	99	88	95	98	71	87	98	93	87	95	69	91	97	94	95	87	101	91	95	91	87	92	81	74	86	98	95	85	80	91	81	93	86	81	64	88	90	91	100
10.75	81	86	81	76	71	79	82	82	84	99	101	93	98	98	74	87	100	93	89	99	72	93	95	93	97	87	105	94	98	89	90	94	83	74	87	97	97	84	82	94	86	97	91	82	65	91	90	91	105
11	86	89	87	78	74	80	87	83	88	101	104	94	101	105	78	93	103	93	92	100	75	92	97	97	100	92	109	97	104	97	91	98	86	81	92	101	100	92	86	95	88	100	93	88	68	94	91	94	107
11.25	84	87	83	76	72	81	84	80	86	98	100	91	99	102	75	89	102	94	91	100	74	91	96	91	98	90	107	98	102	94	91	96	85	76	91	101	98	88	82	96	89	99	92	85	64	93	91	93	105
11.5	89	89	87	76	77	80	86	85	88	101	104	91	101	103	77	95	104	95	92	100	73	92	97	98	102	95	111	100	104	102	94	98	86	78	89	103	102	92	88	99	90	102	94	88	69	96	92	96	110
11.75	84	89	83	75	73	82	86	85	85	102	103	93	103	101	75	91	102	94	93	102	75	95	99	94	100	89	110	96	104	97	93	96	86	75	88	101	100	90	86	97	90	100	92	87	67	94	94	94	110
12	87	92	87	80	76	83	87	87	89	105	106	94	105	107	81	95	107	99	95	105	77	98	101	100	104	96	113	103	106	103	98	100	91	82	94	106	102	93	91	103	93	106	97	91	71	98	97	101	115
12.25	91	91	89	79	79	84	91	85	91	104	105	93	105	108	83	100	110	97	96	102	74	99	99	99	104	98	114	101	108	103	99	102	90	83	90	107	105	97	92	102	92	106	95	90	72	98	92	100	113
12.5	92	94	90	80	79	86	93	89	94	105	111	95	104	110	84	101	112	100	98	106	78	100	101	100	106	98	115	103	109	105	98	105	93	83	92	112	106	97	94	104	96	107	99	94	72	101	99	102	115
12.75	95	94	90	82	82	87	93	88	92	107	109	95	107	111	84	102	112	100	99	105	80	103	102	102	104	100	118	104	109	106	101	104	94	85	93	110	108	98	93	106	96	108	96	94	74	103	96	104	115
13	97	98	95	84	84	90	97	92	97	109	111	100	111	113	87	103	115	103	103	108	82	102	105	102	110	104	121	108	114	108	103	108	96	89	99	113	109	100	97	110	99	111	104	96	77	104	98	104	117
13.25	85	89	85	79	74	85	88	85	87	103	106	99	106	108	81	97	109	99	97	106	79	98	101	100	104	95	115	102	108	100	97	102	92	79	94	108	104	94	88	102	95	107	98	91	71	98	95	98	113
13.5	93	97	93	83	80	92	93	86	95	106	111	101	112	114	85	103	115	103	100	110	84	97	106	100	112	105	122	111	116	107	104	109	96	90	99	118	109	102	99	108	101	115	106	94	75	104	97	106	121
13.75	92	93	91	83	80	88	93	89	95	108	111	98	110	113	84	99	112	102	99	107	78	102	105	102	108	102	120	107	111	107	100	107	95	85	94	112	109	99	96	105	97	110	102	97	75	103	99	105	116
14	91	94	91	82	79	87	93	89	94	107	113	97	109	111	83	100	113	101	101	108	79	103	106	101	106	101	120	107	112	105	100	108	95	85	96	113	108	98	95	108	97	111	102	95	78	104	101	103	117
14.25	91	97	89	84	76	92	91	87	93	105	107	101	115	111	84	101	114	103	102	111	83	99	104	98	115	105	124	113	116	109	104	109	99	86	97	114	110	101	98	111	104	115	106	94	76	105	97	102	125
14.5	90	95	92	84	78	91	92	89	91	109	108	103	111	114	84	99	115	104	103	112	82	102	105	98	111	100	122	109	116	105	102	107	97	85	98	111	110	99	95	110	102	114	106	96	75	105	101	105	119
14.75	90	101	94	87	79	95	95	95	94	112	113	103	117	116	88	102	119	107	106	117	85	109	110	104	118	104	127	113	117	108	106	111	101	86	102	114	114	104	101	113	106	115	109	97	79	107	103	107	123
15	92	98	94	86	79	93	94	92	94	109	111	105	116	115	87	101	118	106	105	117	86	104	110	100	115	103	128	110	120	107	104	110	101	87	102	116	113	100	100	111	107	116	110	97	78	105	102	106	120
15.25	96	101	97	88	87	95	95	91	100	112	115	106	117	119	91	105	121	110	108	117	87	104	110	102	114	111	127	117	120	112	110	114	104	93	105	121	115	104	102	114	108	121	112	101	82	110	103	112	122
15.5	92	98	94	89	80	95	95	92	95	111	113	106	116	116	88	103	121	109	107	117	87	108	111	102	116	105	126	113	120	109	109	113	102	86	103	115	115	100	99	114	106	118	110	98	78	110	105	108	122
15.75	93	100	97	90	80	96	97	94	96	112	112	106	117	120	90	105	121	110	108	118	88	108	110	103	119	108	129	117	122	110	108	111	102	88	105	118	115	103	102	115	109	121	112	100	81	109	107	108	126
16	91	99	93	88	80	93	95	93	93	111	113	106	114	117	87	102	118	109	106	117	85	107	112	104	114	106	128	114	118	107	106	112	101	87	102	114	115	103	99	112	104	116	108	99	81	106	105	109	123
16.25	95	102	95	93	81	97	96	94	98	114	114	110	117	122	89	107	122	109	109	120	90	107	112	104	120	107	131	116	122	110	110	115	106	89	107	122	116	105	102	114	111	121	115	100	84	110	107	110	126
16.5	93	99	94	90	82	97	97	95	96	114	113	108	117	120	87	104	122	109	109	120	85	108	110	105	117	106	131	113	121	110	109	113	104	88	104	116	114	102	99	115	108	118	114	100	83	112	105	110	124
16.75	95	107	98	93	81	99	97	95	95	113	113	109	122	121	91	107	124	113	112	123	92	110	113	106	121	108	134	119	123	111	109	114	107	91	108	119	117	105	104	115	112	124	116	102	83	112	108	109	126
17	93	100	95	89	82	96	99	96	97	115	114	113	111	119	91	105	123	115	111	123	89	112	114	108	113	105	132	114	122	108	110	114	107	88	109	120	116	102	103	114	109	117	115	101	85	111	109	111	118
17.25	99	106	100	96	83	103	98	101	100	117	116	111	123	121	93	110	127	116	114	123	91	111	115	106	124	111	135	122	128	113	114	117	110	91	109	121	121	107	105	119	114	124	121	104	87	113	108	112	128
17.5	97	99	97	92	83	97	100	100	98	117	114	112	116	120	89	109	125	116	112	124	90	114	115	107	115	105	134	115	122	110	115	117	106	88	108	122	120	104	103	114	109	118	115	104	90	112	110	111	120
17.75	101	105	100	94	85	101	98	96	99	120	117	112	124	124	94	111	127	115	115	125	93	114	116	106	125	112	137	122	127	113	115	119	109	92	110	123	121	110	106	119	115	125	120	105	88	114	113	113	130
18	97	103	101	94	83	100	102	100	100	119	120	110	124	124	94	110	128	116	112	124	92	115	116	110	123	113	133	121	127	117	114	119	109	93	109	123	123	111	106	120	114	126	118	107	87	116	112	114	130
18.25	105	108	102	92	91	99	108	102	105	121	124	112	124	127	96	113	131	119	116	124	90	119	119	113	125	120	138	126	129	125	119	125	112	97	108	131	125	114	113	124	117	129	119	112	91	120	113	120	132
18.5	101	106	101	95	86	101	101	99	104	119	118	110	125	127	93	112	128	118	114	125	91	114	119	107	127	117	138	123	128	118	116	121	111	94	109	128	123	113	108	124	116	129	120	107	88	117	112	117	131
18.75	104	111	107	96	88	106	106	101	108	120	124	114	131	130	99	117	133	121	118	127	97	117	120	110	131	123	144	132	133	126	123	128	116	101	113	134	128	118	118	128	122	134	126	112	94	122	112	122	142
19	102	107	105	94	91	102	104	101	107	117	122	111	128	128	97	114	131	119	117	125	95	113	119	109	125	118	141	128	132	122	121	124	112	98	112	134	125	115	112	126	118	130	121	109	92	117	109	120	132
19.25	105	116	107	102	88	107	101	101	103	120	118	116	136	131	97	116	133	119	118	130	96	114	121	108	136	118	145	131	135	118	118	122	114	95	112	131	129	118	116	129	122	133	128	109	90	120	112	117	143
19.5	99	104	100	95	84	100	102	100	102	118	117	113	124	127	92	111	131	118	114	125	93	115	117	110	125	116	139	123	129	119	115	123	110	95	109	127	122	111	109	123	116	131	122	107	90	117	111	115	132
19.75	101	111	105	98	88	105	104	103	104	120	121	116	132	133	97	115	134	121	119	130	95	117	121	110	132	119	145	130	133	122	119	124	116	98	114	131	129	118	115	128	120	133	125	111	90	121	112	120	136
20	102	107	105	95	90	102	108	102	105	123	123	115	127	130	98	117	133	123	119	129	92	122	121	115	129	122	142	129	134	124	121	129	115	98	113	134	126	119	117	128	120	132	124	114	94	120	115	122	139
20.25	102	110	106	98	88	106	107	106	107	128	125	116	129	131	98	118	133	125	121	130	96	121	125	115	131	119	144	129	133	125	122	131	118	98	115	133	129	116	114	130	122	133	122	114	96	124	114	122	136
20.5	98	107	102	95	85	102	105	106	102	121	122	115	125	125	95	115	132	124	116	131	93	121	123	115	127	115	141	125	130	123	118	125	113	95	111	130	125	112	109	124	117	130	123	109	95	119	113	119	133
20.75	108	109	107	99	93	105	111	106	110	124	127	117	128	135	100	121	138	125	122	129	95	120	123	119	129	123	145	129	135	129	124	131	117	102	112	137	130	120	117	132	121	135	124	117	99	124	115	128	138
21	102	107	104	96	88	103	107	105	107	123	123	115	130	130	96	117	132	122	118	131	92	121	123	116	129	120	144	129	134	125	121	128	116	99	114	136	127	118	113	130	120	132	126	114	96	124	116	124	136
21.25	103	113	108	100	90	109	106	105	109	126	124	120	131	132	97	118	135	126	122	137	99	120	126	114	131	121	149	130	136	122	125	128	118	99	118	137	130	119	116	129	126	136	130	114	95	122	118	121	137
21.5	112	111	110	100	97	107	115	109	114	125	131	120	131	135	102	124	141	127	124	134	100	128	126	120	132	128	148	134	137	133	129	134	121	104	117	140	134	123	120	133	123	138	128	119	103	128	117	128	139
21.75	104	111	104	99	89	107	107	110	106	128	126	120	129	131	96	117	135	126	121	136	95	125	125	118	132	120	145	127	134	124	121	128	118	99	115	133	129	116	115	127	123	135	129	114	100	125	117	127	139
22	104	112	109	102	90	110	107	107	108	125	126	121	132	134	100	121	140	127	124	135	100	122	124	116	133	124	148	133	137	124	125	130	120	101	118	136	131	119	117	128	126	137	132	114	97	125	119	124	138
22.25	106	114	108	102	91	113	112	108	110	127	125	122	135	135	102	121	139	127	125	138	102	124	129	116	137	124	150	135	139	128	125	132	122	101	120	138	133	122	120	133	128	138	131	116	100	127	119	126	140
22.5	105	116	111	105	91	111	109	106	111	127	125	122	136	135	102	123	139	130	126	138	104	123	128	116	137	126	150	136	140	126	127	128	122	103	120	139	134	120	121	133	131	141	135	118	100	126	119	124	141
22.75	108	116	110	106	94	113	109	110	109	127	127	125	135	136	102	120	140	130	127	139	104	125	127	114	139	122	151	135	140	124	128	131	123	101	123	141	134	120	122	133	131	140	135	118	97	126	118	126	143
23	110	119	112	104	93	115	112	108	113	129	128	125	139	138	103	122	142	129	126	141	103	125	129	116	138	124	152	136	143	129	128	134	124	104	124	142	136	121	123	134	131	144	138	118	101	128	122	128	144
23.25	112	118	114	107	95	114	115	110	114	132	129	126	140	139	105	126	143	132	130	142	105	128	132	119	141	129	154	138	143	130	130	134	129	107	122	142	138	123	123	135	132	142	136	120	103	131	123	129	145
23.5	111	120	113	105	95	115	111	107	113	129	127	125	139	138	104	125	144	130	130	140	106	125	129	117	141	128	156	137	143	129	130	136	126	104	120	145	136	122	122	137	131	144	136	120	100	131	122	128	145
23.75	108	116	111	105	92	111	114	111	111	133	131	126	137	136	102	123	142	130	126	141	100	130	130	123	137	125	153	135	140	130	129	135	124	103	121	143	136	122	121	135	127	141	134	121	104	129	124	128	143
24	109	116	113	103	93	113	116	113	114	133	133	126	135	139	104	126	144	132	128	141	102	129	132	124	139	129	152	137	141	133	132	137	125	107	123	143	138	124	123	135	130	144	136	121	103	130	123	132	146
24.25	110	120	116	108	94	120	114	113	115	133	130	130	141	141	105	126	146	133	132	145	109	128	132	121	142	128	156	139	146	130	132	136	128	106	128	145	139	125	126	139	133	145	141	123	103	133	125	131	145
24.5	115	118	115	103	99	114	118	113	120	132	131	129	139	141	106	127	146	133	131	142	105	125	132	120	141	131	155	143	146	136	133	139	129	108	123	152	137	129	129	142	132	147	138	125	106	134	122	135	148
24.75	110	119	115	107	93	117	114	111	116	133	130	129	138	141	104	125	145	133	131	144	108	126	131	120	141	126	154	139	147	131	135	136	128	105	126	146	138	125	126	139	135	147	141	120	104	130	124	130	145
25	115	118	115	106	97	115	119	115	116	133	134	124	138	141	104	130	147	135	132	143	107	131	132	122	141	132	156	140	147	137	135	140	127	109	122	148	140	128	127	142	132	146	136	125	107	135	126	133	147
25.25	109	117	115	104	95	115	117	116	115	134	133	128	137	141	106	129	145	133	130	142	101	136	132	126	140	129	155	138	145	134	131	138	127	108	122	146	138	127	125	138	129	145	136	123	107	133	126	131	145
25.5	113	120	114	108	96	115	115	115	115	135	133	129	141	141	108	128	146	135	130	146	105	129	134	121	143	130	155	140	147	135	133	138	128	107	127	147	141	128	127	140	134	146	140	123	106	135	125	131	149
25.75	114	121	116	108	96	116	117	115	116	136	134	129	140	145	107	128	147	138	133	147	107	133	133	122	146	129	158	140	146	135	134	141	128	106	125	147	142	128	130	142	135	149	140	125	106	135	127	134	150
26	113	121	116	108	96	118	120	119	118	138	137	131	141	143	108	129	146	137	132	146	109	135	136	128	142	132	159	138	147	135	136	140	131	109	128	148	141	129	126	141	133	145	140	126	109	136	131	135	149
26.25	113	121	118	110	97	120	117	118	116	134	133	131	140	144	109	130	148	137	134	148	108	134	135	123	145	129	158	141	149	134	135	141	130	107	126	147	140	127	129	141	135	150	143	126	108	137	131	134	147
26.5	112	123	117	110	98	118	119	121	118	138	135	133	143	143	106	131	149	135	134	150	107	137	138	128	145	131	158	142	146	137	135	141	132	107	127	149	143	129	129	140	134	147	141	128	110	137	130	135	149
26.75	113	121	116	109	97	119	118	117	117	135	135	132	144	143	106	130	148	137	134	146	108	136	133	126	143	131	160	141	148	133	134	142	130	107	125	147	141	128	128	142	135	147	140	125	108	136	127	133	151
27	118	123	120	109	103	119	124	117	124	137	137	133	144	147	110	134	151	137	135	147	111	133	138	124	146	135	158	146	152	142	142	144	134	113	130	154	144	131	132	145	135	152	143	128	110	140	128	137	151
27.25	115	124	120	110	99	121	121	118	120	139	137	132	144	148	109	132	153	139	136	147	109	136	137	127	149	133	161	146	152	139	139	145	135	111	129	153	145	133	132	146	139	154	146	128	111	137	130	137	151
27.5	122	122	120	110	105	121	129	120	124	138	141	132	144	149	110	139	153	142	137	148	108	139	141	131	148	139	162	144	152	143	140	148	134	114	129	155	148	133	135	147	135	153	144	132	116	138	131	140	151
27.75	115	122	120	108	101	122	123	119	120	138	136	133	145	149	108	135	152	140	135	148	110	136	139	126	147	134	160	145	150	142	141	145	135	109	130	152	146	132	132	145	139	153	145	131	113	138	130	138	151
28	117	124	121	112	103	120	125	121	122	141	141	134	148	149	110	134	156	140	139	149	110	141	141	132	149	137	165	147	153	144	143	148	135	114	129	157	146	134	136	148	139	154	147	134	114	142	132	140	153
28.25	120	128	122	115	104	125	122	120	122	140	136	138	149	151	113	133	156	142	139	152	117	136	139	125	153	136	165	151	155	140	141	145	137	113	132	157	149	133	135	149	143	157	149	130	113	141	133	138	158
28.5	116	125	121	113	100	124	122	121	121	137	133	138	147	146	110	132	151	143	138	152	114	135	138	126	150	132	161	147	154	135	140	144	136	110	133	155	144	132	133	146	142	153	150	128	113	137	133	136	154
28.75	116	126	124	114	102	125	123	119	123	141	138	138	146	149	111	133	156	143	140	155	116	136	141	128	150	134	166	147	155	138	140	148	139	114	135	156	146	132	133	146	144	156	151	131	115	142	133	138	154
29	121	127	125	112	105	125	124	120	128	139	141	135	150	151	114	135	154	143	140	153	116	136	139	129	151	141	167	151	156	148	144	150	139	118	134	160	148	139	137	150	143	158	151	131	115	143	135	143	156
29.25	116	124	122	113	102	122	124	124	121	140	141	136	146	148	111	137	154	142	140	152	113	142	142	130	148	136	164	147	152	142	141	147	135	114	128	154	146	135	134	147	139	153	145	131	115	140	132	141	153
29.5	117	124	120	114	101	123	123	124	121	142	140	135	145	148	110	134	151	142	137	152	111	140	139	129	150	134	164	145	152	140	140	146	134	111	131	153	145	132	134	145	138	153	143	130	113	140	133	137	153
29.75	122	127	123	111	106	123	126	121	125	139	141	134	147	150	112	139	156	144	140	149	115	139	140	130	150	138	165	149	156	145	143	152	136	115	129	158	149	137	136	151	141	157	148	133	115	140	131	142	154
30	121	130	125	117	102	126	125	124	125	141	141	137	151	152	113	136	158	145	142	156	119	140	142	127	154	137	167	150	158	140	142	149	137	115	135	157	151	137	136	151	145	159	152	132	117	142	136	139	157
30.25	123	132	126	119	105	128	127	126	126	144	141	142	153	152	117	136	157	148	143	158	122	142	143	129	155	137	170	152	159	141	146	150	143	114	137	158	151	136	140	152	148	159	154	133	119	145	140	141	160
30.5	126	130	128	114	112	125	130	126	129	145	147	136	149	157	114	142	159	146	144	155	115	145	145	135	154	145	167	152	158	151	146	154	137	119	131	161	153	141	143	154	143	161	152	137	121	145	136	147	159
30.75	125	127	125	114	107	125	131	125	126	144	143	135	147	153	114	139	158	147	142	155	115	145	144	133	152	143	166	151	157	148	144	152	136	118	133	161	151	140	140	152	141	159	150	135	122	145	136	145	156
31	123	132	127	118	106	127	129	128	127	145	144	139	155	152	118	139	158	146	145	157	120	144	146	134	158	145	169	153	159	150	150	153	141	117	135	161	155	143	141	156	145	162	152	137	121	145	138	147	164
31.25	125	129	127	115	107	126	130	123	126	144	143	135	149	153	116	142	159	146	142	155	118	142	142	131	153	140	168	150	157	149	147	152	138	119	133	161	152	141	141	154	145	160	152	136	119	145	136	144	156
31.5	123	130	128	116	108	125	130	126	128	144	147	140	152	155	116	141	159	149	146	157	120	147	145	137	156	145	170	151	159	150	149	155	143	118	135	163	153	142	142	156	145	161	153	141	124	146	139	146	160
31.75	125	134	129	120	107	130	129	127	127	147	142	142	155	154	117	138	161	149	146	162	122	144	147	132	158	141	171	153	159	145	148	153	143	116	138	162	155	138	141	154	150	161	159	137	119	146	138	144	160
32	131	132	132	119	112	131	135	129	135	149	149	140	153	158	119	145	162	150	146	156	120	146	147	137	157	147	171	156	161	154	153	158	142	123	135	166	158	147	145	159	148	164	153	141	124	150	139	149	162
32.25	122	132	128	121	104	132	130	125	128	146	145	144	154	156	116	139	160	150	145	161	122	144	149	131	158	143	171	156	160	146	149	154	143	118	137	161	155	142	142	154	148	163	159	136	121	146	140	145	160
32.5	123	131	130	118	107	128	130	128	129	145	145	143	152	156	119	141	158	150	145	159	119	146	147	137	158	141	171	153	159	150	149	155	142	119	137	161	155	142	142	157	146	161	154	138	123	147	140	147	162
32.75	125	133	129	116	109	127	134	129	131	148	148	141	152	157	117	142	160	152	146	160	120	149	148	138	156	145	171	153	160	152	152	158	143	119	135	164	156	143	144	158	146	164	154	141	125	147	140	148	160
33	132	133	134	119	116	130	137	130	136	147	150	141	154	161	120	146	165	151	147	160	125	147	147	136	161	149	174	156	163	153	152	160	144	124	138	166	160	147	147	162	150	167	157	140	125	149	140	150	163
33.25	125	136	131	122	108	132	131	127	131	146	147	146	158	158	118	142	162	151	146	162	125	145	148	135	162	143	173	156	163	148	149	156	145	123	141	164	157	141	143	159	153	167	160	140	122	149	142	147	163
33.5	125	134	132	121	109	131	134	133	131	152	148	144	154	156	119	141	163	152	147	162	123	149	149	137	159	143	171	152	163	149	148	156	146	119	137	163	157	141	145	156	150	163	156	137	125	149	143	147	162
33.75	133	135	133	119	114	132	135	130	134	149	150	143	156	159	120	144	166	151	148	160	122	148	150	136	158	148	173	155	165	157	154	158	147	124	135	168	159	146	145	160	148	167	157	142	126	150	142	149	162
34	128	132	129	120	109	132	136	135	132	152	149	143	155	157	119	145	165	153	150	163	123	154	150	141	159	145	173	153	165	153	151	159	146	123	140	166	157	143	145	159	150	165	159	143	129	151	145	150	162
34.25	135	136	135	121	116	133	137	133	137	149	151	142	157	162	123	147	167	155	151	162	124	149	149	141	161	152	176	159	167	159	156	163	146	126	138	169	162	150	150	161	153	169	159	145	130	152	143	153	166
34.5	136	138	138	124	120	135	142	135	140	153	152	146	160	165	124	150	168	157	152	163	128	153	152	142	164	151	178	161	168	160	156	162	148	132	140	173	163	152	154	164	154	173	160	146	131	155	147	155	169
34.75	130	133	135	120	112	131	138	135	134	150	149	144	156	160	119	148	165	154	148	161	123	152	150	140	162	148	174	157	164	156	153	161	147	123	139	167	159	147	148	159	150	166	157	145	130	153	141	152	163
35	129	135	134	121	114	130	136	133	134	150	150	145	158	161	120	147	166	154	149	163	125	151	151	142	163	148	176	156	166	158	154	161	147	126	141	170	160	149	148	162	152	168	157	144	131	155	144	154	167
35.25	126	134	135	123	109	132	135	133	133	152	151	147	157	159	119	143	165	155	149	164	127	152	150	140	162	147	175	156	166	153	153	159	147	121	140	165	159	147	147	160	153	167	160	141	127	151	144	148	165
35.5	135	138	136	123	116	133	140	134	137	152	152	148	160	163	123	148	167	158	151	167	132	150	152	138	164	150	177	160	167	158	155	162	150	125	144	169	162	148	151	163	153	172	162	145	130	153	146	151	165
35.75	133	139	138	123	116	135	141	136	138	157	154	150	159	165	122	149	170	159	154	166	130	156	155	145	165	153	178	160	169	160	158	165	152	129	143	172	164	153	154	166	155	171	163	149	135	155	147	156	169
36	130	139	137	127	112	137	136	135	137	156	152	150	163	164	121	148	167	158	151	168	131	153	153	140	168	149	179	162	170	156	158	163	153	127	143	172	165	149	151	165	158	172	163	144	129	154	148	153	172
36.25	133	139	138	125	117	137	141	137	140	155	157	149	163	166	125	150	169	158	154	166	130	156	154	144	169	153	178	161	171	161	159	167	151	130	143	172	165	152	154	168	157	175	164	147	133	158	147	156	172
36.5	134	140	140	124	117	137	139	135	140	153	154	149	161	166	124	150	170	159	155	168	130	154	153	141	168	155	181	161	171	164	159	165	150	130	143	173	165	153	153	166	159	174	164	148	133	155	149	157	170
36.75	135	138	140	126	117	138	143	138	139	155	156	151	163	166	128	150	171	159	155	169	132	157	155	145	167	155	180	163	172	164	159	167	152	130	143	176	165	154	156	169	157	175	165	149	135	158	148	156	171
37	138	142	141	126	121	138	146	142	143	157	158	149	165	168	127	154	171	161	156	167	130	158	154	146	169	156	182	163	172	166	162	170	153	133	145	174	169	156	158	169	157	174	166	149	137	159	149	159	172
37.25	130	142	142	129	113	139	139	137	137	155	152	152	166	164	124	149	171	161	157	170	133	156	152	141	170	154	180	163	172	159	159	165	153	126	146	170	166	151	153	167	159	174	167	148	131	156	148	153	172
37.5	132	141	139	126	116	137	141	140	140	159	157	151	164	164	126	152	171	158	156	172	134	158	155	145	170	153	182	163	171	162	160	167	153	129	145	175	166	154	154	171	160	175	167	150	137	160	150	158	172
37.75	134	142	141	126	118	138	141	138	141	157	156	148	163	169	123	151	171	159	154	169	132	156	155	146	170	154	182	165	174	163	162	166	154	133	145	174	168	155	157	171	158	179	168	150	136	158	149	158	175
38	141	144	145	127	124	141	149	142	145	157	160	152	167	170	128	158	176	162	160	170	134	158	157	146	173	162	185	166	175	169	165	171	156	134	147	178	169	159	159	173	161	179	169	154	140	162	150	161	177
38.25	132	142	141	128	115	139	142	138	139	158	156	153	165	168	125	151	172	162	155	169	132	157	156	147	171	155	181	164	173	162	160	169	154	129	145	174	167	153	154	169	162	175	167	149	135	159	152	158	176
38.5	133	142	142	128	116	138	143	139	141	158	158	153	166	167	124	154	173	162	158	172	133	158	157	144	170	155	183	165	174	164	161	168	152	131	146	174	166	155	155	171	160	175	167	152	136	158	151	158	175
38.75	132	141	141	127	114	138	141	135	139	156	155	153	166	167	122	151	170	161	156	171	132	157	153	146	172	156	182	166	172	161	161	167	152	130	146	172	169	154	157	169	161	175	165	150	135	158	150	159	175
39	135	143	142	128	118	139	144	141	141	157	157	151	166	170	127	153	174	160	157	171	135	156	155	144	171	157	182	166	175	165	163	170	156	132	148	175	166	158	158	172	163	177	170	150	137	158	149	156	172
39.25	142	145	144	128	124	140	148	143	146	162	162	154	167	171	128	158	176	164	160	172	137	162	157	149	171	159	184	169	178	169	165	173	157	134	148	179	172	160	161	173	162	179	170	154	141	162	152	164	176
39.5	137	145	145	130	119	142	146	141	143	160	156	152	168	171	129	154	176	163	159	171	136	159	159	146	173	159	184	168	176	167	164	171	158	131	147	177	172	160	159	174	162	179	171	154	137	160	150	161	176
39.75	135	146	144	131	118	143	144	140	142	159	156	154	169	168	127	153	173	163	160	173	138	158	157	144	174	154	184	167	176	164	162	169	156	131	149	176	169	156	155	173	163	179	171	152	138	159	152	157	176
40	141	147	146	130	123	140	149	141	146	161	161	153	167	171	129	158	178	163	161	175	136	163	158	151	175	161	183	167	176	171	167	173	157	135	149	178	172	160	161	172	162	179	171	155	141	162	154	164	177
40.25	135	145	144	131	118	142	145	142	141	160	156	155	168	170	128	154	175	165	159	171	139	159	157	145	175	159	184	169	176	165	165	171	158	132	148	177	168	157	159	173	165	179	173	151	138	162	152	161	176
40.5	140	149	147	132	123	144	149	142	149	160	160	156	173	174	130	158	179	167	162	175	141	158	160	147	179	164	188	178	181	171	170	176	161	137	152	184	173	164	164	179	168	185	177	155	144	165	153	165	184
40.75	140	146	147	132	123	142	148	141	146	158	160	155	170	171	130	156	177	166	160	174	140	160	160	145	176	159	187	171	178	171	168	172	159	135	152	180	172	160	161	177	165	181	174	155	141	164	154	162	180
41	136	145	146	131	120	141	147	143	144	160	160	157	172	170	130	156	177	168	160	175	138	159	160	147	179	160	187	170	180	167	166	172	158	134	151	179	173	159	162	176	167	182	172	154	140	163	152	164	180
41.25	145	148	150	132	127	145	153	149	148	162	164	156	170	176	134	160	181	168	164	174	140	164	162	153	178	163	189	171	181	174	172	177	159	139	151	183	177	164	164	177	164	183	172	161	146	165	156	165	180
41.5	148	148	152	134	129	144	154	146	149	164	163	156	172	176	131	162	181	169	163	174	140	163	161	153	178	164	189	174	183	173	169	178	161	137	151	181	178	166	166	178	166	183	176	159	144	166	155	167	182
41.75	148	151	152	136	131	147	156	149	153	165	168	158	173	178	135	162	181	170	165	176	142	167	163	156	180	168	190	174	183	176	174	179	164	141	155	184	179	167	170	182	168	187	175	161	150	167	158	169	184
42	137	148	148	131	122	144	148	145	146	162	162	157	171	171	130	156	179	168	163	175	138	163	161	152	176	162	186	171	179	170	167	175	159	137	150	179	174	162	163	178	165	182	175	157	143	163	156	164	179
42.25	146	151	150	134	132	147	156	150	152	165	167	157	176	178	133	163	185	170	166	178	140	167	164	153	180	167	191	174	183	175	173	178	163	139	154	185	180	167	168	180	169	185	176	162	148	168	157	168	184
42.5	142	148	149	132	126	145	152	147	150	162	163	156	172	174	130	161	182	169	165	175	140	164	161	150	178	163	187	172	180	174	171	176	161	136	154	181	174	162	166	178	167	185	174	160	144	166	156	167	181
42.75	144	152	152	134	127	149	156	148	151	166	164	155	173	179	135	162	182	169	166	180	142	164	162	151	180	166	188	173	183	176	171	177	163	139	152	185	177	166	168	179	170	185	176	161	146	167	156	167	184
43	145	152	154	137	130	148	155	150	150	165	165	161	174	178	132	163	183	172	166	179	142	166	164	154	179	166	190	174	183	177	172	180	164	140	153	184	179	168	168	180	169	187	177	161	149	169	157	169	184
43.25	142	150	148	134	124	146	151	149	147	167	164	159	174	176	131	160	183	170	167	181	143	165	162	153	179	164	189	172	183	173	170	178	162	137	154	183	177	162	165	180	169	186	177	159	144	168	160	168	182
43.5	144	151	150	134	127	146	151	149	149	165	166	159	172	178	132	161	181	170	166	180	140	167	162	154	180	164	189	176	182	176	172	179	163	141	152	184	177	166	166	180	169	188	175	161	147	166	158	168	183
43.75	147	153	152	137	133	150	156	151	154	169	169	161	179	178	135	165	185	174	169	182	145	168	165	158	183	168	194	177	187	179	176	181	167	143	157	188	181	167	170	183	171	188	179	163	152	173	162	172	187
44	146	153	155	136	128	151	154	150	152	165	168	161	176	180	133	163	184	172	169	181	147	166	164	152	183	167	191	176	186	177	176	181	167	142	158	187	180	167	170	182	172	190	179	161	146	172	161	169	183
44.25	146	154	155	136	129	151	154	150	155	166	166	165	176	181	133	164	185	172	170	185	148	165	163	150	182	170	193	179	186	180	174	181	168	143	155	190	180	167	169	184	175	189	180	161	147	172	157	169	186
44.5	140	151	149	136	126	148	150	149	149	166	164	162	172	175	132	160	181	171	166	181	144	167	165	154	179	162	189	172	183	171	171	179	162	140	154	183	175	163	165	181	167	186	178	161	148	168	159	167	181
44.75	147	153	155	136	130	150	156	150	153	168	168	158	177	179	137	164	184	174	171	181	146	167	165	154	182	170	193	178	186	179	176	180	167	144	157	188	179	168	171	185	172	190	180	162	149	171	158	169	186
45	139	150	151	137	124	147	151	147	148	165	164	161	174	174	130	160	183	170	166	180	145	168	162	152	179	164	191	174	183	174	173	179	166	140	154	185	176	165	165	181	173	187	178	162	147	169	161	168	182
45.25	146	155	155	138	126	150	155	149	155	165	167	162	176	179	134	162	183	175	170	181	149	164	166	153	184	169	191	177	185	178	176	180	169	144	157	187	179	168	170	184	174	191	181	161	147	170	160	168	184
45.5	142	152	152	138	125	149	155	153	149	169	167	165	174	180	132	163	185	175	170	186	148	171	167	159	180	165	190	173	185	175	173	182	168	138	158	185	179	163	169	181	171	188	180	165	151	170	165	170	181
45.75	151	154	157	140	133	150	160	156	157	170	170	165	181	184	138	168	189	176	172	183	150	173	167	159	187	172	197	180	188	181	176	184	169	145	159	190	182	170	174	185	177	192	183	168	153	174	164	174	188
46	148	152	155	136	129	148	154	152	151	167	168	162	178	180	132	166	187	175	168	183	147	171	166	157	182	168	193	174	184	178	175	182	167	143	156	187	179	168	171	182	172	187	178	163	151	171	161	170	183
46.25	143	157	154	140	126	151	153	151	151	169	166	165	178	180	136	164	186	175	170	185	149	170	166	156	184	166	193	176	188	177	174	182	168	140	160	188	182	165	169	184	173	190	182	163	149	172	162	172	185
46.5	142	154	154	138	125	150	155	153	151	170	167	164	175	178	133	165	184	174	170	183	149	170	167	159	184	166	191	175	185	176	175	181	168	139	160	185	179	165	169	183	173	189	181	165	150	171	163	170	184
46.75	154	161	160	142	138	155	164	159	160	171	175	167	183	184	139	170	192	179	176	186	151	174	172	162	188	173	198	184	191	185	181	188	173	148	162	192	187	175	178	189	178	196	185	171	156	175	165	175	191
47	141	152	153	140	123	150	154	151	151	169	165	163	173	179	133	162	183	174	169	184	149	170	165	155	183	162	193	176	187	174	173	179	167	138	157	184	178	163	167	182	172	187	181	162	149	172	161	167	182
47.25	148	159	158	146	128	158	155	155	154	171	166	168	180	183	137	167	190	178	176	191	155	170	169	155	191	168	199	182	192	178	180	185	174	143	164	187	184	167	174	187	181	194	189	167	149	173	165	171	190
47.5	148	159	160	144	129	157	156	154	155	171	168	169	179	182	138	166	188	178	175	190	158	170	170	157	188	169	198	182	191	178	179	183	176	146	165	190	185	169	172	187	181	196	190	166	152	175	166	171	190
47.75	143	154	155	140	126	151	156	157	152	171	169	167	176	180	135	164	187	177	172	186	151	173	165	158	184	164	194	177	185	176	177	182	172	141	158	186	182	166	170	184	176	190	182	163	152	172	165	170	185
48	146	157	155	143	127	157	154	155	153	169	166	167	178	181	136	162	187	177	174	190	156	170	166	153	187	166	198	179	189	175	178	182	174	142	163	188	183	167	172	187	178	192	187	165	149	174	165	169	187
[truncated: 47 more columns]

## Sheet: Ts1Cje_Rep2
Plate Type	PM-M4
Group	Ts1Cje
Replicate no.	2
Hour	A01	A02	A03	A04	A05	A06	A07	A08	A09	A10	A11	A12	B01	B02	B03	B04	B05	B06	B07	B08	B09	B10	B11	B12	C01	C02	C03	C04	C05	C06	C07	C08	C09	C10	C11	C12	D01	D02	D03	D04	D05	D06	D07	D08	D09	D10	D11	D12	E01
0	46	46	39	41	42	44	46	42	42	49	56	60	39	41	40	39	38	38	38	45	41	45	48	52	41	36	34	35	36	39	36	33	33	37	44	45	41	34	36	35	37	40	36	34	33	34	40	44	44
0.25	47	51	45	45	45	48	45	48	45	53	56	61	44	44	44	44	43	44	43	51	45	52	49	54	45	37	36	41	39	39	39	35	35	38	50	50	43	37	40	41	44	43	38	38	36	39	46	48	44
0.5	44	46	38	42	42	44	44	45	41	52	55	58	40	40	39	40	40	40	39	47	41	47	47	51	41	35	35	34	35	35	38	32	33	36	47	47	43	34	37	36	38	40	37	34	36	40	44	45	44
0.75	54	54	48	50	49	52	50	50	47	58	59	59	50	49	50	45	44	46	43	55	44	52	51	56	51	40	42	42	43	44	43	39	39	41	49	50	50	42	43	44	43	48	42	39	37	41	47	50	51
1	57	58	51	52	49	56	52	55	51	61	62	65	51	50	51	49	47	49	46	52	47	56	56	56	53	44	48	46	45	44	46	41	42	42	53	49	49	43	46	48	50	49	46	42	40	45	52	54	53
1.25	56	58	51	51	53	56	54	57	53	62	62	64	50	51	52	47	47	50	48	53	48	58	58	59	54	44	47	44	46	45	48	43	43	45	51	54	50	44	45	47	48	52	47	45	41	46	54	55	52
1.5	56	56	51	51	52	57	57	58	55	64	67	66	50	52	50	51	47	53	50	57	52	61	62	60	51	45	47	45	48	48	49	44	45	47	54	58	49	43	44	47	49	51	50	47	42	49	56	57	52
1.75	64	64	57	61	57	62	54	60	55	65	66	67	57	56	58	53	54	58	51	61	52	58	60	60	59	49	56	54	52	51	54	46	47	47	56	59	55	48	51	54	53	56	56	50	43	50	56	58	59
2	62	62	57	58	55	64	55	61	56	66	65	69	56	55	56	54	52	55	53	61	53	64	64	64	58	49	54	53	50	50	53	46	48	47	56	60	54	44	48	52	52	56	52	50	43	51	58	58	56
2.25	65	65	58	62	59	66	55	62	56	66	69	65	59	58	60	56	56	57	53	65	55	62	67	63	61	55	57	56	55	52	54	49	51	51	57	64	57	49	50	55	56	58	57	50	45	53	58	61	60
2.5	57	58	57	56	57	61	54	61	56	67	72	68	56	55	56	55	54	59	56	65	55	60	65	62	54	49	54	53	52	54	56	51	53	52	60	67	55	47	49	51	56	59	60	52	48	53	60	62	58
2.75	57	56	55	51	53	58	58	58	54	65	68	66	53	53	54	52	51	53	53	62	52	62	66	61	50	44	50	50	49	50	52	46	47	50	57	63	53	45	46	47	51	54	54	48	44	51	57	58	52
3	59	60	53	55	55	64	62	67	59	69	71	71	57	53	55	56	54	59	56	63	57	69	71	66	52	48	50	51	53	55	54	51	50	48	55	65	56	47	49	50	53	56	56	52	46	53	58	57	54
3.25	70	68	60	66	60	66	59	67	60	72	73	71	64	61	62	59	59	61	57	68	56	68	74	68	66	55	63	59	58	57	57	52	52	51	56	65	65	53	54	58	61	62	61	51	46	56	61	60	68
3.5	69	67	60	66	60	69	58	66	60	71	76	72	62	59	63	58	59	61	60	71	56	66	71	62	64	54	63	58	59	58	57	54	53	54	61	68	62	52	53	58	60	64	64	53	48	59	61	61	64
3.75	67	66	63	68	61	71	61	65	60	73	76	70	63	61	61	63	60	62	59	72	60	64	75	64	65	54	64	59	59	58	59	55	52	53	60	69	61	53	54	60	59	64	63	57	47	60	62	63	64
4	70	70	60	67	64	72	60	66	59	74	78	73	66	64	63	61	62	66	61	74	58	63	76	67	65	58	65	61	62	60	63	56	56	54	60	70	65	53	55	64	64	67	65	58	49	59	64	63	65
4.25	62	64	57	61	58	67	62	66	61	73	76	72	60	57	59	58	59	64	60	71	55	64	78	67	57	51	57	54	57	57	58	53	54	50	58	67	57	48	50	52	57	62	64	56	46	58	62	60	55
4.5	70	70	61	65	62	69	62	68	61	74	75	74	65	60	62	61	62	62	60	72	56	62	79	69	66	57	63	59	58	58	59	54	54	50	54	66	63	53	55	60	60	61	64	54	45	56	62	58	66
4.75	74	73	65	68	61	71	62	68	63	77	77	75	67	63	65	62	64	65	63	74	60	65	78	70	68	60	67	63	63	62	62	59	57	54	60	71	66	54	54	65	62	67	66	56	48	58	62	61	71
5	75	73	65	69	65	74	65	70	66	79	81	75	67	63	64	65	68	67	65	80	62	67	84	69	69	60	68	64	63	64	63	60	57	53	61	72	68	54	58	64	66	68	68	59	50	62	64	66	69
5.25	73	71	63	68	63	72	66	71	65	79	80	78	67	64	64	63	63	67	62	77	60	67	84	72	69	56	65	64	63	63	63	58	57	54	61	73	65	52	57	63	63	67	67	57	48	58	66	64	68
5.5	63	67	63	61	60	65	65	71	64	80	82	73	62	60	64	61	62	65	63	75	58	66	86	70	61	55	64	60	61	65	62	58	57	56	58	75	61	51	53	59	60	68	68	60	48	62	64	63	64
5.75	70	72	67	69	67	75	67	72	67	80	83	76	67	64	65	67	69	69	68	84	63	72	87	72	68	61	70	67	68	67	69	65	63	59	67	78	67	54	59	66	67	72	72	62	51	66	73	66	68
6	67	68	64	64	64	71	66	71	65	78	82	77	64	64	65	63	66	69	66	82	61	71	88	71	62	58	67	62	65	66	65	62	60	58	63	79	63	54	58	63	65	68	71	61	48	66	68	64	65
6.25	68	68	65	64	63	70	66	71	66	79	82	77	63	64	62	63	65	66	65	82	61	71	87	72	62	57	67	63	64	64	65	60	61	55	62	78	63	52	55	62	62	71	71	60	49	66	67	66	63
6.5	69	67	65	64	67	71	67	70	66	78	83	77	65	63	63	65	67	67	66	84	62	70	90	71	62	58	68	64	67	69	67	64	62	59	65	76	66	54	56	65	67	72	70	62	50	67	68	68	65
6.75	74	75	68	71	68	76	68	72	65	82	84	78	72	67	67	68	72	71	72	87	64	75	90	72	70	64	73	70	70	68	71	68	64	57	66	81	70	54	59	71	72	75	75	65	51	68	70	67	71
7	70	68	66	63	65	72	67	73	63	81	88	76	65	65	66	67	71	69	66	87	62	73	93	72	64	60	69	67	68	69	70	67	65	60	67	85	67	54	57	66	66	73	76	65	51	68	72	69	65
7.25	75	72	68	72	67	77	68	76	68	83	86	78	70	68	69	69	71	72	73	89	65	76	95	73	69	62	74	72	70	70	71	67	66	62	68	85	70	57	59	71	72	75	79	67	52	68	74	69	68
7.5	79	79	69	75	70	79	68	73	69	84	87	78	74	69	72	72	75	74	73	93	66	75	94	75	73	67	78	75	75	73	72	71	66	60	66	83	71	57	61	74	73	76	79	65	50	71	71	69	75
7.75	74	70	68	67	69	74	69	73	66	85	88	82	69	67	69	69	74	72	72	92	66	78	98	77	67	61	73	72	73	74	72	72	68	60	72	89	69	57	61	69	70	78	82	69	55	73	76	72	66
8	76	77	69	73	65	80	68	75	69	84	88	81	72	69	69	71	75	76	75	93	64	77	95	74	72	65	76	73	74	73	72	71	67	59	66	82	73	56	62	73	71	78	80	67	49	70	74	66	72
8.25	79	73	71	74	69	79	69	74	68	84	88	81	72	71	69	71	76	74	75	94	66	77	98	73	73	66	78	75	74	75	74	72	69	63	70	87	74	59	63	74	76	79	81	68	53	70	73	72	73
8.5	78	74	71	74	72	79	70	74	66	86	89	80	72	70	72	73	79	73	76	96	66	75	98	76	73	69	80	76	77	76	76	75	68	63	70	88	72	60	64	75	76	80	83	69	53	71	74	69	74
8.75	81	76	70	75	71	81	69	75	72	88	89	82	74	70	70	74	78	78	78	98	66	77	99	75	75	68	82	77	77	76	77	74	68	61	69	87	75	60	64	75	75	79	85	69	52	70	75	67	74
9	83	79	72	75	70	79	73	78	73	89	92	85	75	70	72	73	79	77	77	96	67	79	101	78	73	68	79	75	78	77	76	75	70	60	63	85	77	59	63	77	76	77	82	67	50	71	74	68	75
9.25	77	77	72	73	71	80	70	75	68	84	89	80	74	70	71	74	80	77	75	97	64	77	98	76	75	69	78	77	78	77	76	76	68	61	69	87	75	61	63	74	76	80	85	70	51	72	75	70	76
9.5	74	72	68	71	71	77	71	75	70	88	91	82	72	69	70	74	81	75	78	97	67	78	103	78	68	67	77	74	78	78	77	75	72	62	68	93	74	59	65	76	77	81	86	73	57	76	76	72	69
9.75	83	81	73	77	72	82	79	80	75	95	96	88	76	73	72	76	84	78	80	102	68	84	103	84	75	70	82	77	80	79	81	76	73	62	66	91	79	61	64	78	76	80	88	70	53	74	78	72	76
10	84	80	74	76	76	82	73	77	71	88	94	85	77	76	75	77	86	77	79	102	68	81	107	78	78	74	87	83	80	84	80	81	73	67	71	95	80	63	69	81	80	84	88	73	54	75	78	72	80
10.25	85	83	73	78	72	83	78	81	76	94	97	91	79	72	75	76	87	78	81	102	68	85	108	84	79	73	84	77	81	82	79	79	73	64	68	93	81	61	65	79	79	83	88	72	55	77	79	70	77
10.5	84	79	75	80	73	85	74	80	70	90	95	85	78	73	75	78	86	78	84	105	70	82	106	80	78	74	88	83	84	83	82	83	74	66	73	97	82	63	69	84	82	86	90	75	56	80	79	73	80
10.75	85	83	75	79	75	85	79	83	76	93	97	89	79	75	77	81	87	81	84	107	70	87	111	85	77	75	85	80	86	83	84	81	73	66	70	96	83	64	69	80	80	86	89	74	55	78	81	72	81
11	85	82	75	79	74	86	76	82	74	93	96	87	79	74	77	81	89	82	86	107	72	86	108	79	79	76	89	85	87	85	86	84	75	66	72	98	84	64	69	84	84	89	94	75	55	79	83	72	81
11.25	84	82	75	79	74	86	80	82	77	94	98	91	80	76	77	81	90	82	85	107	71	90	112	86	79	76	86	84	86	83	85	83	76	65	69	97	83	64	68	82	83	86	90	75	56	79	82	74	81
11.5	84	78	76	78	74	84	74	79	72	90	96	84	80	74	76	80	88	79	83	106	69	84	108	80	79	75	88	84	85	85	84	83	75	67	69	95	84	64	68	84	83	86	92	74	54	77	78	72	83
11.75	88	83	76	82	77	87	77	82	75	95	98	87	81	76	77	82	90	83	86	109	71	88	112	82	82	78	89	86	87	84	87	86	79	69	74	99	86	65	70	88	86	90	93	78	55	82	83	76	84
12	85	81	79	79	78	88	77	82	73	95	100	89	82	78	78	82	94	80	88	109	72	88	113	81	82	79	93	87	90	88	89	88	80	69	77	102	87	67	71	87	88	91	96	79	56	83	84	77	86
12.25	85	82	78	78	77	90	77	83	74	95	99	87	80	79	78	85	94	81	90	111	72	87	113	83	81	79	93	88	88	90	87	88	80	69	76	103	88	67	71	89	88	92	97	79	57	85	82	76	85
12.5	81	74	75	74	76	83	76	78	70	91	97	86	77	76	74	82	90	79	87	108	70	88	113	79	77	75	89	85	86	90	88	87	79	71	73	104	83	63	70	85	85	89	93	80	58	83	84	74	80
12.75	88	84	78	80	78	86	81	85	80	97	101	93	82	78	79	84	93	83	89	110	73	91	118	88	84	77	88	86	90	88	88	86	80	68	68	101	88	66	70	88	85	89	96	80	56	84	86	76	84
13	83	76	74	76	74	83	78	81	72	96	98	88	78	73	75	81	91	80	88	109	72	89	116	83	76	76	87	84	87	87	87	85	78	69	71	102	83	61	69	84	84	89	96	78	59	84	85	76	78
13.25	84	78	75	76	74	83	80	85	78	95	99	90	82	74	75	84	94	82	90	113	71	92	117	86	76	76	88	84	92	88	90	89	81	68	75	105	85	63	72	85	87	90	99	81	59	87	87	75	77
13.5	90	85	78	82	76	87	84	85	78	98	103	92	82	79	79	84	94	83	89	112	71	93	118	88	82	82	92	88	91	91	89	90	80	70	72	104	90	66	73	90	89	92	97	80	56	84	86	76	86
13.75	84	78	77	74	74	84	82	86	79	95	100	90	79	75	75	84	95	82	89	113	74	90	119	85	76	75	89	85	92	92	91	90	82	71	74	107	87	66	69	87	86	93	102	83	57	87	90	77	77
14	92	86	80	83	80	89	79	85	76	98	102	92	85	79	80	90	97	84	94	118	74	92	120	84	82	84	96	91	93	93	92	92	81	67	72	106	92	68	75	93	92	94	103	83	59	85	87	76	87
14.25	90	83	80	81	77	87	84	87	80	102	104	93	85	81	79	85	97	83	93	115	72	95	123	88	84	84	94	90	92	94	92	90	81	71	72	106	93	68	73	92	89	94	102	82	58	86	88	78	87
14.5	84	81	77	79	76	86	82	86	79	99	102	92	79	74	76	85	96	84	93	117	74	94	121	88	77	77	88	86	92	92	94	91	84	69	74	107	87	64	73	87	88	93	104	82	60	87	90	78	78
14.75	87	83	79	82	78	88	84	86	79	101	103	94	84	78	78	88	98	85	94	118	75	96	123	88	82	82	95	88	94	95	94	91	84	71	72	108	90	66	74	89	91	94	101	82	58	87	90	77	86
15	85	77	77	75	78	85	83	83	75	98	102	89	81	77	76	86	98	81	92	115	73	93	120	83	77	78	92	87	93	95	93	91	82	70	73	111	89	65	74	90	89	93	102	85	57	88	89	77	81
15.25	88	81	79	76	79	90	84	85	79	99	104	94	82	78	80	88	100	85	96	118	76	96	122	87	81	80	93	88	98	98	96	95	88	74	79	115	92	67	76	93	92	98	108	88	63	90	92	81	82
15.5	86	80	78	77	74	87	85	85	80	103	106	96	83	79	76	88	100	84	93	115	71	96	123	90	81	81	94	90	93	96	94	91	84	69	71	109	90	67	73	92	89	93	102	84	58	87	92	79	85
15.75	93	89	81	85	80	91	86	88	83	104	109	99	88	81	81	92	102	88	96	121	77	98	127	92	85	84	96	93	98	98	96	95	85	72	74	111	94	69	75	94	92	96	106	88	61	87	91	81	86
16	96	91	83	87	81	93	89	91	86	108	108	100	89	81	84	91	104	93	100	124	78	101	129	94	88	86	100	96	98	97	100	100	87	71	75	113	97	69	78	97	97	98	109	87	63	92	95	82	90
16.25	88	84	82	79	79	90	84	87	79	101	104	93	84	81	82	90	104	85	99	124	77	98	126	89	82	83	98	93	100	100	100	98	88	76	79	115	95	67	77	94	96	98	110	88	60	93	92	81	84
16.5	95	90	85	89	83	95	89	93	85	107	110	103	90	82	83	93	107	91	101	125	78	102	130	95	90	88	100	98	100	101	99	98	89	72	76	114	98	72	78	98	96	100	108	89	62	93	94	82	92
16.75	93	90	84	87	83	93	90	92	85	106	109	100	91	81	84	93	106	91	103	126	79	102	130	93	88	86	100	97	103	100	101	99	90	72	76	115	98	70	79	97	97	103	113	88	61	93	95	81	89
17	96	90	84	87	83	96	84	89	80	104	110	96	90	85	84	95	109	92	103	125	79	100	129	89	88	91	102	99	104	103	101	102	89	76	80	115	99	71	79	100	100	104	114	90	62	93	93	82	93
17.25	92	86	86	82	84	93	89	90	81	103	107	97	89	86	85	95	109	93	102	125	79	100	129	92	87	91	102	98	104	103	101	99	89	79	78	118	101	72	82	101	99	102	112	91	64	95	95	83	92
17.5	97	90	85	89	85	97	88	92	80	104	109	98	93	88	87	96	109	94	105	131	80	104	133	89	91	92	107	104	105	105	104	102	94	80	83	121	102	76	83	104	104	104	115	93	63	99	94	83	95
17.75	95	89	83	85	84	95	91	93	85	109	110	101	91	80	83	93	107	92	104	128	79	104	133	97	86	88	100	95	102	104	103	102	91	76	77	118	98	69	79	99	97	102	114	92	64	96	97	83	88
18	94	87	84	84	84	94	91	93	86	108	112	103	88	85	83	96	109	93	105	129	82	106	135	96	83	90	101	97	106	106	103	103	94	78	80	121	101	75	83	101	101	103	118	95	67	99	98	85	90
18.25	91	85	81	80	81	92	87	89	82	104	108	97	88	81	82	93	106	91	103	127	80	102	132	91	83	87	99	96	102	105	101	102	91	76	84	119	98	72	80	99	98	102	115	91	65	97	99	83	83
18.5	93	85	86	81	82	93	87	88	79	101	109	94	91	86	84	96	108	87	101	124	75	98	131	88	87	91	105	101	102	104	101	103	92	80	78	119	99	72	80	103	101	104	111	93	59	93	93	81	95
18.75	95	86	84	85	82	92	88	91	81	104	109	99	90	85	85	96	108	89	103	126	78	102	129	91	90	92	105	102	104	105	103	102	91	77	78	120	100	72	81	101	101	102	113	91	64	94	94	82	95
19	100	95	87	90	85	97	93	94	86	111	113	106	95	86	87	98	110	93	105	130	81	106	136	98	94	94	107	101	105	106	102	104	92	77	76	120	105	75	83	104	101	106	114	94	64	97	97	83	97
19.25	101	94	88	91	88	99	95	96	91	113	116	107	96	87	90	100	114	96	108	132	82	108	139	101	95	97	108	103	108	108	108	105	96	79	80	122	106	76	83	107	104	106	118	95	66	98	98	87	98
19.5	94	83	85	80	83	92	89	90	83	109	111	100	91	83	81	96	111	91	104	127	79	104	135	91	85	90	102	97	104	108	103	104	93	79	79	124	101	71	83	101	99	104	116	95	64	100	97	86	90
19.75	97	92	89	85	83	98	97	96	90	113	113	104	95	87	87	100	113	94	107	133	82	109	141	97	87	92	105	99	110	112	108	108	98	81	81	125	106	77	87	103	104	108	122	98	69	100	101	85	91
20	95	89	87	84	84	95	94	93	88	110	115	105	92	85	88	100	113	93	108	131	82	107	138	95	89	94	107	102	108	110	107	107	96	80	81	124	105	75	87	107	103	107	118	99	67	100	102	86	95
20.25	104	96	91	92	88	101	93	98	89	114	117	106	98	89	89	101	114	97	111	136	85	110	139	100	98	97	112	107	111	111	108	109	97	80	80	123	108	78	88	110	107	110	120	96	66	101	100	85	101
20.5	102	97	93	93	90	102	94	100	90	115	117	108	98	88	91	107	118	101	116	139	90	115	143	102	94	100	111	110	114	116	112	113	104	86	89	130	110	77	89	112	112	113	128	103	71	106	106	92	97
20.75	103	95	89	90	85	100	96	98	88	112	118	107	96	87	88	100	115	97	108	133	82	111	141	101	95	96	109	106	109	109	108	107	96	79	77	125	107	75	86	108	103	107	119	95	66	101	102	86	98
21	102	98	91	93	89	101	99	101	94	118	121	111	97	87	89	102	118	99	113	138	87	117	144	106	93	96	110	105	112	113	112	114	100	82	85	129	108	73	89	109	107	112	124	100	70	105	104	90	94
21.25	106	96	91	91	87	99	95	99	88	114	118	109	99	90	89	101	116	98	109	135	85	111	141	99	98	100	112	106	110	112	109	109	96	82	79	125	110	79	88	111	105	110	121	99	65	103	99	85	105
21.5	105	98	93	92	90	104	98	99	90	114	118	108	100	91	90	104	118	100	112	137	84	111	142	100	99	98	113	110	114	114	111	109	99	82	83	125	112	81	90	114	109	112	123	100	68	103	103	87	103
21.75	102	95	92	90	91	102	94	97	87	112	117	105	97	91	90	105	117	99	113	138	85	111	142	97	99	101	114	110	115	115	113	112	101	85	86	131	111	80	89	116	112	113	123	102	68	104	105	88	102
22	106	97	92	93	92	103	98	99	90	116	117	108	101	93	92	106	119	98	113	136	87	113	143	102	101	102	115	111	115	115	111	113	101	85	82	128	115	81	90	116	110	115	124	100	67	104	105	87	106
22.25	104	95	92	94	89	102	94	96	86	113	116	106	99	90	90	105	119	99	113	139	84	112	142	96	97	100	115	111	116	114	114	113	102	84	87	129	112	78	91	114	112	114	124	101	68	105	105	88	103
22.5	106	98	95	94	92	106	96	99	89	116	119	110	102	93	93	107	121	104	116	143	87	116	143	102	99	101	117	113	118	120	117	117	106	88	90	133	114	80	93	117	114	118	130	106	73	109	107	92	103
22.75	109	101	96	97	93	107	97	100	90	115	118	108	104	95	93	111	123	105	118	143	88	114	146	101	104	107	118	115	120	120	117	117	105	87	90	130	116	83	95	120	116	118	129	106	69	110	105	90	105
23	105	98	95	93	92	106	98	100	92	115	119	111	101	94	94	109	122	103	117	141	90	115	144	99	99	102	116	115	119	120	118	117	106	89	91	134	113	80	93	117	116	119	130	108	71	111	109	92	103
23.25	109	104	98	98	93	108	102	104	96	120	123	114	106	96	97	109	124	104	118	145	90	119	148	108	101	105	117	114	118	120	117	116	105	88	87	133	117	84	97	116	115	119	128	105	74	109	108	93	106
23.5	109	101	96	97	94	107	102	103	96	120	124	116	106	94	92	108	124	104	118	143	89	120	148	105	104	106	117	114	120	120	116	115	105	86	86	134	117	83	95	117	114	118	127	105	74	109	107	92	108
23.75	106	96	95	92	91	104	103	103	93	117	121	112	100	91	89	107	122	103	118	143	89	116	146	104	94	100	113	111	119	121	118	117	109	86	87	133	114	79	94	114	110	118	131	108	73	109	110	92	93
24	104	95	93	90	92	104	99	99	93	115	122	111	101	92	93	108	122	104	116	143	90	117	147	101	97	102	115	109	118	120	116	118	106	88	90	134	114	80	95	116	114	118	131	107	72	110	110	92	98
24.25	109	103	98	95	93	107	102	102	94	119	124	113	104	94	93	109	122	104	118	144	88	117	146	103	101	106	117	115	119	121	118	116	105	87	83	131	117	83	93	119	116	118	129	105	71	109	106	91	106
24.5	110	103	97	94	94	108	101	103	95	119	123	114	107	96	96	112	126	105	119	144	91	119	149	106	104	105	121	115	122	121	119	120	107	89	89	134	118	85	96	120	114	121	132	108	72	110	109	93	107
24.75	107	97	95	92	92	105	106	104	98	121	126	115	101	93	93	110	124	106	118	145	90	119	153	108	98	102	114	110	122	123	119	119	110	88	85	138	116	81	95	115	112	120	131	107	74	111	110	93	101
25	108	102	98	96	94	107	101	103	93	119	122	112	104	97	96	112	126	107	119	144	89	118	146	102	104	107	122	116	120	123	119	118	107	91	87	133	120	85	96	120	118	121	130	108	69	108	108	91	107
25.25	112	102	98	97	92	107	101	103	95	121	125	116	107	96	96	111	125	105	119	144	89	120	150	107	104	105	120	117	120	124	118	116	105	86	84	137	118	84	96	121	116	121	130	105	69	110	109	94	109
25.5	114	107	100	102	98	111	105	105	99	123	127	117	111	101	99	115	131	109	122	147	93	122	154	108	109	111	123	122	126	126	123	121	111	92	90	140	125	91	101	124	122	125	134	111	75	114	114	97	114
25.75	116	109	103	101	97	112	106	108	100	123	128	118	109	97	98	113	128	110	122	151	91	122	153	108	108	108	123	119	125	125	123	122	109	89	87	137	122	87	100	124	118	123	135	109	74	112	113	93	110
26	115	106	99	100	97	109	105	106	97	123	122	115	107	100	97	114	129	108	123	149	89	122	150	106	108	107	123	119	125	126	122	121	111	89	89	139	122	88	99	124	119	127	135	110	70	112	110	95	111
26.25	112	104	97	98	93	110	106	106	97	123	128	117	108	95	94	113	126	107	121	150	92	121	153	108	105	108	121	116	122	122	119	119	108	88	89	136	122	86	96	120	118	124	134	107	74	112	112	94	109
26.5	116	109	102	102	100	112	105	109	101	127	129	120	111	99	99	115	130	110	125	151	95	124	154	110	110	111	125	122	125	128	125	124	112	94	90	142	124	88	101	126	121	125	137	110	75	115	114	96	114
26.75	112	105	102	98	98	111	106	107	100	124	128	118	109	99	98	114	128	108	123	149	92	123	153	110	105	110	124	118	124	127	122	123	108	90	88	140	122	87	100	123	120	124	134	110	76	115	113	96	111
27	115	107	99	100	97	111	107	107	99	123	127	119	109	98	96	114	127	107	125	149	94	123	155	111	105	110	121	119	126	127	124	123	112	89	89	140	124	86	99	123	119	126	135	111	76	114	115	96	109
27.25	113	104	102	97	100	112	104	102	97	119	127	116	109	102	101	116	132	108	124	149	92	120	155	106	109	111	127	124	126	130	124	128	115	97	95	144	124	91	100	128	125	129	137	114	75	116	114	97	113
27.5	117	107	102	101	100	115	105	106	97	125	127	117	111	102	99	118	133	110	126	152	94	123	154	106	110	112	130	125	127	129	127	126	112	95	92	143	126	90	103	127	125	131	136	113	76	116	115	97	113
27.75	115	108	104	103	100	116	105	108	97	125	128	119	112	101	103	118	133	112	128	156	97	125	156	108	108	113	127	124	130	132	129	129	116	97	96	145	125	89	104	130	127	133	143	117	78	117	119	100	113
28	118	109	105	101	100	114	107	108	99	126	130	121	115	104	102	118	133	112	126	153	94	127	157	112	111	116	128	123	129	132	126	127	113	95	91	144	128	91	104	130	125	131	138	115	76	118	115	100	116
28.25	117	108	103	102	102	114	106	105	97	124	129	119	112	103	102	118	135	111	125	154	95	124	156	108	110	115	130	126	128	131	127	126	115	97	97	144	129	91	103	130	126	132	140	116	77	116	114	98	114
28.5	118	107	106	101	103	117	108	108	99	124	130	119	115	105	104	120	137	111	128	156	98	126	157	109	113	116	131	127	131	133	128	130	117	99	97	147	130	94	105	131	128	133	142	117	81	118	116	102	116
28.75	116	107	106	100	101	115	107	109	98	122	128	119	111	103	101	120	134	114	128	156	94	125	154	110	109	114	128	124	130	130	130	130	115	96	96	144	129	90	104	128	125	133	142	116	76	117	118	98	114
29	116	106	104	101	99	113	108	110	101	125	129	120	109	98	99	117	132	113	128	153	97	126	156	109	105	110	123	120	130	130	128	128	116	94	93	145	126	88	101	126	124	131	140	116	80	117	116	98	109
29.25	118	108	107	101	103	115	107	110	100	125	129	120	112	103	101	118	136	112	130	155	97	127	156	109	111	115	129	124	129	132	127	129	116	95	93	143	127	92	103	129	128	134	142	115	79	117	113	100	116
29.5	119	109	106	105	104	117	108	110	100	128	132	120	116	104	102	120	136	114	131	158	99	127	157	112	112	118	131	125	134	132	130	129	118	96	95	147	129	93	107	132	129	133	143	118	80	117	117	100	114
29.75	120	110	106	101	102	116	109	110	101	126	130	121	114	104	102	119	134	114	130	156	95	127	158	112	110	116	130	124	133	133	128	130	114	95	93	145	128	91	104	130	128	133	141	114	78	117	118	98	117
30	119	108	106	102	102	115	108	107	100	126	131	121	113	105	103	121	135	113	131	157	96	126	158	110	112	116	133	126	130	135	130	131	118	97	94	147	131	93	106	132	127	135	141	118	81	120	118	101	117
30.25	117	107	106	100	104	115	110	111	99	124	131	121	112	105	103	121	136	114	130	157	98	126	158	110	112	116	132	128	133	135	130	130	118	98	100	150	131	93	105	132	129	137	144	116	81	122	117	101	117
30.5	120	109	109	103	102	115	113	112	105	129	134	126	115	105	105	123	134	114	132	156	97	131	161	115	114	117	128	126	132	134	130	129	119	98	93	147	130	92	106	132	128	132	140	117	83	120	120	102	118
30.75	121	111	107	103	102	119	110	111	105	128	130	121	116	105	104	122	137	116	130	158	97	129	160	113	114	118	132	129	133	136	131	132	119	98	94	148	132	93	107	134	130	138	144	117	81	121	119	100	119
31	122	111	107	104	103	118	109	112	104	128	134	125	116	105	104	121	136	115	132	157	98	129	162	114	114	118	134	127	133	136	130	133	118	97	93	148	132	93	106	134	126	136	144	117	81	120	117	101	118
31.25	122	112	109	105	106	119	112	111	103	129	134	124	116	109	104	124	138	116	132	160	98	130	161	111	117	120	134	130	135	138	134	135	121	99	99	150	133	95	110	136	132	137	145	118	85	124	120	103	121
31.5	123	111	109	106	107	120	108	112	100	127	132	123	117	106	105	124	138	114	133	159	99	130	159	113	116	120	137	132	135	137	132	133	119	99	97	150	133	95	108	135	133	139	146	121	83	121	119	103	121
31.75	122	115	111	106	107	122	117	117	110	135	140	130	119	107	104	125	141	120	136	162	102	135	166	120	117	117	134	127	138	138	136	134	122	99	99	151	135	96	108	133	131	140	148	120	88	123	124	107	119
32	123	113	112	109	107	122	111	116	107	130	135	126	118	107	104	125	139	118	136	163	103	133	162	114	117	121	138	133	138	139	134	136	125	102	100	150	135	97	111	138	134	142	150	123	87	124	123	106	121
32.25	119	109	109	102	103	117	112	112	102	128	134	124	114	105	104	123	138	115	131	160	99	129	163	115	111	118	130	128	136	136	133	133	120	100	98	149	130	93	110	134	131	137	145	120	84	124	120	107	113
32.5	118	108	107	103	103	119	114	113	103	130	136	125	116	104	103	121	137	119	132	160	101	132	162	117	109	117	128	126	135	138	134	134	123	100	98	152	131	93	110	134	130	137	147	121	89	124	124	105	113
32.75	121	107	110	102	103	119	111	109	101	127	134	122	117	107	103	122	138	116	132	160	98	128	160	111	115	119	132	130	135	137	132	133	121	102	96	153	131	94	110	135	131	139	145	120	83	122	118	103	120
33	126	118	109	109	106	120	115	114	105	134	138	130	122	106	108	126	142	117	135	162	101	135	165	119	119	124	137	132	136	140	135	135	122	102	94	153	138	98	112	139	133	141	148	120	87	124	122	107	123
33.25	127	117	116	112	109	124	112	114	106	133	137	127	123	109	109	127	143	123	140	167	104	135	164	116	122	126	140	136	138	143	138	138	128	102	104	153	140	101	113	141	138	145	152	126	90	126	126	108	125
33.5	126	115	113	110	109	124	113	115	105	132	135	127	120	108	108	127	142	122	138	166	103	133	163	115	122	122	138	134	141	141	139	139	127	103	103	154	138	96	114	139	139	143	151	125	88	125	124	112	124
33.75	124	113	111	105	104	122	116	114	106	133	137	127	118	109	107	125	141	120	136	163	101	134	165	118	118	119	135	129	139	142	139	136	124	101	97	153	137	97	112	136	134	141	149	123	87	124	123	108	121
34	119	111	110	106	105	121	116	115	104	133	137	127	117	106	105	125	139	121	136	165	101	134	164	117	114	119	134	127	138	140	137	139	125	102	102	154	134	95	109	137	134	142	152	125	89	128	126	108	115
34.25	126	114	113	108	110	126	115	115	105	131	136	126	121	111	107	125	144	122	138	165	102	134	162	116	121	124	140	137	141	142	136	140	126	105	104	153	140	96	113	140	137	143	152	126	89	127	123	106	124
34.5	124	111	110	105	107	117	116	115	107	133	140	129	117	109	107	125	140	119	134	161	99	133	166	119	117	121	135	130	138	142	137	136	124	104	98	154	135	98	111	139	132	141	148	122	88	126	122	109	124
34.75	124	115	113	109	109	124	115	117	108	134	141	129	119	110	108	129	145	121	140	167	105	136	166	119	119	123	137	134	141	146	140	140	128	105	105	159	140	99	112	142	140	146	156	128	93	131	128	112	123
35	123	112	114	106	107	122	116	116	107	134	138	131	118	108	106	126	143	122	140	166	103	137	167	118	114	120	135	131	142	142	139	139	127	103	103	158	136	96	113	139	135	145	154	128	92	129	128	113	116
35.25	130	121	117	112	111	128	119	118	107	135	139	130	123	114	110	130	145	124	142	168	106	137	166	119	124	127	143	139	143	146	142	143	128	105	102	156	143	102	116	145	139	146	155	128	91	128	125	112	128
35.5	126	114	113	107	109	124	119	119	107	135	141	129	121	109	109	128	144	122	140	167	103	137	168	122	117	121	139	132	142	145	141	141	130	104	104	156	138	99	114	140	138	146	154	127	91	129	129	113	122
35.75	128	117	116	109	110	123	116	116	105	134	140	129	123	110	109	129	144	121	139	166	102	137	166	116	123	124	139	135	139	145	138	140	127	105	99	156	140	99	115	143	137	145	153	122	89	127	124	111	126
36	131	122	118	115	114	131	121	121	107	136	143	135	126	115	112	132	148	125	145	172	107	138	167	119	124	127	145	137	146	148	144	143	132	107	106	159	143	103	117	147	143	150	157	129	94	131	128	114	129
36.25	125	115	112	107	109	123	121	118	109	133	143	129	119	109	107	127	144	123	141	168	105	138	170	120	115	121	135	132	143	145	142	140	129	105	102	159	138	99	115	138	135	145	157	128	94	128	128	112	119
36.5	129	120	117	113	111	128	123	123	112	140	143	135	123	110	109	132	148	127	145	172	108	145	171	124	121	124	140	135	145	147	143	143	130	106	103	159	139	99	118	142	140	149	158	128	95	131	129	114	121
36.75	125	114	115	108	109	125	121	118	108	135	141	131	122	111	108	130	145	123	143	168	107	140	172	122	116	120	137	132	144	149	143	142	128	106	106	158	139	97	114	143	138	149	159	129	96	132	130	117	118
37	135	124	121	119	115	132	122	124	112	140	144	135	129	115	114	135	151	129	147	174	111	142	172	126	129	129	146	141	148	147	148	145	133	108	106	160	147	105	121	149	145	153	158	131	96	132	129	114	128
37.25	130	115	115	109	111	124	119	118	109	134	141	133	124	114	110	131	146	124	140	168	103	140	172	122	125	126	141	136	144	148	140	140	128	107	99	162	143	101	116	144	139	147	152	129	93	130	126	114	129
37.5	127	117	117	105	109	125	123	119	110	136	142	129	121	111	108	131	146	121	141	169	105	136	170	121	121	124	140	134	145	147	142	144	130	106	102	157	139	99	115	143	137	149	155	127	95	130	126	114	123
37.75	127	117	114	110	109	125	128	123	114	141	146	136	122	108	108	131	147	122	144	170	107	142	173	127	117	122	137	131	145	149	141	145	131	106	101	161	140	101	115	140	138	146	158	128	97	133	131	116	120
38	134	126	120	116	116	132	127	125	118	145	147	138	129	116	114	135	148	128	144	174	109	146	175	130	129	130	146	140	148	151	144	145	131	106	103	165	146	105	121	146	143	152	159	132	98	134	132	118	132
38.25	131	121	119	116	114	131	130	129	119	147	152	141	126	111	112	133	148	131	148	174	110	148	179	131	122	126	141	136	150	151	147	148	135	108	104	165	143	103	120	144	140	149	163	133	102	136	135	121	122
38.5	134	126	120	119	115	132	123	125	114	139	144	137	130	115	115	135	150	130	149	176	110	145	172	127	127	130	146	141	149	151	146	148	135	108	108	163	146	106	122	149	146	155	160	132	99	134	132	116	128
38.75	131	119	118	113	112	130	125	125	116	142	146	136	125	111	111	132	148	129	146	174	108	144	175	126	118	124	142	135	149	154	146	147	136	109	106	163	144	103	120	145	143	151	164	133	100	135	133	119	122
39	135	124	120	117	114	133	131	128	119	145	149	142	129	113	113	135	152	129	150	175	111	149	177	133	126	127	144	138	151	151	147	147	136	109	104	165	145	104	121	148	143	152	161	134	102	137	133	120	127
39.25	133	123	121	116	114	132	127	128	118	143	148	138	128	114	113	133	152	131	148	176	113	147	174	130	125	128	143	138	150	154	149	148	134	108	106	164	144	105	123	147	145	155	164	133	102	137	136	122	127
39.5	137	127	121	119	117	134	125	125	116	142	148	136	131	119	116	134	153	132	150	178	110	147	173	126	131	133	149	144	153	154	150	150	135	111	105	163	150	105	124	153	149	155	164	134	100	137	132	119	133
39.75	132	120	120	112	114	130	127	124	114	141	147	136	127	114	113	135	151	129	149	175	109	145	174	125	122	126	143	139	149	155	148	147	136	109	108	166	146	103	121	148	143	154	163	134	101	137	134	122	124
40	139	128	122	123	120	137	126	126	115	144	148	140	131	118	119	137	154	134	154	180	115	149	176	126	130	133	150	147	153	156	151	152	139	113	111	163	148	108	125	155	153	159	166	138	104	139	136	121	133
40.25	134	119	121	111	114	127	126	120	112	139	149	134	126	115	113	134	150	126	147	174	107	144	174	127	122	125	141	137	152	154	147	146	135	112	104	164	146	104	121	147	143	151	160	131	101	135	133	120	125
40.5	136	123	125	116	120	133	122	125	114	141	147	137	129	121	118	137	154	130	150	177	112	148	175	127	129	133	149	145	152	156	149	153	137	113	111	168	151	106	125	154	148	158	164	135	103	138	134	121	131
40.75	134	125	122	117	117	132	128	129	118	145	148	139	127	116	115	135	152	133	150	178	114	149	177	129	125	129	144	140	153	155	152	152	138	110	110	166	147	105	124	150	148	156	166	138	106	141	137	121	126
41	133	127	123	117	115	134	130	129	119	146	149	140	129	115	115	136	153	133	152	180	113	151	178	131	125	127	144	139	154	156	151	152	136	111	108	166	146	105	123	148	148	157	166	138	106	139	138	123	125
41.25	136	123	125	116	117	132	124	123	114	140	145	136	130	118	116	138	154	130	150	176	110	145	174	125	129	131	148	144	153	156	149	150	138	111	106	167	150	107	123	153	148	156	162	136	101	136	134	119	133
41.5	134	124	122	116	116	132	130	130	119	146	149	141	129	114	114	136	152	131	152	179	114	150	178	129	123	129	143	138	154	158	150	151	140	112	108	169	147	105	124	148	148	155	168	137	106	139	139	124	125
41.75	137	128	123	120	119	135	128	128	119	146	151	141	133	119	117	139	153	132	152	179	113	148	177	132	132	133	150	143	154	155	153	152	138	112	107	167	153	107	125	154	149	158	166	135	102	138	135	124	133
42	142	129	128	124	122	142	132	131	118	147	151	143	138	122	121	143	157	136	156	184	113	149	178	132	136	138	154	148	159	159	154	157	143	115	112	169	155	111	129	158	153	163	168	140	107	140	141	126	137
42.25	139	130	126	119	118	133	131	132	120	147	151	142	134	119	118	139	155	135	153	181	114	151	178	133	132	134	150	145	156	159	153	154	138	113	107	167	152	110	127	154	150	160	167	137	103	137	137	122	134
42.5	136	125	123	117	117	133	132	130	122	148	150	142	132	116	116	138	155	132	154	180	114	151	181	132	125	133	148	141	157	158	153	154	140	114	109	170	149	107	129	152	148	157	170	138	108	141	140	124	128
42.75	138	126	128	119	120	136	129	126	117	144	150	141	135	121	119	140	158	134	155	180	111	146	178	128	132	136	153	148	158	157	154	154	140	114	109	169	153	110	127	158	152	160	168	138	106	138	135	124	136
43	139	125	123	118	120	133	126	124	114	142	147	139	132	120	118	138	158	132	153	179	111	148	176	125	132	132	152	147	154	160	152	152	139	115	108	169	150	107	126	157	150	161	167	136	105	140	134	124	134
43.25	144	134	131	129	125	143	131	134	121	152	154	145	136	121	121	143	160	140	159	189	119	153	180	133	136	137	155	148	160	161	157	157	146	114	112	170	155	112	128	159	156	165	174	144	111	145	142	127	137
43.5	139	127	127	119	119	133	129	128	119	147	153	142	132	121	118	140	156	132	154	180	112	152	181	133	132	135	152	146	157	162	154	152	139	113	107	171	154	110	128	161	151	160	166	138	108	141	139	127	137
43.75	138	128	127	121	118	137	130	130	119	149	154	146	133	121	118	141	158	138	156	185	118	153	181	133	130	134	151	146	159	163	155	156	143	117	114	171	153	108	126	160	154	164	172	142	110	146	141	128	133
44	138	126	125	117	117	133	136	131	124	148	153	144	131	115	117	138	156	133	154	181	116	150	181	136	123	133	147	140	158	161	155	153	140	114	109	170	151	106	127	152	148	157	167	139	109	140	140	125	127
44.25	142	131	127	123	120	139	133	132	121	149	155	145	136	122	120	142	158	135	157	184	116	151	181	133	134	137	153	148	158	160	152	153	141	114	109	172	157	111	128	157	153	162	169	139	109	142	140	126	138
44.5	144	133	129	125	124	140	133	133	122	149	154	145	139	124	121	144	161	139	160	187	118	155	182	133	137	141	157	151	161	165	157	158	145	118	114	173	158	113	132	161	156	166	174	143	111	145	142	129	138
44.75	144	132	132	124	123	140	130	131	120	147	154	145	138	123	122	145	161	138	159	187	117	156	181	130	137	139	157	150	162	165	158	159	145	119	115	171	158	113	131	163	157	164	174	143	108	146	140	130	138
45	144	134	129	125	123	140	139	137	127	155	157	151	138	121	122	142	160	139	159	186	117	157	185	140	134	136	153	146	163	164	159	159	145	115	112	172	157	110	130	158	154	163	172	144	113	144	142	128	138
45.25	144	132	130	126	123	140	133	135	123	150	153	146	137	123	123	144	160	141	159	189	118	155	181	134	136	137	155	150	161	165	158	158	146	118	113	172	158	114	131	162	157	167	176	145	110	147	143	130	138
45.5	146	134	133	125	127	142	135	134	123	151	153	145	141	126	124	146	162	141	161	188	119	154	183	133	139	141	158	153	161	167	161	159	147	118	116	173	160	115	133	165	159	166	176	143	111	144	142	130	140
45.75	145	132	133	126	126	142	132	135	122	149	156	144	140	128	124	146	163	139	160	188	118	154	181	134	137	140	158	153	164	167	160	160	149	120	116	175	159	114	130	163	158	170	174	144	110	144	142	129	141
46	143	132	130	122	123	140	132	131	121	151	158	145	139	126	122	144	160	135	159	184	115	154	183	136	137	141	156	150	162	163	158	158	145	119	110	172	159	114	130	162	156	165	172	141	111	144	143	130	140
46.25	144	132	129	124	124	137	134	134	123	151	154	147	139	124	121	145	161	137	158	185	115	154	181	135	136	137	155	150	161	165	157	157	145	116	111	175	158	113	130	162	156	164	171	143	110	143	140	128	138
46.5	143	133	132	125	126	141	134	135	121	151	155	145	139	124	124	146	162	138	161	188	118	156	185	136	137	138	156	151	164	167	160	162	148	116	116	174	158	112	132	164	158	167	176	145	113	147	143	131	137
46.75	145	131	132	125	126	141	133	134	122	150	155	145	137	127	124	149	164	137	161	190	119	157	184	133	138	139	156	153	165	167	160	162	146	120	118	176	160	113	132	166	160	167	175	147	114	148	144	132	142
47	143	132	130	124	123	141	141	137	127	152	160	149	139	122	120	145	163	141	161	188	119	159	187	138	132	139	153	149	165	167	162	162	148	121	114	177	158	113	132	163	156	166	175	146	117	148	147	133	135
47.25	144	131	130	122	122	139	133	133	123	150	155	147	139	125	121	146	162	134	158	185	115	154	185	135	137	141	155	152	162	165	159	157	144	118	110	173	159	113	132	162	157	167	172	142	110	144	141	130	140
47.5	141	131	131	124	124	141	138	137	127	155	160	150	140	124	121	147	163	138	160	188	118	159	188	140	134	138	154	150	165	168	161	163	149	119	112	177	159	112	132	162	156	166	176	144	117	148	147	133	138
47.75	147	135	135	127	128	147	138	137	127	153	161	150	141	127	127	148	168	143	166	193	123	160	186	138	141	142	159	154	168	170	163	163	152	122	121	178	162	115	135	167	164	172	180	152	119	151	148	138	139
48	143	133	135	123	128	142	135	134	124	150	158	147	141	130	126	148	164	138	161	188	119	157	186	137	139	143	159	153	164	170	162	164	150	125	118	177	162	118	135	170	160	170	176	147	116	149	144	137	142
[truncated: 47 more columns]

## Sheet: Ts1Cje_Rep3
Plate Type	PM-M4
Plate Type	PM-M4
Group	Ts1Cje
Replicate no.	3
Hour	A01	A02	A03	A04	A05	A06	A07	A08	A09	A10	A11	A12	B01	B02	B03	B04	B05	B06	B07	B08	B09	B10	B11	B12	C01	C02	C03	C04	C05	C06	C07	C08	C09	C10	C11	C12	D01	D02	D03	D04	D05	D06	D07	D08	D09	D10	D11	D12	E01
0	46	48	43	42	39	43	39	44	44	45	48	61	48	37	39	39	37	38	36	45	39	42	41	53	43	38	34	34	34	34	34	34	39	34	45	46	39	36	32	34	41	38	32	36	36	35	41	42	39
0.25	49	52	46	46	46	47	42	50	51	57	52	60	47	39	40	41	39	43	41	47	44	48	46	56	45	42	35	36	36	38	38	39	40	39	45	46	41	37	33	35	41	37	36	38	39	39	46	45	42
0.5	51	54	47	49	50	48	47	55	50	58	55	63	52	42	46	47	41	47	42	49	48	51	49	58	51	45	39	40	41	39	45	40	41	40	47	48	43	43	37	37	45	40	39	41	42	44	48	46	45
0.75	54	57	52	50	52	50	51	57	55	63	58	65	54	46	45	45	46	50	44	50	51	55	51	61	49	48	41	39	46	42	48	43	47	41	51	51	46	44	38	39	46	42	42	42	43	45	50	52	48
1	58	55	53	53	54	55	52	59	52	64	60	67	58	46	50	49	45	48	47	55	52	57	53	63	55	50	46	43	47	45	49	46	48	44	51	52	48	46	39	41	46	43	47	44	46	47	52	53	49
1.25	62	59	56	56	56	57	55	66	59	72	63	72	59	51	51	52	50	50	50	57	55	60	58	67	58	50	48	48	48	46	52	48	52	46	54	55	52	49	41	44	51	46	48	47	48	52	56	54	52
1.5	68	66	62	60	61	59	57	63	58	68	63	72	68	56	55	55	54	52	52	61	59	59	58	69	66	50	53	52	51	50	57	51	51	49	55	60	56	54	48	50	51	52	51	47	46	53	56	57	58
1.75	63	60	57	57	57	59	54	62	56	70	62	70	62	52	53	46	50	52	52	60	58	60	56	67	56	48	50	48	52	49	56	49	53	46	55	56	53	49	42	44	52	48	50	49	49	52	57	54	49
2	73	67	63	65	64	66	61	71	63	77	69	77	72	55	59	52	56	59	55	66	62	66	62	73	64	53	55	53	53	51	59	54	56	48	55	56	60	55	47	50	54	54	54	51	50	55	61	59	56
2.25	68	66	63	60	63	63	61	74	64	79	74	76	67	56	55	52	55	59	56	66	63	69	61	72	62	53	51	52	54	52	60	55	58	51	55	61	56	49	46	49	53	53	53	51	49	58	64	59	53
2.5	73	70	70	63	67	65	59	68	60	75	71	75	74	63	61	54	61	57	57	66	64	63	62	72	68	57	59	58	55	58	63	58	55	55	58	65	60	54	54	56	56	57	59	53	48	58	62	59	61
2.75	69	64	65	59	65	62	60	68	61	78	69	74	70	56	57	53	59	58	58	67	63	64	64	70	64	55	57	55	55	55	64	56	55	53	57	62	56	52	49	52	57	52	56	53	49	55	62	60	56
3	69	66	67	62	66	66	61	72	64	79	70	77	70	58	58	56	61	59	56	71	63	70	68	72	62	53	57	55	56	57	65	60	61	54	61	65	58	52	49	54	58	54	59	56	51	61	65	63	54
3.25	68	65	65	57	65	64	56	66	59	77	70	73	59	57	54	51	59	56	56	67	62	67	65	71	60	55	54	53	54	55	65	58	58	51	58	66	56	52	46	51	54	53	58	53	48	58	58	60	54
3.5	68	67	66	63	64	67	62	74	65	81	73	77	62	56	56	54	61	58	58	71	62	69	65	73	62	56	58	53	56	54	65	58	61	51	57	60	59	50	47	51	57	51	56	53	51	61	60	57	54
3.75	71	68	69	62	68	66	60	71	64	80	72	75	63	61	58	54	62	58	59	68	64	69	67	72	65	57	59	56	57	59	67	60	59	57	58	64	59	53	49	55	58	55	61	53	50	59	63	62	58
4	74	68	68	62	68	67	61	73	62	82	74	76	64	62	59	56	65	58	59	70	65	69	66	70	68	59	58	57	58	59	69	62	59	55	55	66	60	54	47	55	59	56	61	56	49	61	62	62	58
4.25	72	69	73	66	70	72	64	77	63	86	72	79	68	62	60	56	67	61	59	74	68	71	69	75	68	59	61	57	60	62	71	63	62	56	61	68	61	58	52	56	62	59	63	57	51	63	66	63	59
4.5	76	71	73	69	72	73	64	78	68	86	74	80	67	63	63	56	67	61	63	79	71	74	72	78	69	58	61	59	62	60	74	66	64	57	60	67	63	54	54	57	65	61	68	61	53	65	67	65	59
4.75	79	74	76	70	75	76	66	79	66	89	75	80	71	65	63	60	71	63	66	78	71	75	74	76	74	63	66	64	62	65	74	67	66	61	62	70	63	59	57	60	64	61	68	63	52	66	67	64	64
5	77	72	75	69	75	72	66	77	66	90	77	80	68	67	64	60	70	62	64	78	70	75	74	78	72	64	64	60	63	65	74	68	64	60	61	69	63	59	56	60	65	62	67	61	53	66	66	65	63
5.25	75	73	76	69	75	76	68	82	68	91	78	82	68	65	65	61	73	67	66	83	72	78	75	78	69	65	68	62	64	67	77	70	68	60	63	72	63	58	56	61	66	61	71	64	56	70	70	67	59
5.5	78	75	79	70	77	76	68	81	67	92	78	81	68	68	65	60	73	65	67	82	70	78	77	79	73	65	65	62	64	67	77	69	66	61	61	71	63	59	54	60	66	62	70	63	51	69	67	66	61
5.75	77	74	77	69	75	78	70	83	71	96	80	81	68	66	65	62	73	66	67	85	73	81	77	80	72	66	68	62	66	67	80	72	70	61	64	69	66	59	55	61	69	61	70	64	57	70	68	67	62
6	77	77	77	72	76	80	72	85	70	96	80	83	69	65	65	63	74	69	68	89	75	80	78	80	73	65	67	62	66	68	80	72	72	62	64	70	67	58	55	60	72	62	73	67	56	71	68	68	61
6.25	74	74	76	70	75	80	74	89	72	99	83	86	66	63	64	60	75	71	65	90	71	87	79	82	66	63	67	60	66	66	82	71	71	61	63	70	65	57	53	58	70	57	69	65	55	69	74	67	55
6.5	80	76	81	70	78	80	71	89	74	99	84	82	71	71	67	63	77	67	70	85	73	86	78	80	74	68	69	64	69	69	81	73	73	64	64	70	67	62	56	65	68	62	71	65	56	71	72	68	65
6.75	81	77	80	71	72	77	69	86	71	95	81	85	73	68	67	64	76	66	68	87	75	83	79	83	73	66	69	64	68	72	82	76	69	66	64	73	68	60	58	65	70	64	72	68	56	73	71	69	63
7	81	78	83	76	73	83	76	94	76	105	85	89	74	70	70	67	80	76	74	92	78	90	84	85	74	70	71	63	73	74	87	78	77	64	65	73	69	64	60	64	76	63	77	71	59	75	77	71	62
7.25	83	76	84	73	73	81	72	88	73	100	82	86	73	69	67	66	80	69	68	93	76	85	82	83	76	71	70	64	69	76	86	77	73	66	66	79	68	62	59	66	75	65	78	68	56	77	73	69	64
7.5	87	79	85	72	76	82	72	87	73	100	83	84	75	74	69	65	82	67	69	89	76	87	83	80	76	70	72	66	69	75	85	76	72	66	65	76	72	64	57	66	71	67	74	67	54	75	72	67	65
7.75	82	80	86	76	75	86	74	94	75	107	87	88	75	72	68	65	81	72	72	93	77	89	87	87	70	71	73	66	71	77	85	78	77	67	66	76	69	65	59	66	74	65	73	70	57	76	73	71	68
8	83	80	85	78	77	85	77	98	79	110	88	90	74	73	72	68	84	74	75	96	78	92	87	86	64	73	73	66	74	79	87	81	79	68	67	75	70	65	60	66	76	65	77	73	59	79	79	73	64
8.25	85	83	90	82	77	90	78	99	79	107	91	93	80	73	72	69	85	77	77	100	81	92	90	89	72	73	77	69	76	77	90	83	81	70	69	78	73	67	63	68	83	69	83	75	61	81	77	74	69
8.5	84	83	88	79	76	88	76	96	76	107	86	93	76	71	72	69	85	75	75	101	85	90	88	88	70	74	76	69	73	77	89	83	79	70	71	81	72	65	63	71	82	71	84	75	58	79	76	72	68
8.75	87	80	87	73	74	83	73	90	72	101	84	84	75	72	69	64	81	68	71	93	77	88	84	79	70	72	73	68	70	78	84	77	73	67	64	78	70	67	60	67	75	68	76	69	52	75	71	67	67
9	89	83	92	82	78	92	76	99	76	108	86	93	79	74	72	71	86	77	76	102	83	92	89	89	73	76	81	70	77	80	91	86	81	70	69	83	73	66	64	71	82	71	85	75	58	80	78	72	68
9.25	89	85	92	81	80	89	79	102	82	111	90	91	80	75	71	70	88	77	75	100	81	95	90	89	74	77	80	70	75	82	92	85	79	72	67	81	76	68	62	70	81	69	81	74	59	82	76	73	71
9.5	91	87	93	84	80	90	81	102	79	112	89	91	80	76	73	70	90	77	79	102	82	96	94	89	72	76	79	71	78	83	93	86	81	71	69	82	74	69	66	74	83	72	85	75	58	82	78	73	70
9.75	88	82	91	80	78	89	80	101	79	111	90	90	78	76	73	69	92	74	77	100	80	99	91	88	72	77	78	69	77	83	90	86	80	70	67	81	74	68	63	72	81	68	81	73	58	82	78	72	69
10	85	84	93	82	80	90	79	100	76	110	88	92	78	75	72	69	90	76	75	104	83	95	92	90	68	78	78	67	78	81	91	85	82	72	69	83	71	68	63	72	85	70	86	76	60	81	78	74	69
10.25	89	84	94	82	80	90	80	101	79	111	89	93	81	76	74	71	90	78	78	104	83	97	92	89	71	79	82	68	78	84	93	88	84	70	69	82	75	69	65	73	83	72	86	78	58	83	80	72	69
10.5	91	85	96	81	80	95	81	104	81	113	92	94	81	78	75	73	92	78	81	107	85	98	95	91	74	81	83	73	80	87	96	88	85	73	72	87	79	68	65	76	88	74	89	79	61	87	82	76	69
10.75	92	87	96	86	84	97	82	107	83	118	91	95	83	76	75	72	94	81	80	106	83	101	94	93	72	79	82	72	81	88	96	90	87	75	71	85	76	68	66	75	88	73	89	81	60	86	82	73	69
11	92	90	97	85	82	96	84	107	84	118	94	96	83	77	76	72	93	79	81	107	84	103	96	93	75	81	83	71	80	90	97	91	85	75	69	83	76	69	67	74	85	72	87	79	59	86	82	73	72
11.25	93	90	98	88	85	98	87	112	87	122	95	98	86	80	79	75	97	85	87	112	87	106	100	95	74	85	86	72	84	90	99	92	92	80	72	88	80	71	70	77	91	73	90	84	63	89	85	78	71
11.5	95	90	98	88	85	98	83	109	84	118	94	96	86	83	78	75	98	83	86	110	87	100	97	93	77	83	85	74	82	89	99	92	90	75	71	89	79	73	70	79	89	76	91	83	62	89	84	76	75
11.75	92	89	98	84	84	96	83	104	78	114	91	95	83	80	77	75	95	79	82	108	85	99	97	91	73	83	83	74	79	87	95	90	89	76	69	88	76	72	69	76	90	74	92	80	62	88	81	75	72
12	99	92	100	83	87	95	84	104	82	117	94	95	85	81	77	76	99	79	85	109	85	99	99	92	77	86	86	74	83	91	98	93	84	76	70	89	80	74	69	79	87	76	90	81	60	85	80	74	71
12.25	100	94	102	92	88	103	88	114	90	124	100	101	90	81	80	78	99	85	85	114	89	109	101	96	79	85	88	76	84	92	101	95	92	80	72	92	82	73	70	80	92	75	91	83	62	89	87	78	76
12.5	96	94	101	91	88	102	87	109	85	121	93	102	89	82	81	78	99	87	89	116	89	104	100	94	80	87	88	76	87	95	101	98	92	79	75	94	82	75	71	82	94	81	97	86	64	91	84	79	75
12.75	99	93	104	89	88	102	87	111	86	121	95	101	88	81	80	76	99	85	87	115	88	105	100	96	79	86	90	76	86	93	101	97	92	79	72	91	83	74	72	81	91	77	95	84	63	90	84	75	75
13	101	96	107	93	92	105	91	117	91	128	99	102	94	85	82	80	104	88	91	118	91	112	105	98	80	91	93	78	89	98	103	100	97	82	75	96	84	78	73	84	95	79	98	88	66	95	89	81	77
13.25	103	97	107	95	92	107	94	120	93	129	103	104	92	85	81	80	104	87	91	119	92	113	103	100	81	90	91	76	87	96	103	101	95	80	73	95	82	75	74	84	92	78	97	87	64	94	89	78	77
13.5	105	100	108	97	95	109	91	117	92	129	99	104	95	87	84	83	105	90	95	121	94	110	105	103	84	94	95	82	90	98	106	102	99	83	77	97	88	79	76	86	98	85	103	89	67	96	89	81	80
13.75	101	95	107	95	92	108	93	119	91	127	100	105	92	85	85	79	104	89	92	120	92	114	104	99	79	89	91	76	91	98	105	101	98	84	74	97	85	76	75	85	96	79	97	90	64	95	90	79	76
14	108	100	112	101	98	109	92	121	91	130	99	106	98	88	88	84	107	93	93	126	97	115	107	101	85	95	97	83	92	100	107	103	100	82	77	98	90	82	77	91	101	85	106	91	66	96	89	81	81
14.25	108	100	111	99	97	112	93	119	92	128	100	108	100	89	86	85	108	92	95	126	96	111	107	98	88	95	97	83	93	100	108	103	100	85	78	100	90	79	80	90	100	86	106	92	68	97	89	83	83
14.5	109	103	114	98	97	110	93	119	92	130	100	108	99	88	87	84	108	92	96	123	98	117	108	99	88	94	98	83	94	101	108	104	99	86	78	102	90	81	79	89	102	85	106	92	66	97	94	84	83
14.75	107	103	113	100	98	111	98	124	96	132	106	109	98	89	89	86	108	95	97	126	96	118	111	101	85	94	97	82	94	102	111	105	104	87	79	102	92	80	80	91	102	85	105	95	69	100	95	86	81
15	106	100	112	100	99	111	98	123	97	134	104	107	98	86	88	83	109	94	98	128	95	118	113	100	81	95	97	80	95	104	110	107	104	86	77	101	89	81	78	86	99	83	104	95	68	102	95	85	75
15.25	106	100	110	99	99	111	97	124	95	133	106	106	98	88	87	84	111	95	96	125	96	117	110	100	83	95	97	80	93	104	109	105	103	85	78	102	90	81	79	89	100	84	103	93	69	101	93	82	79
15.5	108	102	114	99	99	112	98	125	97	133	104	109	100	89	88	86	109	93	99	126	96	118	112	102	85	98	98	82	95	106	110	109	105	86	79	101	89	83	79	89	100	87	104	95	68	101	95	85	80
15.75	107	103	113	98	97	111	95	122	92	132	104	106	100	89	86	83	111	92	97	125	95	116	109	99	86	95	100	84	94	102	109	104	103	86	78	102	91	80	78	90	103	86	105	91	66	99	91	80	80
16	110	105	115	100	101	113	98	126	96	134	105	110	101	91	89	86	113	96	98	128	99	118	113	100	88	97	100	84	97	105	111	109	105	87	78	104	90	83	78	92	105	86	109	96	69	101	94	83	82
16.25	109	103	115	102	101	113	99	127	99	136	105	111	101	90	89	86	112	95	100	127	99	121	113	101	88	99	99	82	98	106	112	111	107	85	79	105	92	83	81	92	105	87	108	96	70	104	96	84	83
16.5	108	103	115	100	101	114	99	127	97	136	107	112	101	89	90	85	113	95	100	129	96	121	113	101	84	98	99	82	98	106	112	110	107	89	80	103	90	83	82	92	102	85	107	98	69	104	98	84	79
16.75	109	102	114	99	101	113	99	126	95	138	107	109	100	91	89	87	113	92	99	127	98	121	113	102	85	99	98	82	99	108	110	109	105	88	78	105	92	83	80	91	101	85	105	97	67	104	97	84	81
17	112	105	115	101	102	115	98	124	94	137	104	110	101	92	90	88	112	95	102	130	98	117	113	99	88	100	102	88	97	107	110	109	105	89	79	107	93	85	83	94	105	90	108	97	68	104	95	84	85
17.25	111	105	117	100	103	113	98	124	94	133	104	107	102	91	89	88	111	89	99	128	96	117	112	99	89	99	101	85	98	107	109	109	102	89	76	107	93	84	80	95	103	90	107	97	66	100	94	82	84
17.5	113	106	116	105	105	118	103	131	102	141	110	114	103	92	92	90	116	98	105	134	100	125	116	105	86	103	102	84	102	111	114	112	112	92	83	108	93	87	84	95	106	87	111	101	72	107	102	86	80
17.75	114	106	117	105	106	121	104	134	102	140	109	114	105	91	94	91	117	99	104	135	102	123	117	104	88	102	103	87	101	111	115	116	110	92	80	109	95	87	84	96	108	90	110	101	71	108	97	86	85
18	118	112	122	110	107	121	103	130	97	139	109	115	109	94	93	91	116	100	107	135	102	122	116	105	96	104	107	88	101	109	116	117	111	95	82	111	98	86	85	99	111	94	117	102	72	107	97	86	88
18.25	116	111	121	106	107	121	102	132	99	139	108	115	108	94	94	92	118	99	105	138	101	125	117	103	92	104	107	89	102	112	116	114	111	92	81	112	97	87	87	96	110	94	116	102	72	109	99	88	86
18.5	116	109	120	105	106	119	104	133	103	142	111	115	107	94	93	91	121	101	106	135	103	126	121	106	89	105	108	87	103	113	116	117	116	93	83	111	96	89	83	99	110	92	114	103	73	109	102	88	85
18.75	119	113	125	111	111	128	110	137	108	144	113	120	112	97	99	95	123	104	111	142	108	130	123	108	94	108	111	91	107	116	120	120	120	98	86	114	102	88	91	103	115	97	119	108	76	113	104	90	90
19	113	106	121	104	106	120	106	133	104	143	110	113	107	93	93	92	118	98	107	137	101	126	120	106	90	106	105	86	103	115	113	116	112	93	81	111	95	86	85	98	110	91	113	102	71	110	101	86	86
19.25	119	112	122	110	109	122	103	135	103	142	111	118	111	97	97	92	120	102	108	139	102	126	118	108	95	108	108	90	103	115	117	119	115	94	85	114	101	89	89	101	112	95	118	106	72	112	99	87	88
19.5	120	110	125	109	108	124	102	133	101	140	108	116	108	95	95	92	118	100	107	140	99	126	117	104	96	106	108	88	101	112	117	117	111	96	83	113	97	86	89	99	114	96	116	102	70	109	97	88	88
19.75	119	111	125	106	109	124	101	130	99	142	111	114	110	97	96	92	119	102	105	138	100	125	119	103	94	106	108	92	103	113	116	117	113	94	83	116	99	89	88	101	112	97	117	104	69	109	96	88	90
20	117	112	125	109	109	124	104	134	102	143	111	116	111	95	96	93	121	99	106	138	101	128	120	105	94	108	108	91	104	114	116	119	114	97	82	116	100	90	90	101	113	95	118	104	70	109	100	86	90
20.25	121	113	127	112	112	127	108	137	105	145	114	119	116	101	100	97	124	105	111	143	102	129	123	109	95	111	110	93	107	117	119	123	117	99	89	116	102	92	92	104	118	99	120	109	74	113	102	91	94
20.5	120	113	124	110	111	126	107	135	103	145	112	117	112	99	98	97	124	101	109	141	101	129	122	106	94	110	110	90	106	117	118	120	116	96	86	117	100	90	89	101	116	97	120	107	70	110	101	87	91
20.75	121	111	128	105	110	123	104	134	102	145	111	115	113	99	96	94	122	98	109	138	99	128	121	105	95	109	107	91	105	119	118	118	113	97	81	120	101	91	89	102	112	95	115	104	68	110	99	89	91
21	123	116	129	111	114	130	111	140	108	148	114	121	114	99	99	98	124	105	114	143	105	134	126	110	95	112	113	93	110	121	122	125	120	99	86	121	104	91	92	104	118	101	123	112	76	115	108	91	89
21.25	118	115	127	107	110	127	104	136	101	145	111	117	113	97	96	95	123	101	111	142	103	127	122	107	93	111	109	88	107	119	120	123	116	99	85	119	103	89	89	103	117	100	120	107	71	114	101	89	90
21.5	122	114	130	110	113	127	107	138	105	147	113	119	113	100	99	97	124	103	115	145	101	131	124	108	92	113	111	92	109	121	122	123	120	100	85	122	103	93	92	104	117	100	122	109	75	116	103	91	92
21.75	126	120	132	114	113	131	109	141	106	148	115	124	117	100	99	98	126	105	114	145	105	131	127	109	99	111	114	94	110	121	123	127	118	101	86	122	106	91	94	105	119	103	124	110	73	115	103	92	95
22	124	116	128	110	112	127	109	140	106	149	113	121	114	99	99	97	124	103	113	143	102	135	124	107	96	113	111	91	107	121	119	124	119	100	84	120	103	93	92	105	114	97	120	110	70	115	106	90	91
22.25	124	117	132	109	116	129	110	139	107	148	115	121	117	103	101	100	128	104	115	145	106	133	125	107	99	114	115	97	111	124	123	127	122	102	89	124	105	95	97	109	119	103	126	111	75	119	106	93	94
22.5	130	122	136	119	118	136	113	143	111	152	117	126	119	102	102	102	128	107	117	149	109	136	129	111	103	116	118	97	112	125	125	128	122	105	90	124	108	95	97	109	122	106	127	114	76	118	108	93	98
22.75	124	117	130	114	115	131	114	143	109	152	119	125	114	102	99	97	127	105	116	147	102	136	125	112	97	111	113	92	111	123	122	124	122	101	85	123	104	92	93	106	116	98	120	110	74	115	107	90	93
23	129	120	135	115	119	132	113	145	109	152	118	125	119	105	102	100	129	108	117	150	110	136	130	113	100	119	116	99	113	126	124	128	126	106	91	127	107	95	97	110	123	106	128	114	77	120	108	95	96
23.25	126	119	136	115	117	136	114	144	110	153	116	126	121	104	103	101	131	108	118	151	106	136	127	113	97	119	117	96	116	128	126	130	124	107	92	128	108	96	100	111	123	108	127	117	80	122	109	97	94
23.5	131	121	137	115	118	136	115	147	109	153	118	128	122	104	104	102	130	108	119	151	106	137	130	114	101	118	117	98	116	128	126	130	126	106	90	129	109	97	99	112	124	107	129	117	78	122	112	96	97
23.75	128	120	135	116	116	133	113	147	109	152	118	125	119	102	103	103	129	108	118	155	106	137	132	112	99	117	118	96	113	127	127	130	125	105	89	128	107	96	98	110	125	105	129	117	76	121	109	94	95
24	130	120	135	117	119	133	114	144	111	155	117	125	125	104	104	104	130	108	119	150	105	138	129	113	101	118	118	98	114	127	127	129	125	105	90	125	108	97	97	110	123	105	127	116	75	119	107	94	96
24.25	134	126	143	119	121	138	115	148	112	156	120	129	125	108	106	106	133	111	123	156	110	141	134	115	108	120	123	101	117	130	127	131	127	110	93	133	113	102	100	116	128	112	132	117	79	124	112	96	104
24.5	128	121	134	117	119	138	117	149	111	156	121	128	121	102	104	104	132	111	121	151	107	141	132	115	99	119	118	95	117	128	128	133	130	105	88	129	109	97	98	110	125	107	128	117	78	123	111	95	96
24.75	129	120	137	116	119	136	114	144	110	154	118	126	121	104	106	104	129	111	120	151	106	136	130	112	102	119	117	97	115	128	125	130	125	107	90	128	109	98	99	112	125	106	129	116	74	120	108	95	97
25	130	120	137	114	119	134	113	145	106	152	116	124	120	105	105	103	129	107	119	149	105	135	129	110	100	119	117	96	114	130	125	130	126	108	88	128	109	98	97	112	124	106	128	115	74	120	107	94	97
25.25	131	123	139	120	122	138	118	149	115	159	123	130	123	107	106	105	133	113	122	152	107	143	135	118	102	119	120	99	118	131	128	133	130	108	88	133	109	98	100	112	124	108	128	115	76	122	114	96	100
25.5	131	124	137	116	121	136	116	146	110	153	120	128	124	108	106	105	132	109	121	152	107	139	132	114	103	122	121	98	117	131	126	133	127	108	90	132	111	99	100	115	127	109	132	117	75	124	108	97	101
25.75	140	133	146	129	131	148	128	159	122	166	131	139	132	111	112	113	141	120	130	160	116	151	142	124	109	127	126	104	125	138	135	139	137	115	96	137	118	104	107	120	134	114	136	126	84	131	121	104	106
26	135	128	143	123	125	143	123	155	117	161	124	133	126	109	109	108	137	115	126	159	111	146	136	116	105	125	122	102	122	134	132	138	133	112	94	134	115	100	105	116	132	111	133	122	79	128	116	99	99
26.25	136	128	143	123	125	144	122	156	117	161	128	134	129	109	109	108	138	114	125	159	112	147	137	119	107	123	123	103	123	134	130	139	134	112	93	134	114	102	102	117	129	112	135	121	81	129	118	99	99
26.5	134	125	142	120	123	139	119	152	116	159	127	129	128	109	107	108	135	114	126	156	111	145	137	117	104	125	122	102	122	134	129	139	131	113	93	135	115	102	104	116	129	113	134	124	80	128	115	101	98
26.75	133	122	140	116	123	138	117	149	110	154	119	128	125	110	104	105	135	107	124	154	108	139	133	115	102	122	118	99	118	132	127	135	129	110	90	132	111	101	103	115	126	109	132	118	75	123	109	98	98
27	135	125	143	123	125	144	121	155	118	161	125	134	129	111	112	109	139	114	128	159	112	145	138	120	107	125	125	104	121	135	131	138	134	114	97	137	117	103	107	119	132	115	136	125	81	129	115	100	103
27.25	138	130	145	124	127	145	122	156	119	163	127	135	130	111	112	108	138	116	129	162	114	147	138	120	107	127	125	103	123	136	133	140	135	114	95	136	116	103	106	119	133	115	140	124	82	130	118	101	103
27.5	136	126	145	119	124	141	119	151	113	158	124	132	127	110	109	107	135	111	126	157	111	143	135	115	105	125	123	103	119	137	129	137	132	116	94	139	115	102	103	118	132	111	137	122	77	128	113	100	101
27.75	137	131	147	126	128	145	122	156	117	160	127	134	132	112	110	109	138	113	128	161	114	147	138	118	110	127	128	105	123	137	131	138	135	114	96	138	117	103	105	121	135	116	138	123	80	129	116	100	105
28	138	129	144	121	128	143	120	152	116	158	125	133	129	114	110	110	138	116	130	159	111	145	138	116	108	128	126	104	123	138	132	139	136	114	93	141	118	105	107	121	132	114	139	124	81	129	117	102	103
28.25	138	129	146	124	127	146	122	154	118	163	124	137	131	113	111	110	138	116	129	160	114	146	138	118	109	127	127	107	126	137	134	139	136	116	97	139	118	104	106	121	136	117	142	124	80	132	118	102	103
28.5	139	129	147	122	126	143	124	156	117	162	124	134	131	111	110	111	138	115	126	158	111	147	136	117	106	128	124	104	123	141	133	141	136	115	94	138	118	104	105	119	133	115	139	125	80	128	115	99	104
28.75	145	133	148	131	131	152	127	162	124	165	133	139	136	114	113	113	142	122	132	164	119	152	143	124	112	131	128	107	127	141	136	146	140	117	97	139	120	104	108	123	137	117	142	129	84	134	123	102	105
29	141	131	148	127	129	148	124	158	117	164	125	137	132	112	113	111	140	118	131	163	113	148	139	119	109	129	128	105	125	140	134	143	140	117	96	139	119	105	108	121	137	120	142	126	82	132	121	102	105
29.25	142	131	148	130	132	149	127	162	122	166	130	139	133	113	113	113	141	121	132	165	116	151	142	122	113	130	129	105	128	140	133	143	139	117	97	140	121	105	110	122	137	117	142	129	85	135	121	101	106
29.5	146	137	152	132	133	154	128	165	126	168	133	141	137	113	115	113	142	123	132	167	116	155	146	123	114	132	131	108	128	141	136	145	143	120	100	144	122	106	111	122	140	120	144	129	84	136	122	104	108
29.75	140	130	148	125	130	147	126	160	120	165	130	137	134	114	112	113	143	117	132	163	115	152	143	121	110	131	126	105	127	141	135	144	139	117	95	142	119	106	109	123	136	120	142	128	83	134	119	102	105
30	142	133	151	130	132	154	128	163	124	168	131	140	137	114	115	113	143	122	133	166	116	154	145	122	113	133	131	110	130	141	137	146	143	118	96	144	120	106	110	125	140	119	145	131	84	137	122	104	107
30.25	142	134	152	128	132	153	130	163	123	167	130	141	137	114	115	113	142	120	132	166	117	153	144	123	112	131	129	107	128	142	136	146	142	120	96	142	121	107	111	122	139	120	145	130	82	137	122	103	107
30.5	145	135	152	127	133	152	126	159	119	165	129	139	138	117	114	115	142	117	134	167	116	149	144	122	115	133	133	108	128	141	136	146	140	122	99	146	124	111	112	126	137	123	144	129	83	136	119	105	111
30.75	144	136	152	128	133	153	130	165	125	170	134	142	138	116	116	116	144	123	136	167	118	156	146	125	111	134	130	108	130	149	137	148	145	122	99	144	123	109	112	128	137	120	143	133	85	138	126	106	108
31	144	134	152	127	132	151	128	161	121	165	129	141	135	115	116	114	144	116	133	166	116	149	142	122	114	134	130	108	128	143	138	148	142	120	100	145	121	107	111	125	141	122	147	131	83	134	120	103	108
31.25	150	142	157	134	138	156	135	168	128	174	138	144	143	120	121	117	148	126	141	169	122	158	149	128	118	136	135	112	133	148	142	149	147	124	105	147	127	112	114	130	147	126	148	134	87	140	126	108	113
31.5	145	136	154	132	135	157	128	161	125	168	132	143	138	118	117	116	145	122	137	169	119	155	148	125	116	135	134	111	132	146	138	150	144	123	101	149	125	110	114	128	143	127	149	134	83	138	124	108	110
31.75	148	138	156	133	137	154	131	166	127	170	133	144	140	120	120	118	145	124	137	169	121	155	146	125	118	136	134	113	134	147	140	150	145	126	102	148	126	111	114	129	143	127	149	134	87	140	123	109	111
32	148	138	154	128	134	154	130	162	126	169	132	144	139	117	116	116	145	121	136	168	120	152	147	123	115	135	133	110	129	146	138	149	143	121	98	148	125	109	112	131	143	123	149	134	84	138	120	105	109
32.25	147	137	154	132	134	154	131	166	127	172	133	143	139	117	118	116	144	122	139	168	118	158	146	124	119	136	134	111	132	147	138	148	147	123	101	147	124	111	112	129	143	125	146	133	86	138	123	107	110
32.5	145	136	154	129	135	155	128	164	124	168	130	141	140	117	116	116	145	122	136	168	119	152	144	123	113	134	133	111	129	146	137	149	145	124	101	148	126	111	114	130	141	124	148	133	83	138	121	106	109
32.75	148	139	154	132	138	154	132	167	127	172	134	143	143	119	121	118	147	124	140	170	122	157	149	126	114	136	133	112	134	149	140	152	150	123	100	148	127	111	117	130	144	126	150	134	86	141	127	108	112
33	145	135	154	126	133	151	128	162	121	168	131	139	137	117	114	115	142	118	135	167	117	153	145	121	113	132	132	107	128	146	137	146	143	121	97	147	123	110	111	126	139	122	147	131	81	137	121	104	109
33.25	151	138	159	132	138	157	134	168	130	174	138	147	142	120	120	124	149	125	141	173	122	160	150	128	116	138	136	112	136	152	142	153	151	126	101	150	128	113	116	132	147	126	149	136	88	142	128	109	111
33.5	148	137	156	132	136	157	131	167	126	173	133	144	141	118	118	120	144	122	137	171	120	154	146	124	115	134	135	111	132	149	140	152	147	124	100	149	125	111	117	131	144	126	151	134	85	139	123	107	112
33.75	146	137	157	131	136	157	130	165	125	169	135	145	140	118	117	121	144	122	140	171	120	155	147	124	118	134	135	111	131	147	139	150	145	124	101	149	126	111	114	129	145	126	152	133	84	140	122	107	112
34	149	139	159	131	139	156	129	165	126	169	133	141	141	121	118	121	147	120	137	170	119	155	148	126	118	139	135	112	134	150	138	151	145	124	100	149	126	114	114	131	145	125	149	132	82	139	123	106	113
34.25	153	145	163	136	144	162	136	169	132	176	137	146	146	121	123	123	149	127	144	176	123	160	151	130	123	140	139	114	134	151	142	153	150	126	103	152	129	115	119	132	147	131	155	135	87	141	128	109	116
34.5	151	139	160	131	140	159	133	167	128	173	133	145	144	119	120	122	148	125	142	172	123	156	149	125	118	140	136	114	135	150	141	153	149	126	103	150	127	115	117	133	146	128	152	137	86	144	126	111	113
34.75	154	142	159	138	141	160	135	175	133	178	138	151	144	122	121	125	149	129	143	174	124	162	154	130	121	141	136	114	137	151	144	155	152	129	104	153	131	116	117	134	146	128	152	138	86	143	130	110	115
35	152	142	159	136	142	161	135	173	132	175	137	147	145	122	123	121	151	126	143	174	125	161	151	128	120	138	138	112	135	152	144	156	152	129	104	151	129	113	118	133	147	131	154	140	88	143	127	110	116
35.25	155	141	162	134	141	160	135	175	130	175	140	149	147	123	121	125	149	128	142	176	125	162	151	129	118	142	137	115	138	154	145	157	155	129	103	154	132	115	121	136	149	130	155	141	90	145	130	109	112
35.5	152	142	161	135	141	161	136	171	128	176	136	147	145	120	119	122	149	125	142	176	124	161	151	127	118	137	139	113	137	153	142	153	153	127	103	152	129	113	118	133	148	131	155	138	87	143	128	109	113
35.75	156	141	158	131	140	159	135	168	129	174	136	145	145	124	122	123	150	124	142	172	120	156	147	125	119	140	137	114	135	154	142	154	149	129	100	153	128	113	115	134	145	129	153	137	83	141	126	108	116
36	156	146	164	141	144	167	139	176	137	180	144	153	148	121	124	125	150	130	146	180	127	168	155	131	122	140	141	116	141	156	145	159	157	130	105	154	129	117	121	136	151	132	156	141	90	148	136	114	115
36.25	161	149	166	143	146	168	138	175	133	176	142	153	152	125	125	127	153	129	147	179	128	166	156	132	128	144	145	118	139	155	144	160	156	131	108	158	135	116	123	138	151	136	159	142	89	147	130	114	122
36.5	155	144	163	137	143	164	136	173	131	176	137	150	148	123	123	124	151	127	144	177	127	163	152	128	123	143	140	118	137	155	145	158	153	131	105	154	133	117	120	137	150	133	157	140	89	144	128	110	116
36.75	156	145	164	136	143	166	137	174	132	176	139	150	149	122	123	126	151	128	145	177	126	161	152	129	122	142	141	117	139	156	146	159	155	131	106	156	129	118	121	135	150	132	158	140	89	146	130	113	118
37	159	146	167	140	146	168	138	176	134	180	141	152	151	126	127	127	153	131	148	181	129	166	156	130	124	144	143	119	140	158	146	160	154	134	105	156	132	119	123	138	152	135	159	143	90	147	133	113	119
37.25	157	144	165	135	144	162	136	174	130	178	138	149	148	125	123	126	151	126	144	177	125	163	154	128	123	142	141	118	139	157	144	158	152	131	106	157	132	118	121	136	151	131	158	141	89	144	129	113	116
37.5	162	151	170	141	148	170	142	179	139	184	147	154	152	125	127	127	154	131	150	182	129	169	158	134	128	144	144	118	141	160	146	161	159	133	106	159	135	120	123	138	153	136	158	144	91	149	137	113	120
37.75	159	148	167	138	146	167	140	178	134	181	142	152	149	124	126	126	152	131	149	179	128	168	156	132	124	146	142	119	140	161	147	161	157	134	106	159	134	118	122	140	155	135	158	142	89	149	134	113	118
38	157	145	166	138	144	165	140	177	135	180	141	150	150	124	126	126	154	130	149	180	126	165	155	130	121	145	140	115	140	158	145	161	156	131	106	155	133	117	121	139	152	132	156	143	89	147	133	113	117
38.25	161	149	171	142	151	170	142	180	139	183	144	154	152	128	129	129	157	133	150	183	129	172	158	134	127	147	146	121	142	160	148	163	158	133	107	160	135	120	124	140	155	137	161	145	90	151	135	115	121
38.5	160	149	170	138	149	168	140	179	136	179	141	153	151	126	126	128	155	130	148	182	127	165	155	132	122	147	143	120	141	161	147	164	159	137	106	160	134	118	124	141	155	136	160	146	90	151	134	113	120
38.75	164	150	170	144	151	172	143	182	139	182	147	155	156	127	128	129	156	133	151	184	130	170	159	136	129	148	146	121	143	161	150	165	161	135	110	160	138	121	127	142	157	139	162	147	92	151	135	117	122
39	164	150	170	141	152	171	142	178	137	184	145	154	153	130	129	132	158	133	153	184	132	167	159	132	127	150	147	124	145	163	150	165	160	138	111	163	139	124	129	145	159	141	163	149	92	153	136	117	122
39.25	161	150	168	141	148	171	144	180	138	182	145	155	153	126	126	128	156	133	152	183	130	170	158	133	124	146	145	117	142	163	148	164	161	134	108	160	135	120	125	140	156	137	161	147	93	151	136	115	120
39.5	164	150	171	142	151	172	144	181	137	182	146	155	156	129	131	130	158	132	152	184	130	167	160	133	129	148	147	123	144	163	149	165	162	138	110	163	136	120	126	144	160	140	166	147	94	153	135	118	122
39.75	163	151	174	144	152	173	144	182	139	184	146	156	158	131	130	130	159	136	154	185	133	174	160	137	130	148	148	123	146	164	151	167	162	138	111	161	137	122	128	143	158	141	162	148	93	154	140	116	123
40	164	152	172	143	151	168	143	178	137	181	143	153	154	134	128	130	157	128	152	183	130	168	157	132	129	150	147	123	143	163	149	165	159	137	107	162	138	124	126	144	157	140	163	147	88	151	132	115	125
40.25	166	155	175	143	153	175	145	184	142	185	148	158	159	131	130	132	157	135	153	185	132	172	161	135	129	149	151	123	145	165	151	167	163	136	110	163	138	123	128	145	158	142	166	150	91	152	136	117	125
40.5	166	154	175	147	152	174	145	184	141	185	147	157	158	130	129	132	159	137	156	187	132	173	161	137	131	152	151	124	147	167	153	167	164	140	112	163	140	123	128	146	163	143	168	152	94	154	137	117	124
40.75	167	156	174	145	153	172	145	184	140	186	147	159	158	129	130	131	158	135	154	187	132	170	161	135	132	151	149	124	144	164	150	167	164	136	109	163	137	123	127	146	160	141	164	148	92	151	135	116	125
41	168	154	175	148	155	176	145	186	142	187	149	159	157	132	131	132	161	138	158	188	134	174	160	139	130	150	149	124	145	165	153	168	166	137	108	163	140	122	129	144	161	142	166	149	93	154	139	118	124
41.25	165	153	173	142	152	173	146	183	142	184	147	158	156	133	131	131	160	137	156	186	132	171	163	136	128	151	147	123	147	166	151	169	166	139	111	163	138	124	129	144	161	141	166	151	94	153	138	120	122
41.5	167	153	174	143	155	175	145	185	140	184	147	159	159	132	131	132	159	137	155	185	134	172	159	139	129	152	150	125	149	168	151	168	166	140	110	164	140	124	131	147	160	144	167	150	92	153	137	118	124
41.75	170	158	177	148	156	179	148	187	143	189	150	161	160	133	135	133	161	135	157	190	135	174	164	140	132	153	153	125	147	168	152	170	167	142	111	167	142	124	131	150	161	145	169	154	94	159	141	119	128
42	167	154	175	143	153	175	146	184	140	185	147	160	159	132	131	133	160	135	156	187	133	172	161	135	128	153	151	124	147	168	152	171	165	141	110	167	139	124	129	147	161	143	169	151	94	156	139	119	125
42.25	169	153	175	145	155	174	145	183	140	184	147	158	157	133	131	132	158	133	156	187	133	171	162	135	131	152	150	123	147	167	152	169	164	143	111	167	141	124	130	148	161	145	170	151	91	157	136	119	125
42.5	169	153	175	142	154	174	144	184	138	184	145	158	156	132	131	132	159	133	154	187	132	170	160	132	129	152	149	125	147	167	151	168	165	141	111	166	138	124	129	146	159	143	168	150	92	155	136	119	125
42.75	168	156	176	146	156	177	149	186	142	187	148	160	160	134	133	133	160	136	158	189	133	173	162	138	134	153	151	125	147	166	151	168	165	142	110	166	139	124	130	148	162	144	166	151	90	155	139	117	126
43	171	157	177	147	159	179	153	190	146	191	154	164	163	132	133	134	163	140	160	192	136	178	166	142	133	155	152	123	152	170	155	173	170	143	113	167	142	125	132	148	164	143	170	154	96	159	144	122	126
43.25	174	161	181	152	161	182	154	191	148	192	156	167	164	135	135	136	163	140	160	192	137	180	167	142	136	156	154	128	152	170	155	173	171	145	113	167	144	127	133	151	166	147	169	154	95	158	143	123	130
43.5	170	154	177	143	155	174	148	186	141	186	149	160	162	133	132	133	163	135	158	189	132	174	163	134	130	155	151	125	149	170	155	170	167	143	112	166	144	125	132	147	163	145	171	153	94	159	140	119	125
43.75	172	158	177	150	159	179	148	189	143	192	151	162	163	135	134	135	163	139	160	191	136	176	163	141	137	156	154	129	150	170	156	172	170	146	116	168	144	127	135	153	166	148	172	155	95	159	142	122	128
44	174	159	178	148	157	178	149	189	144	189	152	164	161	134	134	134	163	139	160	191	138	180	166	139	134	158	153	127	151	174	156	174	171	146	114	168	146	127	135	152	166	147	174	155	96	162	144	122	126
44.25	171	156	177	147	157	178	147	186	143	188	150	162	163	135	132	135	162	137	159	192	135	175	163	138	134	155	151	128	150	173	154	172	166	145	112	171	144	129	133	151	164	148	174	155	94	158	140	120	129
44.5	173	161	178	150	160	181	153	192	148	192	153	165	165	136	135	135	165	138	162	192	136	180	169	141	137	156	154	128	154	172	155	175	171	146	113	171	143	130	134	152	165	146	173	154	95	159	145	123	131
44.75	172	157	180	146	158	179	150	189	144	188	150	161	164	133	134	136	164	140	160	192	138	176	167	139	133	155	154	126	153	172	155	175	172	146	114	170	145	128	135	150	167	148	173	157	97	161	144	124	128
45	173	159	179	146	158	177	150	188	146	189	151	163	164	137	138	136	166	137	160	191	138	173	165	140	132	159	156	128	152	174	155	175	168	147	115	170	145	129	133	153	167	148	172	156	95	160	141	122	130
45.25	176	164	183	153	162	185	156	196	152	196	158	169	167	138	137	139	168	143	164	195	141	184	172	145	139	159	157	130	155	175	159	176	173	149	117	172	146	130	137	153	170	149	173	158	98	162	147	123	130
45.5	172	158	181	149	160	181	149	190	146	191	152	165	165	138	135	138	165	138	162	195	139	179	166	141	134	158	155	130	153	173	157	176	171	147	116	171	146	129	137	153	170	151	175	157	97	163	144	122	129
45.75	172	158	178	146	158	179	150	190	143	187	150	163	164	135	133	136	164	137	160	191	132	176	165	136	133	156	152	125	151	173	153	175	169	145	112	168	142	127	134	153	167	149	171	155	94	159	143	122	129
46	174	160	181	149	160	183	151	192	146	189	152	167	167	138	136	138	167	139	163	197	140	177	168	141	135	159	157	128	155	177	157	176	173	148	115	174	147	130	139	155	168	151	178	160	98	162	146	122	129
46.25	173	161	181	149	160	182	152	192	148	191	152	165	167	135	135	138	166	140	164	194	138	179	169	142	133	159	155	128	154	175	158	175	172	147	116	173	144	128	137	154	168	152	175	157	99	163	145	123	129
46.5	175	160	178	148	159	181	149	192	143	189	153	164	165	139	136	137	167	139	162	194	136	176	165	137	134	159	155	128	154	174	157	175	173	147	115	173	148	128	138	155	168	152	176	157	95	158	142	124	129
46.75	177	160	179	148	161	180	153	194	148	191	155	165	166	139	136	134	168	139	163	193	134	180	167	141	135	159	156	130	154	175	155	177	172	149	114	173	146	130	137	154	166	149	172	157	95	162	146	122	131
47	177	164	182	149	160	183	154	192	147	193	155	165	169	139	137	138	168	139	164	196	139	180	168	139	136	162	159	130	155	180	158	178	174	149	116	172	150	132	137	154	170	151	177	159	97	163	147	122	133
47.25	176	161	182	148	162	184	153	191	145	189	152	166	166	139	135	139	167	141	162	197	140	178	168	141	136	160	156	129	155	176	159	177	174	149	117	173	148	132	138	154	170	155	180	158	97	164	146	123	131
47.5	177	163	181	148	161	179	151	190	145	190	153	162	167	139	136	137	166	138	164	192	137	176	167	138	138	158	156	131	153	177	155	176	169	147	112	172	147	131	135	156	169	152	173	156	92	159	142	118	133
47.75	179	162	185	151	165	183	154	193	147	192	156	167	171	141	138	140	170	141	167	197	141	180	169	143	138	163	161	131	157	178	159	179	176	152	118	175	150	133	139	157	173	153	179	162	101	163	149	126	134
[truncated: 47 more columns]

## Sheet: WT_Rep1
Plate Type	PM-M4
Group	Wildtype
Replicate no.	1
Hour	A01	A02	A03	A04	A05	A06	A07	A08	A09	A10	A11	A12	B01	B02	B03	B04	B05	B06	B07	B08	B09	B10	B11	B12	C01	C02	C03	C04	C05	C06	C07	C08	C09	C10	C11	C12	D01	D02	D03	D04	D05	D06	D07	D08	D09	D10	D11	D12	E01
0	54	43	41	38	39	53	55	66	52	56	70	61	46	40	39	40	42	39	44	44	49	53	61	66	49	43	37	45	46	53	47	42	49	52	73	58	49	38	47	46	36	41	50	40	49	48	54	71	43
0.25	58	42	44	40	39	52	54	60	54	56	67	60	49	41	40	44	40	43	43	44	50	55	64	64	47	41	39	43	45	53	46	42	49	48	70	58	53	38	45	54	39	44	54	43	49	45	52	71	42
0.5	56	43	41	36	38	44	47	52	45	48	60	58	45	44	40	39	39	38	39	41	43	50	56	54	43	40	42	40	40	44	39	41	44	45	61	54	48	40	43	43	38	40	42	41	46	47	49	59	47
0.75	58	43	42	38	39	47	52	56	50	55	66	62	48	44	40	42	40	39	43	43	46	52	58	59	43	40	41	41	41	48	41	43	47	47	65	57	47	41	40	45	39	42	48	40	49	47	53	63	46
1	56	48	46	38	41	46	53	52	44	47	57	58	48	45	42	44	43	40	44	41	44	51	58	60	43	45	46	41	41	45	42	44	46	45	61	53	47	42	44	45	37	43	45	39	43	46	51	57	50
1.25	61	49	45	40	44	49	47	53	45	54	59	60	52	49	42	45	45	39	44	47	43	54	58	59	50	46	50	44	42	45	42	43	47	45	60	53	52	44	46	49	41	44	45	41	45	49	53	59	52
1.5	65	51	48	43	46	51	51	58	50	59	66	65	54	52	47	47	48	45	49	49	49	58	65	63	50	48	51	49	47	53	46	46	50	52	67	61	55	49	49	52	44	47	50	47	50	52	58	63	56
1.75	70	56	51	44	47	57	56	65	58	64	73	68	60	54	47	51	50	47	52	50	52	60	66	67	55	51	56	48	48	55	50	52	54	54	69	61	54	46	49	57	45	50	52	47	49	54	60	67	53
2	63	54	51	45	47	51	51	58	51	61	67	64	54	54	46	46	50	45	49	52	48	60	63	64	51	49	56	49	50	54	47	51	50	51	67	60	58	50	53	53	44	49	50	46	49	54	58	64	59
2.25	67	53	49	43	45	53	52	64	53	62	71	65	54	53	49	49	50	45	52	52	50	63	65	64	50	50	57	47	49	54	48	53	54	53	70	63	54	47	51	54	45	49	52	47	49	58	59	65	56
2.5	71	57	55	49	50	58	60	67	59	68	75	69	59	57	51	53	53	50	55	55	55	66	71	70	54	54	56	52	52	58	54	56	58	55	71	66	57	48	54	59	49	53	55	50	52	57	63	68	57
2.75	67	55	51	47	49	58	54	67	58	69	76	70	56	57	51	51	57	49	53	56	55	64	69	67	53	50	58	53	55	58	51	58	58	59	73	66	59	52	56	57	48	53	57	52	55	60	63	71	62
3	67	58	54	48	52	56	56	62	57	64	73	68	57	59	53	51	58	48	56	57	54	62	68	66	55	53	63	54	56	60	53	56	55	59	71	65	62	55	58	59	50	53	58	51	52	58	63	67	61
3.25	71	58	55	48	54	55	56	66	56	69	75	71	58	59	52	53	58	49	57	57	52	66	70	68	55	54	65	54	54	59	54	56	57	59	71	69	59	54	57	60	48	53	55	52	54	61	65	69	62
3.5	73	59	56	49	53	60	59	68	58	70	76	73	61	60	53	54	59	54	56	59	56	69	72	71	56	58	63	56	56	61	54	60	58	57	74	67	59	52	56	62	48	56	57	52	49	60	67	71	61
3.75	70	57	54	48	50	60	59	69	58	69	75	70	58	58	53	51	58	50	58	58	54	67	72	69	55	55	63	55	56	61	56	60	60	57	72	68	60	52	56	62	49	56	58	52	52	59	66	70	57
4	74	61	57	53	55	62	63	73	64	76	82	76	62	61	56	56	62	54	62	62	61	71	76	74	60	57	66	58	60	65	59	65	63	61	77	72	63	55	60	66	52	57	62	56	55	64	73	73	64
4.25	75	63	60	53	57	65	63	70	64	75	80	75	63	65	58	58	63	56	62	65	59	72	79	77	60	62	70	60	62	66	61	65	64	63	77	71	66	57	61	67	55	60	62	57	55	64	70	73	64
4.5	74	63	60	54	57	61	65	71	63	77	81	76	61	63	56	56	67	54	63	66	61	73	74	73	62	58	70	60	62	66	61	67	64	63	76	73	66	58	64	67	54	58	63	57	58	68	71	74	68
4.75	76	65	63	56	58	64	64	71	61	72	79	74	65	67	58	59	65	55	64	65	59	72	77	74	63	62	72	60	61	68	60	66	65	61	75	68	64	57	61	68	55	58	62	55	53	63	70	72	66
5	74	61	60	54	56	61	63	68	60	75	80	74	61	64	56	57	65	54	62	65	58	68	76	73	59	61	68	59	62	67	60	66	64	62	75	70	66	57	61	68	54	58	62	55	56	64	68	72	66
5.25	75	65	62	56	59	65	64	74	64	79	84	78	65	67	60	59	69	56	68	69	61	72	80	75	62	63	73	63	66	70	63	71	69	64	77	75	70	60	66	71	58	60	66	58	60	69	71	75	69
5.5	76	63	63	54	60	62	62	71	63	79	81	77	64	68	58	58	68	55	65	64	60	71	79	73	60	61	72	60	62	70	60	69	63	62	74	73	67	57	65	69	54	59	60	56	56	66	73	73	69
5.75	77	65	62	55	59	62	63	72	62	77	82	78	65	67	55	59	68	54	65	67	58	72	78	76	61	64	75	59	62	68	62	69	67	63	76	73	66	59	63	69	56	57	61	56	53	68	70	71	68
6	77	65	63	57	59	67	67	75	66	81	86	79	66	68	61	60	71	58	68	69	62	76	82	79	64	64	77	64	68	72	64	73	71	66	79	77	70	59	66	74	60	63	64	60	56	69	75	75	67
6.25	83	70	66	59	63	68	69	77	67	84	87	81	69	69	64	63	74	59	73	71	65	75	85	80	66	66	79	64	69	76	67	76	72	69	81	78	74	62	70	76	61	66	66	61	60	71	76	76	74
6.5	79	66	64	56	60	65	65	75	65	81	86	78	65	70	59	61	72	58	70	71	60	74	80	76	64	65	77	61	67	73	61	73	69	65	78	77	69	60	65	73	60	61	64	58	55	67	74	73	70
6.75	80	70	66	60	64	69	69	78	67	84	87	81	68	71	63	65	77	59	74	74	65	80	84	80	68	69	80	66	69	77	66	78	73	69	80	77	74	64	71	76	64	66	70	63	59	71	78	77	75
7	82	70	67	60	64	70	71	76	69	84	86	81	70	74	63	65	75	61	72	73	63	76	85	81	68	67	83	69	71	77	67	78	72	68	81	79	74	63	70	79	62	65	67	61	60	70	80	78	74
7.25	84	71	67	59	64	68	69	80	70	86	89	82	69	70	61	63	74	58	74	75	67	76	85	80	65	67	79	67	67	78	70	79	72	67	84	81	71	61	69	77	61	65	70	61	61	71	77	79	73
7.5	81	73	67	61	64	68	70	75	69	85	87	83	69	71	63	65	76	59	73	73	66	80	87	81	67	70	81	69	69	77	68	80	73	68	81	78	74	64	70	82	63	65	68	62	57	71	79	75	73
7.75	82	71	69	61	64	72	73	78	69	87	90	84	70	74	65	66	76	62	74	75	64	79	86	83	68	71	82	68	71	78	69	82	74	68	83	80	73	62	72	81	63	67	69	62	56	71	79	79	73
8	81	71	68	58	62	72	72	78	73	86	91	81	70	69	64	65	75	62	75	75	65	79	86	85	67	68	81	69	70	81	68	82	76	70	83	79	72	58	68	82	64	69	71	64	57	71	80	79	68
8.25	85	72	70	60	66	71	71	78	69	88	89	83	71	73	63	65	79	60	75	78	63	79	83	82	68	70	84	69	72	82	69	83	76	69	83	80	75	64	72	82	65	68	70	65	59	73	78	79	75
8.5	85	73	68	61	67	73	73	80	72	89	93	86	72	74	66	68	81	62	79	78	66	81	89	84	69	71	85	72	74	82	71	85	80	72	83	84	77	63	73	84	67	68	72	67	60	75	83	81	75
8.75	86	73	70	62	66	72	70	78	70	87	91	84	70	75	66	66	76	61	77	78	64	77	85	83	69	72	87	70	73	82	69	86	77	70	82	85	75	64	72	83	64	67	70	64	56	74	80	77	75
9	87	74	73	64	69	75	76	83	74	98	98	91	73	75	66	69	80	64	84	83	70	81	91	84	73	72	88	71	78	86	74	90	82	75	88	90	80	67	76	87	68	70	76	68	65	80	83	85	79
9.25	91	79	78	77	77	73	74	76	69	91	86	84	79	81	70	73	89	62	81	82	66	83	86	83	81	80	97	78	82	86	75	87	76	75	79	82	87	72	85	91	71	71	73	69	61	75	79	80	90
9.5	92	77	76	63	67	78	76	86	78	93	96	88	78	76	69	71	79	65	78	81	69	85	92	89	71	75	87	73	75	86	71	85	83	71	88	85	76	61	73	89	66	73	74	66	58	73	88	83	72
9.75	87	74	72	62	68	79	76	86	76	92	97	88	76	75	71	70	81	65	83	82	71	84	93	87	69	73	90	73	80	89	74	92	83	75	89	87	80	64	75	92	69	73	77	69	59	78	89	85	74
10	87	75	72	65	67	73	75	79	72	90	94	87	75	77	67	71	84	67	81	81	67	81	91	87	72	74	90	74	75	86	71	88	82	72	85	85	79	66	76	89	68	72	76	66	57	73	85	80	76
10.25	91	80	78	67	71	80	81	87	79	93	95	90	78	79	71	72	85	67	83	86	70	86	95	92	74	78	93	73	80	90	72	93	86	74	88	88	81	64	77	90	71	73	78	68	60	75	91	83	78
10.5	86	75	72	64	68	73	77	80	72	92	95	87	77	79	68	69	85	64	83	84	67	83	92	87	72	74	92	72	78	88	72	89	81	72	86	85	82	66	77	91	70	69	77	66	60	72	87	81	79
10.75	88	76	74	65	71	79	79	85	76	93	97	91	78	80	71	72	85	65	85	86	72	86	92	90	74	76	93	76	82	92	76	94	87	77	89	90	84	67	80	93	73	75	80	73	63	76	89	85	80
11	91	79	76	68	73	82	81	89	80	100	103	94	81	79	74	73	88	68	90	90	74	90	96	90	75	80	96	79	85	95	79	100	89	80	92	94	84	70	84	95	75	76	82	73	68	82	93	89	80
11.25	91	78	75	67	70	79	78	84	75	96	96	90	79	79	70	71	87	63	82	85	69	87	95	90	75	77	94	75	80	92	75	92	85	75	87	89	80	65	78	93	72	73	78	68	62	76	91	83	77
11.5	90	76	74	64	70	81	78	87	79	96	98	91	81	79	70	72	86	67	84	87	69	85	96	90	76	76	92	74	81	93	75	95	88	77	90	89	79	67	78	94	72	73	78	69	62	76	90	82	77
11.75	91	79	76	66	72	78	78	82	75	92	96	89	80	82	71	73	90	67	84	86	70	86	92	89	75	78	96	76	80	91	76	93	85	75	87	88	84	67	80	95	70	73	76	69	60	74	91	82	80
12	97	83	80	69	75	86	85	94	84	104	104	98	85	85	76	78	91	72	92	91	77	93	102	94	78	81	97	79	87	99	81	101	93	84	95	95	84	70	83	100	77	79	85	75	68	82	97	90	82
12.25	93	80	79	67	74	82	82	90	82	100	101	94	81	81	74	74	87	71	90	90	75	91	100	92	76	79	96	77	84	96	80	97	92	80	91	92	83	70	80	99	73	77	83	73	63	78	95	88	78
12.5	95	83	80	69	72	86	82	92	84	101	104	95	83	84	76	76	93	71	90	89	75	93	102	93	77	83	100	80	85	99	80	99	91	80	94	94	87	69	83	101	75	79	83	74	63	79	95	89	81
12.75	95	85	82	73	78	82	84	88	80	98	99	96	84	87	75	79	93	71	89	94	73	90	98	94	81	83	102	81	87	99	79	100	90	81	91	93	89	74	87	101	78	76	83	73	63	79	93	84	86
13	97	86	83	75	80	85	84	91	84	103	102	97	88	87	79	80	97	69	92	95	75	94	101	95	81	85	102	82	88	99	81	103	94	84	95	94	91	73	89	105	79	80	84	74	65	81	96	90	86
13.25	93	83	80	72	76	81	82	87	80	99	100	94	83	84	75	77	94	70	90	92	73	92	98	92	79	81	102	79	86	98	81	101	91	80	90	91	87	71	86	102	77	76	84	74	63	82	95	84	85
13.5	96	85	82	73	78	85	83	91	81	101	103	95	85	86	75	78	96	72	93	94	73	92	100	94	82	85	105	83	88	100	81	103	92	83	92	94	91	74	90	104	78	79	83	74	65	81	94	88	86
13.75	96	85	81	73	79	85	82	89	82	104	102	96	85	85	76	77	96	72	92	93	74	92	100	93	81	84	103	83	89	99	82	103	92	82	93	94	91	74	89	103	79	80	85	73	65	81	95	88	85
14	96	83	82	69	75	90	86	95	87	106	108	99	86	85	78	81	94	73	96	98	79	96	106	97	80	83	101	84	88	103	84	107	98	86	98	99	89	70	87	106	80	82	90	76	70	86	100	91	83
14.25	96	86	81	73	79	84	84	89	81	103	100	97	87	86	76	78	95	69	95	95	72	90	101	94	83	84	106	83	92	99	84	103	92	80	91	92	92	73	89	105	81	78	86	75	63	80	96	86	87
14.5	100	87	86	74	79	90	91	97	91	109	109	102	88	85	80	83	97	76	94	98	80	99	108	99	81	86	104	85	93	105	86	107	99	87	100	98	90	71	87	109	82	84	93	80	67	87	103	94	83
14.75	102	90	89	76	82	93	92	98	93	110	110	104	92	91	83	84	101	77	99	99	79	97	110	102	85	91	107	86	93	106	87	108	102	86	98	101	94	74	90	111	85	86	93	78	69	87	104	96	88
15	101	88	87	74	80	94	90	99	92	112	112	104	90	88	81	83	100	76	100	103	83	98	108	99	83	86	106	85	93	110	88	111	103	87	100	102	94	74	92	111	83	84	92	80	70	87	105	94	87
15.25	101	90	89	74	83	91	90	95	84	109	109	104	91	90	81	83	101	74	101	101	81	101	105	99	87	89	112	87	97	107	89	113	102	91	99	102	96	78	95	112	84	82	92	78	71	88	103	93	91
15.5	107	89	87	75	82	93	91	100	93	115	115	108	93	91	81	84	100	79	100	104	83	101	108	102	86	90	111	88	95	107	89	112	104	92	104	105	95	78	94	112	85	83	95	80	72	89	105	96	91
15.75	105	92	90	77	83	96	93	101	94	115	116	108	93	94	81	86	100	78	102	104	84	102	111	104	86	92	110	89	97	109	91	117	105	94	106	109	97	78	96	113	88	85	96	83	75	91	106	99	92
16	103	88	86	74	81	91	90	97	89	108	110	105	92	90	80	82	100	76	101	100	81	99	108	98	86	89	110	87	94	107	88	111	102	88	100	101	95	76	92	110	85	84	92	79	69	84	104	91	91
16.25	107	91	89	79	82	95	93	100	92	114	111	106	93	93	84	85	102	80	101	105	84	100	111	101	88	90	112	89	96	110	88	113	103	86	101	103	96	76	94	112	86	88	94	82	70	87	107	94	91
16.5	106	90	93	78	84	97	93	102	96	113	115	107	95	91	84	87	101	81	103	103	84	103	112	104	90	91	111	89	96	110	88	113	104	87	103	104	96	75	91	116	88	89	97	82	69	88	109	93	88
16.75	103	93	90	78	85	95	92	100	92	113	112	110	94	93	84	85	105	78	107	105	82	102	108	101	89	92	115	89	99	111	92	118	107	91	106	107	99	81	99	116	89	87	95	82	73	89	107	95	95
17	109	93	90	78	85	97	94	101	96	113	112	107	96	94	84	88	103	77	102	105	84	102	111	104	90	95	114	90	97	109	89	114	105	87	100	103	96	75	96	117	86	87	92	78	66	86	109	92	91
17.25	109	96	94	79	86	100	100	109	100	116	119	110	99	94	87	90	105	83	108	107	89	107	118	105	88	92	113	95	102	117	95	121	112	93	108	107	100	78	96	122	92	93	102	84	73	90	114	99	88
17.5	107	93	92	81	86	96	96	103	96	112	113	109	96	94	84	89	105	80	106	107	85	104	113	103	90	92	115	91	97	113	91	117	108	90	104	104	98	77	98	120	91	91	97	83	69	89	108	95	93
17.75	109	95	94	79	87	103	100	106	101	120	120	112	99	95	87	92	105	82	108	108	90	109	115	106	91	94	114	95	103	116	95	121	113	94	108	111	100	79	100	122	92	94	102	86	76	92	114	101	93
18	107	97	95	82	89	95	95	102	93	115	112	108	97	96	87	90	111	79	108	108	82	106	111	101	95	95	118	93	103	114	97	121	108	94	105	108	105	83	104	120	94	89	102	86	76	92	108	97	97
18.25	110	95	94	79	88	101	98	107	99	119	123	115	97	98	86	91	107	81	108	109	86	108	117	107	90	96	118	95	103	116	95	124	114	94	108	112	101	80	98	121	92	89	101	87	74	94	114	102	93
18.5	105	95	93	82	89	98	96	104	96	116	115	110	95	97	86	91	110	82	107	111	86	105	112	105	93	94	118	95	103	117	97	121	109	90	105	107	105	82	103	123	93	91	101	85	72	92	111	97	98
18.75	111	99	96	87	90	100	97	104	94	119	116	114	101	99	90	93	113	84	113	112	87	108	114	106	99	99	123	96	108	117	97	125	112	97	108	110	111	87	108	123	96	92	104	89	77	97	114	101	102
19	107	97	93	85	92	98	96	102	96	120	117	112	98	97	88	92	113	81	112	110	85	107	113	106	97	97	122	97	105	118	99	127	113	97	107	112	109	85	107	123	95	91	103	88	79	99	110	101	101
19.25	108	96	94	85	91	97	97	100	93	117	113	110	98	99	89	92	112	80	109	109	86	106	112	103	95	99	121	98	105	117	98	121	111	91	105	107	107	84	106	126	95	90	102	88	73	94	111	98	98
19.5	110	97	96	80	87	101	100	106	99	117	119	110	98	94	87	93	107	83	107	109	88	107	117	109	91	96	116	93	104	118	94	122	112	91	106	106	101	78	99	125	93	92	102	86	71	92	116	98	92
19.75	110	101	97	86	95	99	100	102	95	118	115	111	98	101	89	94	115	82	110	113	87	106	114	106	98	100	123	100	108	119	97	124	112	94	107	108	109	86	108	129	96	94	103	87	74	95	113	97	100
20	109	99	96	84	93	100	100	105	98	118	116	114	100	99	89	94	114	85	113	113	88	108	115	108	95	97	121	98	108	120	100	128	116	95	109	111	109	83	109	128	98	93	108	88	75	95	118	99	99
20.25	112	101	98	87	93	104	101	108	102	124	121	117	103	101	91	96	114	85	115	115	91	115	120	109	98	101	124	100	110	122	102	128	118	98	111	115	111	85	108	129	98	96	108	89	78	98	118	105	103
20.5	110	99	98	80	89	103	101	107	99	119	118	112	101	97	89	93	110	83	110	112	90	108	118	109	93	96	120	97	105	121	96	124	113	92	108	110	106	78	103	130	95	94	104	87	70	91	117	99	94
20.75	112	102	98	84	92	106	102	108	100	121	120	115	102	101	90	93	114	84	113	114	89	109	117	109	94	100	121	98	109	121	100	126	117	95	109	112	108	85	106	129	97	95	105	89	76	95	116	100	97
21	111	99	97	87	95	101	99	104	96	121	115	113	100	100	90	95	114	83	113	113	89	109	117	106	99	97	121	99	110	120	101	128	115	97	111	111	113	85	109	130	99	92	107	90	78	96	113	102	103
21.25	113	101	101	84	94	102	102	108	100	123	117	115	102	103	91	96	115	84	114	116	87	111	119	112	98	100	125	99	109	123	100	127	118	95	109	112	110	87	109	132	100	96	105	91	73	95	118	102	100
21.5	114	102	101	87	94	106	104	110	102	122	119	117	106	102	93	100	113	87	115	117	92	112	121	112	101	102	125	100	110	126	101	127	118	97	110	112	111	86	109	133	99	97	107	91	75	95	122	103	100
21.75	112	100	99	88	97	106	101	109	100	123	119	115	104	103	93	97	118	86	116	117	93	112	120	109	100	100	126	101	113	125	103	131	119	98	111	116	116	88	112	132	103	97	111	91	78	98	117	104	103
22	112	102	101	89	95	104	105	109	100	123	121	117	104	103	92	97	115	84	115	115	90	112	121	112	99	102	126	102	112	126	102	131	120	96	111	114	115	87	111	134	101	97	110	93	77	96	119	102	100
22.25	115	105	102	91	100	107	107	109	102	126	121	118	106	106	95	98	121	88	118	119	93	111	120	113	104	106	129	104	115	127	105	134	121	100	113	118	117	89	116	134	104	98	111	94	81	102	120	105	106
22.5	118	104	103	91	97	105	104	107	100	122	119	119	106	104	93	98	119	85	116	116	92	112	119	111	103	104	127	103	112	126	102	132	118	97	112	115	114	88	112	135	101	96	110	92	76	97	117	101	105
22.75	113	104	102	89	95	102	103	108	101	122	118	119	106	103	93	100	116	87	115	116	91	111	121	111	101	104	127	102	113	124	102	131	119	95	109	112	115	87	112	135	102	98	108	95	75	95	119	102	101
23	118	104	104	90	97	109	107	114	106	128	125	121	109	106	95	101	118	90	119	121	95	115	126	113	100	103	126	105	115	133	105	135	124	101	115	117	115	88	114	138	106	102	115	98	80	101	125	107	105
23.25	119	108	105	91	100	108	106	111	106	127	121	121	111	107	97	103	123	89	121	121	96	114	125	117	103	108	131	106	117	130	105	135	124	101	116	116	120	92	114	140	107	102	115	96	78	102	124	106	106
23.5	117	106	103	91	98	108	107	112	107	126	125	119	109	107	95	102	119	88	120	119	95	116	126	114	102	104	127	106	117	131	106	136	123	102	115	116	119	88	116	138	104	103	116	94	78	100	124	104	103
23.75	120	106	104	93	98	105	107	110	104	129	125	120	108	106	95	100	122	88	120	120	95	114	123	114	105	108	133	106	116	128	105	134	123	101	115	119	119	91	115	138	106	100	114	97	79	103	122	105	107
24	119	108	105	94	100	108	108	111	102	127	125	120	110	108	97	103	123	89	120	122	93	116	124	117	103	105	132	107	117	129	105	135	122	100	114	119	120	91	117	138	106	102	115	97	77	100	123	105	106
24.25	118	109	105	93	98	111	110	118	109	130	128	123	110	110	98	103	123	90	123	125	96	119	126	116	104	105	129	108	119	133	107	141	128	105	119	122	121	90	118	142	110	103	117	100	82	103	128	109	103
24.5	117	107	106	91	98	111	109	114	107	127	126	120	110	105	97	103	122	91	121	123	97	119	127	115	103	105	132	106	120	134	107	140	127	105	118	120	119	91	117	141	108	103	117	99	82	103	126	107	105
24.75	118	108	106	93	100	109	109	114	105	129	127	120	110	108	97	104	125	92	122	123	95	115	128	116	103	106	130	107	120	132	109	141	126	103	116	119	121	92	117	141	107	103	117	100	79	101	125	106	107
25	121	108	107	95	102	112	115	119	112	133	130	125	114	108	100	105	124	92	124	124	100	121	131	118	106	108	132	109	119	136	111	140	129	105	118	123	122	91	117	142	112	105	118	99	80	105	128	110	107
25.25	120	110	107	97	103	110	111	113	108	131	128	123	110	109	99	106	125	92	122	125	97	118	125	114	107	111	135	108	119	133	108	140	125	106	119	122	123	96	121	142	110	103	119	98	82	105	127	108	110
25.5	122	108	109	93	101	112	111	117	110	130	129	123	112	109	99	106	126	94	124	126	100	120	130	120	108	109	133	109	121	136	110	140	129	103	118	123	121	90	120	144	111	105	118	100	79	106	129	109	108
25.75	122	109	107	97	105	111	112	116	109	131	128	125	113	112	102	104	125	94	127	125	98	119	128	119	105	108	135	108	120	137	112	140	129	105	119	122	122	94	120	146	111	106	121	100	81	102	130	106	109
26	123	112	112	95	107	112	113	118	109	134	129	124	112	113	99	107	127	94	127	127	98	120	129	119	109	113	137	111	123	134	111	141	129	106	119	125	123	95	124	145	113	106	120	100	81	106	128	109	110
26.25	122	112	109	97	105	112	112	115	109	129	126	124	113	111	101	108	125	91	123	126	97	119	129	120	110	114	137	109	121	134	107	139	127	104	117	123	122	93	118	145	109	105	116	98	76	102	127	108	109
26.5	122	112	109	98	106	112	112	118	110	137	131	128	113	111	100	106	128	94	127	127	101	123	130	119	110	111	138	110	124	136	112	144	133	109	121	127	125	94	124	147	111	105	121	102	84	110	129	112	111
26.75	124	111	109	95	104	114	112	117	108	132	128	126	115	110	102	107	127	94	127	128	99	120	130	118	109	111	136	111	122	138	113	142	134	104	120	124	126	95	123	148	113	106	123	103	82	106	130	110	111
27	122	112	110	98	105	115	113	118	111	134	131	125	113	112	99	108	127	93	127	126	100	123	130	121	108	112	140	113	124	138	111	143	130	107	119	124	124	94	124	146	113	106	122	102	82	104	132	108	112
27.25	125	114	114	98	106	116	115	120	112	135	131	126	118	115	104	110	129	95	128	129	100	123	132	120	111	114	140	113	125	140	114	145	133	108	120	126	126	96	124	149	115	109	124	103	83	108	134	111	112
27.5	126	112	111	97	106	115	113	120	110	136	131	126	115	113	103	108	128	96	129	129	100	125	129	121	111	114	138	111	124	139	112	146	131	107	121	127	125	95	124	148	113	107	123	104	82	107	132	110	112
27.75	125	112	111	98	108	118	117	122	116	140	137	132	117	115	104	109	132	96	132	132	106	126	134	122	112	114	140	116	127	141	114	149	138	113	127	134	125	97	125	148	114	108	127	106	89	111	135	115	113
28	126	113	114	100	107	119	119	125	117	141	137	133	119	114	104	111	131	100	131	131	108	128	136	124	110	113	139	116	126	145	117	149	138	111	125	132	128	95	126	154	117	112	129	108	88	112	136	116	113
28.25	128	115	115	100	109	117	117	120	113	135	132	127	117	115	105	110	128	97	129	130	102	122	132	122	113	115	142	113	124	142	114	145	133	108	121	126	126	96	126	150	116	110	124	104	82	107	133	112	113
28.5	123	113	110	96	107	114	115	121	110	131	130	127	116	113	102	109	129	94	129	128	99	122	130	121	109	114	141	111	126	140	113	144	133	107	122	124	126	95	125	148	113	107	122	102	81	106	130	110	110
28.75	129	117	113	101	108	116	117	119	111	136	131	127	115	117	102	110	130	96	131	127	102	124	133	120	113	115	142	113	128	142	114	145	133	109	124	127	129	96	126	151	115	111	124	103	82	107	133	110	116
29	127	116	114	99	111	118	117	124	114	138	131	131	115	116	105	114	130	97	131	133	102	127	134	121	115	114	145	115	128	142	116	149	135	111	124	129	127	97	129	151	118	110	127	104	86	108	134	113	115
29.25	127	114	114	100	109	119	118	122	115	136	132	131	115	117	105	112	132	99	133	133	104	126	133	124	114	115	143	115	132	146	117	149	137	112	125	130	131	98	131	153	119	112	129	106	86	109	135	113	114
29.5	128	114	115	99	108	118	118	122	117	137	135	129	114	114	104	110	132	97	129	131	103	125	134	124	111	116	141	116	126	143	117	149	138	108	125	128	126	95	126	150	115	111	127	108	86	109	136	114	114
29.75	130	115	113	101	107	119	118	123	114	137	134	130	116	116	104	110	132	95	132	131	101	127	133	121	114	116	143	116	129	143	116	149	136	111	123	130	129	95	128	152	117	111	128	105	83	109	137	113	115
30	128	117	116	101	111	120	120	125	116	138	135	131	116	118	104	114	133	99	134	134	106	127	135	125	116	117	143	118	130	144	117	149	137	114	128	131	130	101	129	154	119	110	130	108	85	110	135	116	119
30.25	129	120	117	103	112	120	119	123	117	140	134	131	115	117	105	115	135	99	134	133	104	128	136	126	116	119	144	119	131	145	117	150	137	112	125	132	134	99	130	156	120	115	130	108	84	110	137	114	117
30.5	128	115	117	103	112	122	119	125	117	142	139	135	115	115	106	113	135	100	137	135	106	129	136	124	114	116	144	117	132	147	120	155	139	116	128	138	135	100	132	157	121	114	133	110	90	113	140	118	116
30.75	131	118	117	103	111	120	119	127	118	141	137	132	116	119	106	115	131	97	134	135	106	128	136	125	116	120	144	117	129	145	118	151	135	112	127	132	131	100	130	155	118	113	131	108	86	112	136	117	118
31	132	120	119	105	111	125	124	126	121	144	140	137	120	121	109	115	134	100	138	136	108	130	140	127	117	120	146	118	131	147	121	154	143	116	131	135	132	101	132	158	121	115	132	111	89	114	143	118	119
31.25	130	119	117	100	113	123	122	130	122	143	138	133	119	118	109	117	135	100	136	136	108	131	139	128	115	117	144	121	131	150	122	152	141	112	129	133	132	97	129	160	123	117	132	111	86	111	142	118	115
31.5	138	126	122	112	120	122	121	121	116	143	131	132	121	125	110	118	142	99	137	135	105	129	132	125	127	123	152	123	139	146	123	153	139	116	122	131	142	106	141	162	123	112	135	110	87	115	132	113	128
31.75	132	119	118	102	112	123	121	127	122	142	138	135	118	118	108	115	134	101	135	136	106	132	140	129	115	119	146	119	130	147	120	152	143	113	128	134	132	98	130	158	121	118	135	111	86	112	141	116	115
32	133	120	119	104	113	126	123	129	124	143	140	136	121	121	111	118	136	102	136	138	111	133	140	129	117	120	148	120	134	150	121	156	144	115	131	137	134	100	133	160	124	118	136	112	90	114	144	119	117
32.25	133	124	120	111	117	121	123	122	114	142	132	130	121	122	109	118	140	100	136	137	106	132	135	126	123	124	149	122	136	148	122	155	139	116	123	132	139	104	138	160	123	113	135	110	89	116	139	115	127
32.5	136	129	126	117	123	123	122	122	118	144	131	132	124	126	110	119	144	100	140	141	107	131	134	126	128	124	155	125	141	150	128	156	140	122	127	134	145	112	147	165	126	116	140	117	91	122	139	119	132
32.75	132	122	119	107	115	125	127	128	120	143	138	137	120	120	110	119	136	101	138	138	110	134	140	129	119	120	147	124	136	152	123	157	143	117	130	136	137	101	134	162	125	121	137	113	90	114	142	119	121
33	135	122	123	106	115	125	124	128	121	143	139	138	122	123	110	120	138	105	137	138	109	133	139	130	120	125	150	123	134	150	122	156	141	117	130	138	133	103	134	160	124	118	135	113	88	114	141	117	120
33.25	134	120	121	106	115	130	128	135	129	149	146	141	124	120	112	122	138	107	141	142	116	137	149	135	120	122	147	128	136	156	125	160	148	117	135	141	138	99	135	168	128	124	142	118	91	116	150	124	116
33.5	137	125	123	108	114	129	128	139	129	147	145	140	123	122	112	122	137	106	140	141	115	137	146	135	121	123	148	123	135	155	126	160	148	118	136	139	133	101	132	164	126	125	141	118	88	116	147	123	116
33.75	133	122	120	107	115	126	125	131	121	144	139	136	120	123	112	121	139	101	138	140	109	134	141	130	119	125	149	121	136	151	124	156	144	116	131	138	136	103	136	162	125	119	138	113	90	115	144	119	121
34	138	124	123	110	117	126	128	133	127	145	143	138	122	124	112	120	138	105	141	140	113	138	144	132	124	126	151	122	137	152	124	157	146	119	133	138	136	102	134	164	125	122	138	115	87	116	146	120	122
34.25	137	122	122	109	116	127	127	131	125	144	142	139	121	124	110	119	140	105	140	140	111	135	144	132	123	125	149	125	134	154	125	158	147	119	131	137	136	101	134	163	126	120	139	113	86	117	146	119	121
34.5	137	124	123	109	118	130	129	137	130	149	144	143	126	126	113	125	142	107	144	144	115	139	146	135	123	127	152	128	140	159	129	163	150	120	138	143	140	104	139	168	130	125	144	116	91	121	148	124	121
34.75	136	124	123	108	118	127	126	133	125	147	143	140	123	124	111	119	140	104	140	143	112	134	142	133	122	126	151	124	138	153	125	159	146	120	132	142	138	104	139	163	127	119	142	116	92	117	144	121	124
35	137	124	124	109	119	128	129	133	126	148	142	140	125	124	113	122	143	105	143	145	113	137	143	131	124	123	152	127	140	156	128	162	146	121	136	142	141	105	141	166	130	122	143	116	93	119	147	123	125
35.25	136	126	122	108	118	131	129	137	130	153	151	146	124	124	112	121	141	109	146	146	118	142	149	134	122	126	151	127	140	158	131	166	149	126	140	147	137	102	139	165	130	121	147	118	99	123	151	129	125
35.5	139	126	126	110	121	134	131	140	132	155	149	146	126	128	116	125	144	108	147	148	116	141	148	137	124	126	155	127	143	162	130	165	151	124	141	147	140	104	141	169	131	126	147	121	95	122	151	128	124
35.75	142	126	128	111	120	131	132	138	129	152	147	143	126	128	115	124	144	107	147	146	116	142	150	134	125	128	156	127	141	159	129	165	152	124	139	144	143	106	141	169	130	123	144	119	94	121	150	125	126
36	141	128	126	113	121	131	128	134	127	149	146	144	127	128	114	123	143	107	144	146	115	139	144	135	125	129	157	129	141	158	128	164	150	124	137	144	144	107	143	171	131	125	144	119	94	119	150	123	128
36.25	139	128	127	116	124	132	131	137	130	153	148	144	126	128	118	124	145	109	149	146	117	140	145	134	129	128	157	131	144	159	131	167	150	125	140	146	146	105	143	170	134	126	148	121	99	123	151	125	129
36.5	140	128	127	114	122	132	131	135	129	151	144	143	127	130	115	126	147	109	148	147	115	140	144	133	127	129	157	129	143	160	130	166	150	121	137	142	144	108	145	168	132	124	146	119	95	122	150	124	129
36.75	142	130	129	113	121	132	133	136	130	152	146	143	129	130	117	125	144	108	145	146	115	140	149	137	127	131	157	129	141	160	129	166	150	120	138	145	143	106	142	170	132	125	146	120	93	121	151	123	128
37	139	129	130	114	125	135	131	138	130	154	147	143	127	129	118	124	146	109	149	149	116	143	148	135	127	129	157	131	143	160	133	169	150	125	139	148	145	108	145	170	134	126	150	121	97	122	150	128	129
37.25	142	130	128	115	123	131	131	134	130	153	149	146	126	128	117	125	147	109	148	147	115	143	146	134	128	130	158	130	143	160	132	166	150	125	140	147	146	107	144	170	134	127	146	120	97	125	151	125	128
37.5	142	132	130	117	126	133	134	140	129	155	148	146	130	131	120	126	148	109	149	148	118	143	148	136	130	131	158	133	146	161	133	167	153	127	142	147	147	108	148	173	135	128	150	122	97	126	150	128	131
37.75	139	129	127	116	126	133	132	138	128	153	145	144	127	131	118	127	148	110	150	149	117	144	146	136	130	132	158	133	146	162	133	168	152	125	140	147	148	110	146	172	134	128	151	122	96	124	152	126	130
38	143	131	132	115	125	133	134	140	131	154	152	147	128	132	118	129	149	111	152	151	118	145	149	138	129	130	161	132	146	164	135	172	154	126	142	148	148	108	146	172	136	128	151	123	98	126	152	128	132
38.25	141	130	129	115	123	133	133	137	131	153	149	145	128	130	117	127	147	109	147	149	117	144	149	135	128	129	158	131	144	161	132	168	152	124	138	146	144	109	145	174	134	129	150	123	95	120	151	126	128
38.5	142	131	130	116	125	135	134	138	131	154	147	144	130	132	119	125	147	111	150	150	118	141	149	138	130	131	158	133	146	163	134	169	154	125	142	147	148	109	147	174	136	127	151	122	96	123	152	125	130
38.75	141	128	129	113	121	132	132	137	129	152	147	146	127	129	117	127	146	107	148	147	116	141	147	136	128	131	159	128	144	162	131	168	150	123	140	147	144	107	145	171	130	125	148	119	95	121	151	124	128
39	142	131	131	116	126	134	136	139	131	153	149	147	130	133	120	127	150	109	152	153	116	145	149	137	131	133	159	133	147	165	133	171	153	130	142	147	149	109	149	174	136	129	154	124	100	125	154	128	131
39.25	145	133	132	116	126	135	136	139	129	154	149	147	129	134	119	129	149	111	151	152	119	144	149	138	132	133	160	134	149	165	135	171	153	126	142	148	148	108	148	174	135	130	152	124	97	126	153	127	131
39.5	144	135	133	119	126	135	134	139	132	156	150	146	129	133	119	130	150	112	153	152	119	144	149	136	132	133	162	135	150	166	136	172	155	130	144	150	149	112	151	175	136	131	155	125	98	127	154	128	133
39.75	145	133	132	116	127	138	137	143	135	159	152	150	133	135	120	130	149	111	155	155	122	147	152	140	131	134	160	135	149	167	137	174	158	130	146	154	149	112	149	176	140	131	157	127	101	127	157	132	131
40	144	132	133	115	127	134	136	138	132	153	149	147	132	133	118	129	147	111	151	151	119	144	151	142	129	131	160	132	146	163	135	168	155	125	139	148	146	108	146	176	135	129	152	123	93	122	152	128	129
40.25	147	133	132	116	127	138	137	143	135	158	151	149	134	133	119	132	148	113	154	154	119	146	153	142	130	134	161	133	147	167	136	173	160	130	145	152	149	110	148	177	137	131	155	126	97	125	157	129	130
40.5	145	136	134	118	126	136	134	139	134	157	151	148	132	134	120	130	150	112	151	154	120	145	152	140	135	137	163	135	149	166	136	172	156	128	143	151	150	111	151	178	138	131	154	125	98	127	154	128	132
40.75	146	136	133	118	129	135	137	143	135	157	151	148	132	136	122	132	151	112	155	156	120	145	152	142	135	136	163	135	150	168	137	174	157	130	143	150	152	112	152	177	140	132	157	126	99	126	156	130	133
41	145	135	135	121	130	137	138	145	136	160	153	152	131	133	121	132	153	115	157	155	123	148	153	140	133	135	165	137	151	169	141	176	159	133	147	155	152	113	154	179	140	131	158	128	104	127	158	130	134
41.25	146	134	135	119	130	137	137	141	134	156	151	148	133	133	121	132	151	111	153	153	119	146	151	139	135	136	161	136	150	168	138	172	157	128	143	150	151	110	151	178	138	132	156	126	97	127	155	129	134
41.5	145	135	133	122	129	137	137	141	134	157	153	151	132	137	121	131	152	113	156	154	120	148	151	141	134	133	164	138	152	169	139	174	158	131	145	153	152	113	152	180	139	133	158	126	102	129	155	130	137
41.75	147	137	137	122	132	140	139	146	136	161	156	152	134	138	123	133	153	113	159	158	123	148	155	142	136	136	167	139	154	170	141	179	161	133	148	155	154	112	154	181	144	134	160	128	102	130	159	132	138
42	148	134	134	121	131	138	137	139	134	157	151	150	133	136	122	132	153	112	153	156	118	144	152	141	134	134	166	135	150	166	135	174	157	128	145	151	150	111	153	178	138	129	157	126	97	127	154	130	133
42.25	146	133	136	122	129	139	138	145	136	157	153	152	132	137	122	133	152	116	156	157	123	148	154	142	136	136	164	135	152	172	138	175	159	132	146	154	148	113	151	180	138	134	159	129	100	128	161	131	133
42.5	149	133	135	120	130	143	144	147	141	163	159	156	132	135	122	134	154	116	160	160	128	150	156	144	133	134	163	136	155	171	142	180	163	136	151	160	153	112	153	180	142	136	161	130	106	133	161	136	132
42.75	147	135	135	121	133	139	138	142	136	159	153	153	132	137	121	132	154	113	158	157	121	147	153	139	137	139	166	137	151	170	138	177	158	134	146	153	155	113	154	180	141	133	160	128	99	130	159	131	135
43	149	136	138	121	129	141	139	147	140	158	155	152	133	137	124	135	154	115	158	155	123	151	156	143	134	137	165	138	153	170	139	176	162	131	145	154	152	113	151	182	141	136	159	130	97	127	160	133	134
43.25	150	137	137	122	132	145	143	151	143	166	161	158	136	139	125	135	156	119	161	163	129	153	161	146	137	140	167	141	156	175	143	183	163	140	155	164	155	116	156	186	146	139	164	133	108	136	164	139	138
43.5	146	137	138	120	130	140	140	146	136	159	156	152	135	139	123	135	155	115	159	159	122	148	154	142	135	138	167	140	154	173	140	177	162	134	146	155	154	114	155	182	143	135	162	129	99	130	161	131	136
43.75	149	138	139	123	133	144	145	150	142	163	159	156	137	139	126	138	156	119	163	160	127	153	160	146	138	139	167	142	155	177	144	182	165	137	151	160	157	116	155	187	147	141	166	134	106	134	163	136	136
44	151	138	137	123	132	143	141	147	139	160	155	154	136	140	124	137	155	118	158	157	125	151	157	144	137	141	167	140	153	173	141	177	161	132	148	155	154	116	154	184	142	138	160	132	97	130	162	133	136
44.25	151	140	138	124	130	142	141	147	140	162	157	156	136	139	123	138	156	114	160	160	125	151	157	146	138	140	166	141	154	173	141	180	164	134	148	157	155	113	155	185	144	141	163	131	101	133	162	132	134
44.5	150	138	136	121	133	143	142	148	140	159	154	154	137	137	125	134	154	116	160	158	125	149	157	146	137	139	166	141	154	173	141	177	166	131	146	156	155	113	154	184	143	139	163	130	99	130	162	131	137
44.75	152	140	139	123	133	141	142	147	136	161	156	153	135	139	124	137	155	115	159	159	123	150	155	144	137	140	167	140	155	172	140	179	163	134	148	157	155	115	157	185	145	136	163	131	99	133	163	134	138
45	151	137	139	122	132	143	142	148	140	160	154	154	136	139	124	133	153	116	155	156	126	150	156	146	135	139	166	141	153	171	139	177	163	132	148	156	153	114	152	183	142	139	160	130	97	127	160	130	135
45.25	151	139	138	123	134	142	145	148	139	162	155	155	136	140	125	138	156	117	160	158	125	150	157	142	139	140	169	140	155	172	142	182	164	134	148	156	156	116	157	185	144	137	164	131	101	133	163	132	138
45.5	151	139	140	124	135	145	144	152	144	163	160	157	138	142	126	139	159	120	163	160	127	155	161	147	140	141	166	141	158	178	144	182	165	136	151	159	159	118	158	188	147	142	167	134	103	132	166	137	138
45.75	154	142	142	128	136	145	146	151	142	163	159	157	139	141	129	140	156	119	162	160	127	154	159	147	142	141	173	143	159	177	144	183	167	136	152	158	159	119	157	188	148	142	167	134	104	133	166	135	139
46	151	140	141	123	134	146	145	148	143	162	157	156	137	138	127	139	154	117	162	159	128	152	156	145	137	141	167	139	156	175	141	179	166	135	150	157	155	116	155	186	144	139	163	130	100	132	164	133	138
46.25	153	140	142	123	135	145	144	152	143	164	157	156	137	145	129	138	157	118	161	159	126	154	160	148	141	143	170	144	155	177	145	179	167	134	149	159	156	118	157	188	146	141	165	133	102	132	165	135	139
46.5	153	140	139	127	135	144	144	150	141	164	161	157	139	144	125	138	156	118	162	160	125	154	159	145	140	142	172	141	158	177	142	180	165	137	152	159	156	117	158	186	146	140	167	134	102	132	164	134	139
46.75	156	144	144	128	137	148	147	151	143	164	158	158	142	146	129	140	159	121	165	163	129	155	161	149	143	147	174	142	160	179	144	183	168	138	153	160	160	119	162	190	148	144	169	137	104	134	167	136	141
47	152	139	142	125	134	146	146	152	143	162	157	156	138	141	127	139	156	119	162	160	128	154	161	147	140	141	168	144	157	178	143	179	167	136	150	159	157	117	157	187	147	142	168	134	103	131	165	135	138
47.25	155	143	143	128	137	150	147	154	146	165	161	160	140	145	129	140	160	122	165	162	131	157	163	151	144	145	172	146	160	181	146	182	169	139	153	161	161	120	160	191	150	143	171	136	104	134	169	138	140
47.5	157	144	146	126	138	152	151	158	150	169	165	164	142	146	130	141	161	121	169	166	133	158	166	152	141	146	172	145	161	183	149	184	173	144	157	169	159	120	161	190	151	144	173	138	110	140	170	143	142
47.75	154	142	144	126	137	145	146	152	143	164	160	156	139	144	128	139	160	118	164	162	127	156	160	148	142	142	173	143	159	179	143	182	169	137	152	158	160	118	160	190	147	142	168	132	102	132	164	137	141
48	154	141	143	125	136	150	149	157	148	166	163	161	142	143	130	141	157	121	166	162	133	156	163	150	139	143	169	147	158	182	144	183	171	138	156	163	158	118	156	191	147	146	170	138	104	133	169	139	137
[truncated: 47 more columns]

## Sheet: WT_Rep2
Plate Type	PM-M4
Group	Wildtype
Replicate no.	2
Hour	A01	A02	A03	A04	A05	A06	A07	A08	A09	A10	A11	A12	B01	B02	B03	B04	B05	B06	B07	B08	B09	B10	B11	B12	C01	C02	C03	C04	C05	C06	C07	C08	C09	C10	C11	C12	D01	D02	D03	D04	D05	D06	D07	D08	D09	D10	D11	D12	E01
0	41	38	34	34	35	34	38	34	36	38	44	47	41	34	31	36	35	34	35	35	40	38	43	48	39	33	37	35	32	35	33	35	32	34	47	47	41	34	36	34	32	35	34	35	37	40	40	53	41
0.25	44	38	37	33	34	40	42	47	39	47	57	56	39	36	36	36	37	36	38	34	40	39	49	47	40	35	39	36	34	39	36	34	38	38	55	56	41	35	37	36	36	34	36	38	39	42	42	55	40
0.5	41	37	36	32	32	35	39	46	38	47	54	55	41	36	36	34	37	36	34	35	40	38	50	46	37	36	39	37	31	36	33	34	38	40	53	53	38	33	34	33	31	35	34	35	37	42	46	53	42
0.75	50	45	40	37	35	40	43	45	41	48	55	56	47	40	40	39	43	39	38	38	44	42	52	48	44	38	44	39	34	39	38	36	40	41	58	55	40	35	37	36	36	36	35	39	43	45	51	53	46
1	46	40	37	38	38	40	47	50	45	58	66	63	45	40	39	41	41	39	40	40	47	48	55	50	39	38	40	39	37	42	37	39	41	45	60	59	42	37	36	37	35	36	39	39	42	48	52	58	45
1.25	48	44	39	39	39	40	48	49	44	54	61	61	46	42	40	42	43	41	41	40	48	49	55	53	42	40	46	43	38	42	39	38	42	44	63	61	43	39	40	39	37	37	41	42	43	47	53	60	50
1.5	49	46	43	42	40	41	49	50	44	56	62	59	48	44	45	44	46	44	43	45	50	50	56	53	44	41	46	42	39	45	44	42	42	48	57	63	45	42	42	40	40	41	45	43	43	52	54	61	52
1.75	52	46	46	42	42	45	54	56	48	63	69	67	49	46	47	46	49	44	45	49	52	54	63	56	47	44	50	47	43	49	43	45	48	53	65	68	49	44	42	43	43	43	47	47	47	57	60	65	54
2	51	47	46	44	44	46	51	55	47	64	71	66	49	47	47	45	49	44	46	50	54	54	61	56	46	45	52	46	44	51	44	46	47	51	63	70	48	42	45	46	40	43	48	47	46	58	59	66	54
2.25	55	52	51	50	48	48	57	56	52	64	70	64	55	55	50	49	55	50	50	53	58	57	64	61	50	53	58	50	48	55	49	49	52	54	64	70	53	48	50	48	46	48	51	51	49	59	63	66	58
2.5	57	53	52	48	46	53	59	61	55	65	72	69	56	54	52	51	55	52	53	54	55	58	68	63	52	49	58	52	49	56	52	49	54	54	67	72	54	48	49	52	50	53	55	51	52	64	58	72	52
2.75	58	55	52	48	46	48	58	59	51	67	72	68	53	52	51	51	56	49	52	53	54	58	65	59	52	50	60	48	47	53	50	51	49	54	62	73	55	49	51	47	46	49	50	50	47	61	54	69	59
3	57	52	50	49	49	49	58	60	51	67	73	70	56	54	50	51	56	50	52	55	56	61	66	59	50	53	62	52	50	56	51	50	53	57	68	75	55	47	53	49	47	49	53	53	50	64	57	70	59
3.25	59	54	54	50	49	56	61	66	60	75	83	75	58	54	56	54	61	54	55	58	60	65	73	63	53	54	63	55	53	60	55	54	55	61	72	82	55	51	50	53	49	54	59	53	52	69	63	75	58
3.5	62	57	57	48	50	57	62	68	57	72	79	73	58	54	54	54	59	57	56	59	58	60	71	63	53	53	64	53	53	57	54	52	55	57	67	79	56	51	49	51	52	54	56	54	49	65	60	73	60
3.75	70	62	54	57	56	49	58	54	53	66	65	61	63	62	54	56	67	51	52	60	51	61	65	62	59	63	74	57	59	54	53	53	52	57	57	70	66	56	71	54	52	53	54	54	47	64	51	71	71
4	68	66	58	65	60	50	58	53	52	71	70	63	61	65	58	58	69	53	58	62	58	63	68	63	62	62	73	59	60	57	56	55	53	61	65	76	72	55	69	57	58	54	58	57	50	66	56	72	70
4.25	62	58	56	54	54	55	58	64	57	76	79	72	60	59	57	59	66	56	58	62	59	66	73	66	57	56	70	59	58	63	58	57	58	62	69	83	60	52	59	55	53	57	62	58	53	71	60	75	61
4.5	71	66	60	64	61	51	59	57	53	72	73	66	61	66	61	59	70	55	56	64	60	65	71	64	63	62	76	62	62	62	56	56	55	62	67	79	70	56	70	58	56	57	60	58	51	71	60	75	72
4.75	69	62	59	53	54	58	60	71	61	75	81	74	65	57	59	58	71	58	61	66	58	65	76	67	61	61	74	59	56	63	57	59	61	60	69	83	61	53	55	59	57	58	61	59	53	72	62	74	64
5	65	59	60	59	57	67	66	77	67	83	93	81	63	59	63	62	68	63	62	67	71	72	83	74	58	58	71	62	63	69	63	63	64	69	79	92	67	56	54	63	62	64	72	64	56	75	67	80	59
5.25	75	67	61	67	66	55	62	63	58	83	82	73	66	69	63	63	77	59	63	70	64	74	78	71	66	68	82	66	66	66	64	64	62	70	76	92	76	61	75	66	65	61	67	66	54	77	68	83	77
5.5	72	68	60	66	62	55	60	59	57	82	81	72	64	69	62	63	73	56	62	69	64	74	78	68	65	68	81	65	66	63	61	65	61	71	74	92	74	61	75	63	63	60	64	62	51	75	64	79	77
5.75	65	60	59	55	58	58	60	70	60	83	87	79	62	63	61	60	71	59	61	69	66	70	79	71	56	60	77	63	63	66	62	64	61	68	74	93	64	56	64	59	58	61	66	63	54	74	66	80	63
6	69	63	59	61	58	57	62	69	63	82	86	76	66	66	62	61	74	62	64	70	64	70	80	72	59	61	79	65	65	67	63	65	63	70	73	90	68	58	65	60	60	63	70	63	54	75	67	80	66
6.25	64	63	60	61	58	63	65	72	66	86	91	81	67	62	65	62	73	62	65	76	70	75	84	74	59	60	78	66	67	71	65	67	64	74	81	96	68	57	61	62	61	64	72	65	55	78	69	83	62
6.5	79	74	67	75	70	61	67	64	62	87	84	78	71	76	69	70	82	62	68	79	69	79	80	73	71	75	90	72	75	71	70	70	65	74	77	97	83	66	84	72	72	69	71	71	57	83	69	88	81
6.75	81	74	65	71	69	58	67	68	62	78	79	74	71	76	68	69	84	63	68	77	63	77	82	76	69	74	90	71	73	70	67	68	64	67	71	86	76	64	78	68	65	65	69	66	55	79	62	81	79
7	82	74	67	69	69	61	67	69	61	85	84	74	73	74	67	71	85	62	69	77	66	77	82	74	72	76	93	71	76	72	69	71	64	70	74	93	79	66	83	73	68	67	70	69	56	81	67	83	80
7.25	78	72	66	73	69	59	66	65	61	89	86	78	72	75	69	72	84	64	70	80	70	79	83	74	71	73	91	74	74	73	70	72	67	74	81	100	81	67	82	72	71	70	74	71	56	84	69	87	81
7.5	78	71	67	71	68	61	65	69	62	83	83	78	71	75	69	71	85	65	70	78	66	77	84	73	68	71	91	73	74	76	69	71	67	68	73	91	78	66	77	69	68	66	75	68	57	81	67	83	77
7.75	83	72	65	69	68	61	70	68	62	82	80	74	77	77	66	73	86	65	68	80	63	75	81	75	70	76	96	72	75	71	69	72	66	67	72	88	78	65	83	72	69	67	70	69	56	82	62	80	84
8	81	74	68	73	71	62	71	70	65	87	83	77	74	79	69	74	86	66	74	84	65	79	85	77	73	77	95	76	77	74	73	74	68	71	76	90	81	68	81	73	73	71	75	70	57	84	65	86	82
8.25	83	74	69	70	70	63	68	69	64	87	84	77	75	76	68	73	90	66	71	81	65	79	86	77	71	77	98	76	76	76	74	71	67	71	75	92	79	66	83	73	70	70	73	70	57	83	66	83	81
8.5	81	78	72	79	75	65	71	72	66	93	89	79	77	80	73	73	91	68	75	84	71	85	88	78	73	75	97	80	78	80	77	77	71	75	81	95	87	71	82	74	75	74	81	74	59	89	70	88	81
8.75	85	78	71	76	72	65	73	74	68	91	86	79	83	80	73	78	95	70	73	87	68	84	88	79	79	82	103	76	81	79	76	77	71	74	79	94	85	69	87	80	76	75	75	74	59	86	67	86	87
9	87	81	74	81	78	67	73	71	69	98	93	86	77	82	73	76	95	71	77	90	77	88	92	82	78	81	102	82	85	81	80	83	74	83	88	103	92	73	92	81	81	79	83	80	65	91	70	94	90
9.25	86	81	72	77	74	67	75	71	68	91	87	79	81	81	73	79	94	69	77	86	68	84	89	78	77	82	103	80	84	79	79	79	72	74	81	95	89	71	91	80	80	76	80	74	60	89	68	89	89
9.5	84	79	74	82	80	66	72	71	68	98	90	83	77	81	74	78	96	70	79	89	75	89	91	80	77	81	101	85	88	83	79	86	71	81	89	103	93	76	93	82	82	82	83	78	62	92	70	94	88
9.75	77	72	71	72	70	74	76	84	78	103	105	92	77	73	76	77	93	73	80	90	82	90	103	85	69	75	95	80	82	86	82	87	77	81	93	110	77	69	76	78	74	81	90	79	65	92	76	95	78
10	88	81	76	78	76	69	78	73	69	90	87	82	83	84	75	81	99	70	79	89	69	87	91	81	79	86	110	82	86	83	81	82	75	77	80	96	89	73	91	82	81	79	80	78	61	93	69	89	90
10.25	79	76	71	74	73	72	72	80	73	102	101	90	77	77	76	76	92	72	79	90	79	89	96	84	71	78	99	83	83	89	80	85	75	80	93	108	81	70	82	79	76	81	89	80	64	95	76	94	80
10.5	76	76	71	73	71	75	76	85	77	105	106	92	78	76	75	77	95	75	82	91	80	94	102	87	72	73	98	83	85	88	83	87	79	83	97	112	81	72	78	80	77	82	93	81	66	97	76	97	78
10.75	76	74	70	71	70	72	75	86	76	103	106	93	78	76	74	76	94	74	82	91	81	90	100	86	69	73	98	82	82	87	82	88	76	81	95	113	79	69	76	79	78	81	92	79	65	96	76	95	76
11	80	78	74	74	72	70	73	81	72	99	98	87	80	77	76	76	95	75	81	90	77	88	98	83	72	76	102	84	84	88	82	84	78	80	90	108	83	71	80	80	76	81	90	79	65	96	76	92	80
11.25	82	80	75	76	74	74	76	83	76	103	102	90	83	80	79	79	99	78	85	94	77	93	100	87	76	78	105	85	86	90	85	87	80	80	92	109	85	72	83	83	80	84	92	83	68	99	79	95	82
11.5	83	79	75	74	75	75	78	87	77	104	102	94	83	81	77	83	101	77	87	96	80	94	102	87	76	80	106	86	88	93	84	90	80	83	95	112	85	73	85	83	81	83	94	82	68	99	80	99	84
11.75	81	78	75	76	74	73	75	84	75	102	101	89	79	81	79	79	99	78	84	94	79	90	102	87	75	79	104	85	87	91	85	89	81	81	93	111	85	72	82	82	80	86	93	82	65	99	79	96	80
12	83	81	78	77	77	79	78	90	81	110	110	98	84	81	79	84	101	80	89	98	85	98	108	92	75	81	106	89	90	93	88	94	85	88	100	119	86	75	86	86	82	89	99	86	70	103	84	101	84
12.25	89	82	78	74	76	75	78	87	76	101	101	90	89	81	79	84	104	80	86	97	76	93	103	87	79	83	112	85	88	93	85	88	82	80	95	111	85	73	86	86	83	84	91	84	66	99	77	98	86
12.5	85	84	80	80	80	81	83	90	81	111	108	97	86	85	84	86	105	84	91	102	87	100	108	91	80	83	109	92	92	98	90	97	86	88	101	116	91	78	89	89	87	90	100	88	72	103	84	102	87
12.75	82	83	80	77	76	80	79	90	82	105	106	93	86	83	82	84	104	84	90	102	81	97	109	92	77	81	107	92	92	100	91	92	86	83	98	116	91	79	80	89	86	92	101	86	72	105	85	101	82
13	86	81	79	79	78	77	79	87	78	106	103	92	87	83	81	85	104	80	89	99	78	95	105	89	78	83	109	89	91	96	89	91	84	83	95	114	88	76	85	87	83	90	97	85	68	103	81	98	84
13.25	87	85	81	81	82	79	81	88	81	112	109	98	87	88	83	86	106	81	91	101	86	100	109	91	80	88	113	93	94	98	93	98	84	91	103	120	92	79	94	91	89	92	102	88	71	105	83	104	89
13.5	87	82	79	78	80	82	82	94	87	115	118	103	87	84	83	85	106	85	93	104	88	105	115	93	78	83	109	94	95	102	92	97	88	92	107	124	90	77	88	90	88	94	104	89	73	107	84	106	84
13.75	89	86	82	80	82	80	83	91	82	111	111	99	89	87	84	87	109	86	93	104	85	101	110	93	82	88	113	95	97	101	93	98	88	90	103	120	92	81	90	92	88	93	102	91	74	107	85	103	90
14	88	85	83	82	82	79	83	91	84	113	109	97	88	86	83	86	108	85	94	103	84	101	108	92	79	88	114	95	96	100	91	97	87	89	102	119	93	79	88	92	89	93	103	89	72	109	83	103	88
14.25	88	85	82	82	80	82	83	90	82	114	110	97	89	87	83	87	109	85	94	104	87	102	112	93	81	87	114	95	96	103	93	100	89	93	105	121	95	79	91	94	90	93	105	91	72	109	85	103	90
14.5	88	87	82	82	81	79	81	92	83	107	107	96	90	85	85	89	108	85	93	102	81	98	110	91	80	85	114	94	98	102	94	97	87	87	99	120	92	78	88	92	91	96	104	87	71	106	85	101	85
14.75	89	86	84	85	85	82	85	93	86	114	110	99	93	88	88	91	111	88	94	106	86	102	112	95	84	88	115	97	99	106	95	101	90	91	103	122	99	83	90	97	93	97	109	92	75	111	86	104	88
15	91	92	85	88	85	83	85	94	85	113	111	99	92	89	88	91	111	88	97	108	87	105	112	94	85	89	117	98	100	104	97	100	92	92	103	122	100	83	97	97	93	100	108	93	75	110	86	105	93
15.25	93	90	85	86	86	87	90	97	90	114	113	101	95	91	91	94	115	92	101	109	90	102	117	99	86	90	119	101	102	108	100	104	96	93	106	126	100	85	91	100	96	101	113	96	78	113	89	108	88
15.5	93	90	86	85	85	87	86	95	86	113	109	100	95	90	88	92	114	90	99	105	85	106	113	96	83	91	121	99	103	106	100	101	90	91	102	123	100	83	92	99	93	99	109	92	76	111	87	107	90
15.75	92	90	87	86	87	89	88	98	90	118	116	103	95	91	90	94	113	89	99	110	93	110	119	98	84	88	119	101	103	108	99	106	92	97	108	129	99	84	93	99	98	100	114	96	76	116	90	110	91
16	93	89	89	85	89	90	89	100	91	124	120	108	94	89	92	95	116	91	101	113	96	111	123	101	84	91	120	100	105	112	101	107	94	100	113	132	99	84	95	103	99	101	117	99	78	116	91	112	91
16.25	94	90	86	86	89	87	88	98	89	114	111	102	96	92	92	95	117	92	101	112	88	107	117	98	85	91	122	101	106	111	103	106	94	92	108	124	105	85	95	103	97	102	116	97	79	114	88	108	90
16.5	93	91	89	90	91	91	89	98	90	123	122	107	95	91	92	97	117	92	103	116	94	114	119	100	87	91	123	103	106	110	103	109	97	100	113	132	102	85	100	103	98	102	115	99	78	118	92	115	95
16.75	93	90	89	87	86	89	87	100	92	116	114	103	94	90	90	96	116	92	102	109	88	105	118	98	84	92	120	102	106	112	104	107	96	94	108	127	103	85	92	103	99	103	116	96	78	113	90	108	90
17	96	95	90	90	91	89	90	99	91	117	114	102	98	94	92	97	119	94	103	113	91	109	119	99	90	95	122	102	107	112	103	108	97	95	110	125	105	87	94	102	100	105	115	100	77	118	92	111	93
17.25	94	94	88	91	91	89	90	100	90	119	116	103	97	93	91	96	118	94	105	113	92	109	121	98	89	94	123	103	107	113	104	108	97	96	110	127	105	87	95	105	99	103	116	98	80	119	93	111	92
17.5	98	96	92	89	92	90	91	100	92	123	117	107	99	96	93	99	119	94	103	116	95	113	119	101	90	98	125	106	110	113	107	112	99	101	111	130	106	88	103	104	102	105	117	101	79	119	93	113	98
17.75	100	97	92	89	90	88	92	100	92	121	120	106	100	95	92	99	123	95	106	117	94	113	120	100	90	100	129	107	109	114	106	110	98	100	112	134	105	88	103	105	101	105	116	100	79	121	94	112	101
18	99	95	92	92	94	91	90	100	92	122	118	106	99	96	94	98	122	93	105	116	94	113	119	100	91	96	125	104	109	114	105	111	98	99	112	132	106	89	103	105	101	105	117	100	79	119	90	112	97
18.25	101	98	94	95	95	92	92	100	93	120	116	105	99	98	96	101	122	97	106	119	92	111	122	103	92	100	128	106	108	116	108	111	101	98	112	131	108	91	101	106	106	108	119	101	82	120	92	112	98
18.5	100	96	94	91	95	94	92	102	96	126	123	111	101	93	94	102	122	96	107	118	97	117	125	103	94	98	128	109	112	119	109	114	100	105	117	137	106	88	104	109	104	109	121	103	83	122	96	116	100
18.75	100	97	95	92	93	92	92	103	94	120	118	107	104	96	95	101	124	96	110	116	94	113	121	103	93	99	128	107	111	118	108	113	99	99	112	133	107	89	102	107	103	108	120	102	81	120	94	113	97
19	103	99	96	93	95	97	98	105	96	125	122	108	105	95	97	103	126	100	111	120	97	119	127	105	93	100	130	109	112	120	111	115	103	102	116	136	108	89	101	110	107	112	122	104	83	123	96	118	98
19.25	102	99	97	97	98	96	96	105	98	127	119	110	105	99	101	104	126	100	110	122	101	115	125	106	95	102	129	111	113	122	113	117	104	104	116	137	113	93	104	110	108	112	124	107	85	125	98	117	102
19.5	104	101	98	96	98	99	99	109	100	126	123	113	109	100	99	106	128	104	115	121	98	119	130	109	96	103	129	111	116	123	113	118	107	105	118	138	116	93	104	115	111	114	128	108	85	126	101	118	99
19.75	111	104	98	101	102	93	98	100	95	130	121	111	108	104	98	108	130	96	112	125	98	121	126	106	100	111	139	112	120	121	113	121	103	108	120	137	119	96	118	114	113	113	123	107	85	126	92	123	115
20	114	108	101	104	106	96	99	100	93	127	115	107	108	107	99	109	131	99	112	126	97	118	120	102	103	111	137	116	123	121	116	120	101	107	115	133	121	98	122	116	114	113	122	107	84	124	94	118	115
20.25	114	111	102	108	108	98	101	101	95	127	117	107	109	107	102	111	133	99	113	125	96	118	125	105	104	112	139	115	121	122	116	119	103	104	113	134	123	98	118	116	113	114	124	107	84	124	96	117	111
20.5	114	108	103	105	106	95	100	102	97	130	121	111	108	108	101	109	133	100	116	125	99	120	125	106	103	112	140	115	121	123	116	122	103	108	117	138	123	99	120	116	114	115	125	109	84	128	95	120	115
20.75	112	110	104	105	109	98	104	100	97	128	118	109	109	110	105	110	134	102	114	129	98	120	125	105	103	114	142	115	126	123	116	123	104	107	117	136	125	101	122	119	117	117	124	109	86	128	94	119	117
21	115	110	104	107	108	96	102	104	98	130	119	110	112	111	102	111	134	101	115	128	99	121	126	105	104	115	143	118	126	125	118	123	105	109	117	135	125	98	125	119	120	117	125	110	86	128	94	122	115
21.25	113	111	103	108	112	97	103	101	98	133	123	112	111	109	101	110	136	100	116	129	101	124	128	107	104	115	142	119	127	127	119	126	104	112	122	142	124	102	122	120	118	118	127	111	84	131	95	124	116
21.5	116	112	104	107	109	99	104	102	98	129	118	110	113	110	102	111	136	101	117	129	98	120	126	107	106	117	143	116	126	124	117	122	105	107	115	136	123	99	123	119	117	118	121	110	85	126	96	122	116
21.75	114	109	103	105	107	98	101	104	97	132	124	113	112	109	102	111	135	102	117	130	101	122	127	107	104	114	143	117	123	124	119	123	108	112	122	140	122	99	123	119	118	118	127	110	86	130	97	126	117
22	120	114	106	112	114	100	107	105	101	132	124	114	114	112	106	115	139	105	118	132	101	126	130	109	111	119	147	121	129	129	121	126	109	113	122	131	129	104	127	123	123	121	129	115	87	131	99	127	120
22.25	118	115	107	111	113	100	108	105	103	130	118	112	115	114	106	116	138	104	120	132	99	124	129	111	108	116	144	121	128	129	121	126	109	110	118	128	129	104	124	122	118	120	127	111	87	130	97	122	117
22.5	117	111	106	110	113	100	106	103	101	138	124	116	112	111	103	114	138	105	120	133	103	126	128	110	107	118	145	121	130	129	121	128	108	115	124	135	129	102	128	121	122	122	130	116	89	131	99	128	119
22.75	119	115	109	110	113	100	107	105	101	132	123	115	113	113	105	115	141	106	120	133	102	126	130	111	109	119	148	122	132	130	124	129	108	113	123	131	131	105	129	124	124	123	130	114	91	133	98	130	124
23	116	113	108	110	112	102	106	108	102	139	129	119	114	114	107	116	138	107	122	134	106	130	134	112	108	120	147	122	131	133	123	131	109	116	127	139	131	106	127	125	122	123	134	117	92	133	101	131	121
23.25	119	116	108	113	114	101	107	104	101	136	123	116	117	112	107	115	140	106	120	134	101	127	128	109	111	118	148	122	131	130	124	128	108	113	122	134	131	106	128	125	123	122	130	115	89	134	98	126	119
23.5	121	116	113	115	116	103	109	109	104	135	122	116	119	115	109	118	141	110	121	135	104	129	131	111	112	122	150	124	132	131	124	130	112	113	120	133	133	106	131	125	124	123	130	116	93	135	99	125	122
23.75	120	116	109	110	113	101	110	108	104	134	122	113	116	113	107	117	141	107	121	135	99	125	130	113	110	120	148	122	131	131	123	126	111	113	120	131	129	105	128	124	123	124	129	116	92	132	99	125	122
24	118	114	109	111	114	102	108	108	103	138	126	117	117	114	106	117	140	109	122	135	105	128	133	112	110	121	149	125	131	132	122	129	112	116	125	137	130	104	129	126	124	122	134	118	92	135	102	130	122
24.25	119	117	111	113	116	103	108	108	104	136	121	114	116	115	108	118	142	106	121	137	104	127	134	111	113	120	151	124	134	133	124	129	111	114	124	134	131	106	131	126	126	125	134	115	92	135	100	127	123
24.5	125	119	114	116	120	110	111	112	110	143	132	124	120	118	111	122	144	112	127	142	113	138	139	121	114	124	152	131	138	137	128	138	116	123	132	143	137	111	135	132	131	130	140	123	97	141	109	136	126
24.75	121	117	112	114	118	105	109	109	104	139	125	117	119	115	108	118	144	107	124	137	104	129	133	111	112	122	149	125	134	133	122	131	112	117	126	134	134	109	129	128	124	125	133	116	93	135	102	129	122
25	124	118	112	116	118	109	113	113	112	145	132	125	122	118	113	123	147	113	128	142	113	134	140	118	114	125	153	130	138	139	130	137	117	123	133	143	138	110	134	132	130	127	138	122	99	143	107	135	127
25.25	125	118	116	116	120	109	111	116	107	145	132	123	122	118	112	121	145	113	127	141	110	135	139	117	114	124	153	128	138	138	129	136	119	123	130	144	137	111	133	130	128	130	139	123	99	140	107	134	124
25.5	122	118	112	112	118	105	109	112	108	140	129	118	117	114	106	117	144	110	125	138	106	129	134	113	111	120	151	125	133	137	126	133	114	117	126	137	132	108	131	126	124	126	137	117	94	137	103	131	121
25.75	126	121	115	118	123	109	116	113	108	139	129	121	122	119	111	124	148	114	128	142	109	134	138	117	117	125	156	129	139	138	131	136	115	120	128	140	140	111	135	132	131	132	139	121	98	142	106	133	127
26	126	125	117	119	123	110	114	114	111	141	127	121	124	120	114	123	149	112	128	140	108	132	136	117	117	126	155	130	138	138	129	134	117	119	127	138	140	113	135	130	129	131	138	123	96	141	104	132	127
26.25	125	121	115	118	121	109	114	114	110	145	134	125	122	117	115	122	148	113	130	143	112	136	141	120	114	124	155	132	140	141	130	140	120	126	136	148	140	113	135	131	132	131	142	125	99	141	110	139	130
26.5	128	123	117	121	126	112	115	115	113	146	135	127	123	122	114	125	150	118	130	144	115	139	142	119	118	130	158	132	142	142	133	139	120	126	135	147	141	115	138	135	134	133	143	125	101	144	110	138	130
26.75	129	120	115	117	120	111	115	118	113	146	132	124	123	119	113	124	149	113	129	145	111	136	141	118	116	129	158	130	139	138	132	137	118	124	133	143	135	111	135	133	131	133	140	125	99	143	110	135	129
27	127	125	119	120	124	110	117	117	112	141	127	122	125	121	115	124	149	115	130	143	109	134	138	118	117	126	158	131	139	138	131	136	118	121	128	140	140	114	138	134	132	131	139	123	100	141	106	133	129
27.25	129	125	120	122	125	112	119	119	114	147	132	125	125	123	117	127	150	116	131	147	110	137	142	121	121	131	158	132	143	141	134	139	121	124	132	143	142	116	139	135	135	135	141	125	101	146	110	138	129
27.5	128	125	120	120	124	113	119	117	112	142	130	125	126	120	116	125	152	117	130	145	111	136	139	121	118	131	157	133	142	141	131	140	121	124	131	142	141	114	139	134	135	134	140	127	101	144	111	135	132
27.75	131	124	122	121	125	114	117	117	114	147	131	124	127	121	116	126	152	116	132	147	112	138	142	121	118	132	160	131	144	143	132	141	121	125	132	145	141	113	139	136	135	137	140	128	103	147	109	136	133
28	129	124	119	119	125	113	117	116	112	148	136	128	127	121	116	126	152	117	131	145	113	138	144	120	117	131	158	133	141	145	135	140	121	126	134	144	141	115	137	136	133	133	142	127	104	145	110	140	129
28.25	131	124	120	122	127	113	118	118	114	148	132	125	127	123	117	129	154	115	132	147	112	138	141	121	119	131	161	135	144	145	135	140	120	126	132	145	142	115	141	137	136	136	142	127	102	144	109	137	132
28.5	130	127	123	122	123	114	119	120	114	148	137	130	128	123	117	127	155	118	132	148	113	141	147	122	120	132	162	134	143	147	135	143	123	128	138	149	140	116	141	138	137	137	144	126	105	148	114	140	133
28.75	134	127	121	124	128	115	119	117	116	149	134	128	129	123	117	128	152	119	132	150	113	137	141	121	122	133	160	136	147	145	137	142	121	128	132	145	146	117	141	138	136	137	145	128	104	147	113	140	133
29	130	126	120	122	126	115	117	121	117	150	141	130	128	123	119	128	150	120	135	146	115	142	146	121	120	130	159	136	145	147	136	144	123	129	138	150	142	117	138	137	135	138	147	130	106	150	116	142	131
29.25	131	128	123	124	130	117	119	123	118	153	144	133	131	125	119	130	155	122	136	150	120	146	148	125	124	132	164	138	149	149	139	145	127	131	139	153	146	120	143	139	140	141	149	132	108	152	116	145	136
29.5	133	127	121	120	127	116	118	121	119	153	141	132	128	125	118	129	152	121	135	149	119	143	149	125	122	132	162	135	146	149	137	146	124	131	139	154	145	118	141	138	138	141	148	130	110	151	113	146	134
29.75	132	126	124	123	129	117	120	124	120	154	144	135	128	126	121	131	155	122	136	151	123	146	149	127	123	131	161	138	149	152	140	148	128	134	141	154	147	119	141	141	140	140	151	135	108	154	117	145	132
30	133	127	123	122	129	117	117	124	119	156	143	132	128	125	119	128	153	121	136	150	121	142	149	126	121	135	160	137	146	149	138	147	126	133	139	154	145	118	142	140	138	140	147	133	107	151	116	145	132
30.25	132	127	123	122	128	115	119	126	118	146	134	129	130	126	120	127	155	120	134	147	111	137	148	124	121	129	161	135	142	150	136	141	127	126	132	148	145	118	135	137	133	138	148	130	105	148	114	138	128
30.5	135	131	124	124	132	119	124	122	119	151	136	131	134	128	119	132	158	122	136	152	117	142	147	126	126	136	164	140	150	151	139	145	127	131	136	149	149	120	145	141	141	141	148	132	107	149	115	141	136
30.75	132	129	123	124	128	117	121	124	119	154	141	134	132	125	119	131	157	120	136	152	119	144	152	125	123	135	164	137	146	149	139	146	129	132	140	154	144	116	142	142	139	141	147	134	109	152	117	145	137
31	136	129	126	127	133	118	123	123	121	156	142	133	133	128	122	132	159	124	139	152	120	145	149	127	127	136	166	141	151	151	141	149	129	132	142	156	149	122	147	144	142	144	152	136	110	154	119	150	139
31.25	134	130	124	125	131	118	121	125	120	154	141	131	131	127	121	132	156	122	139	150	120	143	149	122	126	134	163	139	149	150	140	147	129	132	141	153	146	121	144	141	141	142	150	135	110	152	118	143	136
31.5	135	130	126	129	134	120	124	124	121	155	140	135	131	127	122	133	158	123	138	152	119	146	150	126	127	135	167	140	151	153	139	149	127	133	143	153	150	122	147	143	142	146	150	133	112	153	115	146	137
31.75	133	128	124	123	131	118	120	125	120	147	138	130	133	126	120	131	155	119	138	148	113	141	150	127	123	131	164	139	145	149	138	143	126	126	133	149	145	119	139	139	135	141	150	131	109	150	117	139	130
32	135	131	127	126	135	121	124	123	121	155	143	135	134	126	122	132	160	124	141	154	122	148	150	127	126	136	167	141	152	152	141	150	130	137	143	158	151	124	150	145	145	144	153	137	112	155	119	149	139
32.25	135	132	127	127	133	120	125	126	123	158	144	137	135	127	123	134	158	124	140	153	122	147	153	129	126	137	167	141	150	155	141	150	131	137	144	157	150	125	146	144	142	145	153	136	112	156	119	149	138
32.5	139	133	130	128	134	121	127	126	125	152	138	132	135	129	125	136	163	124	140	156	118	144	147	126	128	139	168	140	153	152	143	147	131	131	137	152	151	126	148	145	142	146	150	135	111	153	119	145	139
32.75	138	132	128	126	132	121	125	129	123	150	139	131	134	128	123	132	160	125	139	152	115	144	149	128	129	139	169	138	150	151	140	146	128	129	135	150	148	123	146	144	142	144	148	134	110	151	114	142	137
33	137	135	131	130	139	124	126	127	126	159	144	138	138	131	124	136	163	127	146	157	125	150	154	131	130	141	171	145	155	157	145	154	134	140	145	160	153	129	150	149	147	149	155	140	113	157	122	151	141
33.25	141	136	133	131	138	123	129	130	126	157	142	136	139	132	127	137	163	126	142	158	122	148	152	130	130	141	169	145	155	155	146	151	132	137	141	158	152	129	147	147	147	147	156	139	113	156	120	148	141
33.5	141	135	131	128	138	121	129	127	125	157	143	136	137	131	125	135	162	128	143	158	125	150	152	130	131	139	169	145	154	157	145	153	132	139	148	158	154	131	151	149	147	150	157	139	114	158	122	149	143
33.75	139	136	132	131	139	122	127	128	127	159	145	140	139	131	125	136	163	127	144	157	123	150	154	129	129	140	169	146	156	158	146	154	133	139	148	159	155	132	149	150	149	149	158	140	114	158	119	152	141
34	140	136	131	132	138	125	128	130	126	157	143	137	138	132	125	137	164	127	142	159	122	147	154	128	129	140	171	145	155	156	146	154	133	136	141	158	154	131	150	149	145	149	156	138	114	157	120	150	141
34.25	134	132	132	124	130	128	130	139	133	159	153	141	136	124	125	135	159	130	146	156	126	151	159	133	124	134	167	142	150	160	147	153	136	138	151	165	145	122	139	146	144	149	162	140	118	162	126	150	129
34.5	144	141	136	136	142	127	132	132	129	163	147	142	141	136	128	140	168	131	147	162	127	152	157	135	136	144	176	148	161	162	149	157	137	143	150	165	160	134	157	152	151	153	160	143	120	162	125	156	146
34.75	138	135	131	122	130	129	130	141	133	162	154	143	141	127	126	137	162	130	145	157	127	152	162	137	126	137	170	145	149	160	149	155	140	138	151	166	145	122	142	147	145	151	161	140	120	159	128	152	133
35	134	132	130	125	133	129	128	141	132	163	157	146	140	125	126	137	161	131	147	158	131	154	161	136	127	135	167	145	153	162	148	156	140	142	153	168	147	124	141	149	145	152	161	142	119	163	128	154	131
35.25	136	133	131	121	131	127	127	138	131	158	151	141	139	124	125	136	161	129	144	158	123	149	158	134	126	137	169	144	149	159	145	151	137	135	146	162	144	120	140	146	143	150	158	140	116	158	125	149	133
35.5	135	131	130	125	130	127	127	138	132	159	150	139	137	126	125	135	161	130	146	156	125	151	159	133	124	135	167	143	152	160	148	154	139	138	149	163	144	123	140	146	145	150	159	139	119	161	126	150	131
35.75	138	135	133	126	134	130	130	142	134	164	156	147	139	129	128	140	164	131	148	160	128	154	162	139	129	140	173	145	154	164	150	158	142	143	154	170	149	126	146	148	147	153	161	143	123	163	130	157	137
36	136	133	131	123	132	133	129	141	135	160	152	141	141	127	130	137	162	132	146	157	127	152	160	137	127	136	168	145	152	161	150	156	143	138	149	167	153	126	138	151	146	154	163	142	123	163	129	151	130
36.25	136	133	132	126	134	131	131	142	133	166	157	147	138	127	130	139	164	132	148	161	131	156	164	139	128	140	169	144	155	164	150	157	140	144	153	170	151	127	144	151	148	153	165	143	122	164	131	157	134
36.5	135	135	135	122	133	136	130	145	138	161	156	143	142	126	130	139	164	135	148	159	129	153	164	140	129	137	168	146	153	166	152	157	144	140	150	168	151	124	140	151	149	158	165	142	124	163	132	157	129
36.75	137	135	136	128	136	135	135	147	142	170	163	151	141	129	131	141	165	137	151	164	137	161	168	142	129	140	171	147	157	169	154	162	145	149	158	174	152	126	144	155	150	157	167	149	127	168	137	161	136
37	137	134	135	126	135	135	134	147	139	161	155	144	144	127	131	141	167	137	152	163	129	153	167	143	131	137	172	149	155	168	153	156	145	141	153	171	152	125	139	154	151	157	168	146	126	168	130	156	131
37.25	141	137	135	126	136	133	132	142	136	162	154	145	141	131	130	140	166	133	150	161	129	153	162	137	132	142	173	149	154	164	152	159	144	141	152	167	153	128	146	151	150	155	164	145	122	162	130	154	137
37.5	139	137	137	128	138	133	131	145	139	163	155	146	144	130	131	140	168	137	151	164	130	154	165	140	132	142	173	149	158	167	153	161	146	141	153	170	153	127	147	153	152	159	166	147	126	166	131	155	134
37.75	136	133	135	127	135	132	130	143	137	162	154	143	142	128	130	139	165	134	150	162	128	154	164	136	128	138	171	147	157	166	150	157	144	141	150	169	154	126	142	153	151	156	164	145	122	164	131	154	132
38	140	137	137	129	137	134	133	147	138	160	154	146	146	130	131	142	167	137	153	162	127	155	165	142	130	139	172	148	158	167	153	159	147	140	150	169	155	127	144	152	153	158	166	147	125	167	133	156	136
38.25	143	138	137	126	138	136	135	147	139	167	160	150	145	130	130	142	167	136	153	164	132	158	168	141	132	143	176	148	158	168	155	161	147	146	156	173	150	128	146	154	149	157	165	148	125	168	134	158	138
38.5	139	138	138	131	141	137	134	148	142	169	161	150	146	131	134	143	169	137	154	167	134	159	168	142	133	142	174	152	161	172	154	164	147	147	159	175	157	130	149	156	153	159	169	151	128	168	136	160	136
38.75	139	138	137	128	140	135	134	145	138	166	157	148	144	132	132	142	168	137	152	165	130	156	166	139	130	141	173	151	157	168	154	161	146	144	152	170	156	129	147	155	152	159	167	147	126	167	134	159	137
39	142	138	138	132	141	138	137	149	140	169	159	150	147	134	134	144	172	139	154	167	135	159	167	142	132	142	174	152	162	170	156	164	147	146	157	174	158	131	148	157	155	162	170	148	127	168	135	160	140
39.25	141	139	137	129	139	133	133	144	139	167	157	148	144	133	133	143	167	135	153	164	130	156	165	142	132	145	175	148	160	169	154	162	149	143	157	173	155	130	150	153	151	158	168	148	128	167	132	159	140
39.5	145	139	140	132	142	135	136	146	138	166	156	148	145	135	134	146	169	139	153	166	131	154	165	141	135	147	177	151	160	169	157	161	148	143	154	173	157	132	152	155	151	161	168	149	127	167	134	160	140
39.75	141	137	139	129	140	139	136	149	144	172	163	153	146	130	134	144	170	139	155	168	137	160	172	144	132	142	173	152	162	170	158	166	149	149	161	176	155	128	149	156	155	161	172	151	129	169	136	163	137
40	144	141	140	132	141	137	137	149	143	171	160	150	147	134	134	147	172	139	156	167	135	160	170	143	135	146	174	151	161	170	156	163	149	145	158	174	156	129	149	156	155	160	169	152	128	169	136	160	140
40.25	142	139	141	132	141	138	139	149	143	172	163	152	147	133	134	147	172	141	156	170	136	161	170	143	136	146	176	153	163	171	160	166	150	147	161	175	158	130	154	156	155	162	171	152	131	170	135	165	141
40.5	144	142	140	131	143	137	136	147	140	165	157	147	147	134	136	147	170	139	154	166	131	156	166	142	136	143	174	152	161	170	158	162	149	143	155	173	156	133	150	157	153	161	168	151	128	168	134	158	140
40.75	146	142	141	136	144	139	139	148	142	170	162	152	148	139	135	147	171	141	158	170	137	160	170	143	137	147	180	154	163	172	158	167	151	151	160	176	160	135	156	159	157	162	170	152	130	171	136	164	145
41	143	139	140	129	141	137	136	146	139	167	160	149	146	135	134	146	173	137	155	167	132	156	166	140	135	147	178	152	160	172	157	163	146	146	157	173	158	130	151	157	155	161	169	150	126	169	132	161	140
41.25	148	142	143	135	147	140	139	152	142	169	161	152	151	137	138	149	176	142	159	169	135	160	171	144	137	150	179	157	165	176	160	166	153	147	159	176	164	136	153	162	158	164	175	153	132	172	136	164	143
41.5	144	141	141	136	144	138	138	150	141	167	159	150	150	133	138	145	171	138	157	168	133	158	168	143	136	145	176	156	163	173	158	164	151	146	157	175	161	131	152	159	158	164	171	151	130	171	136	162	139
41.75	143	141	140	134	144	138	137	149	142	172	161	152	149	137	136	146	172	140	156	170	136	161	170	142	136	145	176	154	163	172	159	166	152	147	159	176	161	136	153	158	156	163	172	154	132	172	136	160	140
42	147	146	144	138	147	141	141	153	145	172	164	153	152	139	137	149	177	143	161	173	140	161	173	145	140	149	180	157	167	177	162	169	155	150	161	177	164	135	154	164	159	166	176	156	135	174	139	165	143
42.25	149	144	144	137	146	142	143	155	147	176	165	156	152	138	140	151	175	143	160	172	142	165	173	146	140	150	180	158	167	177	162	171	154	151	163	179	163	136	153	165	163	166	176	157	135	176	140	167	143
42.5	147	144	142	134	144	143	141	154	145	174	165	156	151	136	138	149	176	142	160	172	138	161	172	145	138	150	180	155	163	175	163	169	152	152	163	179	161	134	150	161	156	167	176	154	134	175	138	165	143
42.75	149	146	145	139	149	143	142	153	144	174	165	157	152	138	141	149	176	145	163	173	140	165	174	147	141	153	182	157	168	177	162	171	154	152	163	179	165	137	159	163	160	169	176	156	135	177	140	165	147
43	154	149	145	143	152	139	143	146	142	174	159	151	153	144	138	151	178	143	159	175	136	164	169	145	144	155	182	160	169	173	163	171	152	154	160	175	170	141	165	165	164	166	173	156	134	174	136	168	154
43.25	156	154	149	145	156	142	145	151	143	175	163	156	156	151	142	153	180	145	162	179	142	166	171	147	145	157	185	161	172	177	166	174	156	155	165	180	173	144	169	168	167	169	177	158	137	177	139	169	156
43.5	155	152	149	146	158	142	146	148	143	174	160	156	157	147	142	157	183	145	161	178	139	166	169	146	148	157	187	163	175	178	164	173	156	153	163	177	175	146	168	170	166	170	176	157	135	175	138	169	157
43.75	155	150	148	148	156	141	144	150	145	175	159	155	158	146	141	155	181	146	163	178	139	164	170	146	146	159	187	162	175	178	165	175	154	154	161	178	174	145	169	170	166	170	176	160	135	177	137	168	157
44	154	148	147	143	152	138	143	149	142	170	157	152	156	143	139	153	178	144	160	176	134	161	169	146	142	154	184	160	169	177	163	167	155	149	156	173	169	140	161	166	161	167	173	156	133	174	136	165	149
44.25	158	153	150	148	158	143	147	149	145	179	164	156	156	149	142	155	182	147	165	181	140	168	175	149	147	159	187	164	174	181	168	174	156	158	165	180	176	147	169	169	167	170	177	160	138	180	141	171	159
44.5	157	151	148	145	156	144	145	152	146	179	165	159	157	147	141	155	180	148	164	179	141	167	175	148	147	159	187	163	173	182	167	177	158	157	166	182	174	143	168	169	166	171	178	159	139	179	141	172	157
44.75	159	153	149	149	159	143	149	150	145	180	164	156	159	151	142	156	184	148	165	181	142	167	173	148	150	160	190	162	177	180	166	176	156	157	166	183	177	149	172	172	169	173	179	161	138	178	139	172	161
45	158	154	152	150	159	143	147	153	145	182	165	158	158	149	143	156	182	146	165	181	143	169	174	150	150	160	190	165	176	183	169	178	158	158	167	185	177	147	170	172	169	172	181	163	139	181	142	175	159
45.25	160	157	153	150	160	145	149	151	145	177	163	155	158	151	144	157	184	147	165	182	140	168	172	149	151	162	189	165	178	181	169	176	156	159	164	181	177	147	173	172	169	172	177	162	138	177	138	172	161
45.5	158	156	151	147	157	143	147	152	146	178	164	156	159	149	142	156	185	147	167	182	141	166	173	149	149	162	190	164	177	180	166	176	155	158	164	182	176	147	173	172	168	173	179	161	140	179	138	173	161
45.75	157	155	151	148	159	145	149	153	147	181	167	160	159	148	143	158	184	148	168	184	144	170	175	151	150	160	188	167	175	184	169	179	158	163	169	184	178	148	170	172	170	173	181	164	141	181	142	173	160
46	158	151	151	148	159	146	148	152	148	180	169	159	159	148	144	156	184	149	166	180	144	170	175	151	147	159	189	166	176	182	169	179	160	161	170	185	177	148	170	171	168	172	182	164	141	181	142	172	158
46.25	160	157	152	149	160	148	150	154	149	182	169	160	159	151	145	160	185	149	168	184	144	169	176	153	151	162	190	166	180	185	172	181	162	161	171	185	179	148	174	176	171	175	181	164	144	182	144	176	160
46.5	163	159	157	152	162	148	154	156	149	180	164	158	163	154	148	161	188	150	169	185	142	168	173	152	154	166	193	168	180	183	172	179	159	159	166	183	180	150	178	175	173	176	180	164	143	181	142	173	164
46.75	162	160	156	153	163	148	151	154	150	180	165	159	161	153	146	161	188	150	169	186	143	170	177	150	155	166	192	170	180	186	174	181	159	160	167	184	181	150	178	175	174	175	183	163	142	181	142	175	164
47	163	158	156	152	164	148	153	155	148	182	166	159	161	153	148	161	188	150	171	185	144	169	174	150	153	163	192	168	181	185	173	181	161	160	169	185	181	151	175	176	174	176	182	166	144	182	142	176	162
47.25	163	160	155	152	160	148	153	154	148	178	162	157	164	153	146	162	188	150	170	185	143	167	174	150	154	164	193	167	180	185	171	178	160	160	166	182	181	150	176	176	173	176	181	164	141	180	142	174	162
47.5	161	158	156	152	163	150	152	158	151	184	171	163	164	153	148	161	187	152	172	188	148	173	178	156	153	164	193	170	182	188	175	184	164	165	173	189	181	151	175	178	175	178	184	168	147	189	149	179	162
47.75	163	160	156	153	162	147	153	155	150	180	164	158	162	152	147	162	187	149	169	186	143	169	174	151	156	167	195	167	182	184	172	181	161	159	166	184	181	150	176	175	175	177	181	165	142	181	143	172	163
48	163	159	156	151	162	147	150	156	149	180	167	157	162	150	147	161	186	149	168	184	141	168	174	150	154	165	191	167	179	184	172	177	162	159	165	184	178	149	174	174	172	176	181	164	143	180	142	172	161
[truncated: 47 more columns]

## Sheet: WT_Rep3
Plate Type	PM-M4
Group	Wildtype
Replicate no.	3
Hour	A01	A02	A03	A04	A05	A06	A07	A08	A09	A10	A11	A12	B01	B02	B03	B04	B05	B06	B07	B08	B09	B10	B11	B12	C01	C02	C03	C04	C05	C06	C07	C08	C09	C10	C11	C12	D01	D02	D03	D04	D05	D06	D07	D08	D09	D10	D11	D12	E01
0	48	44	43	40	40	39	39	41	42	46	55	59	43	46	41	34	36	35	38	34	44	37	41	53	42	36	36	35	33	33	31	32	38	45	44	58	43	34	33	30	37	38	36	33	34	44	44	53	44
0.25	49	47	45	41	41	42	41	44	44	49	57	58	45	46	43	36	38	36	38	37	40	39	41	54	48	43	38	41	36	39	34	33	36	44	43	52	47	38	32	33	39	46	38	34	32	44	41	47	51
0.5	58	52	48	45	43	43	40	43	43	48	59	56	55	47	48	37	40	38	38	38	45	40	41	54	52	46	42	47	40	43	35	39	40	47	45	56	53	43	37	38	44	53	44	36	34	45	41	51	56
0.75	54	49	48	45	44	43	43	45	48	52	65	59	53	52	47	39	39	40	40	37	42	48	46	57	51	47	43	44	38	43	36	38	39	45	45	52	53	44	39	40	43	52	41	38	35	50	45	51	58
1	51	45	46	44	43	44	45	49	51	54	64	61	48	50	45	38	42	39	39	39	40	47	49	60	49	43	44	42	38	40	36	35	37	42	44	52	49	39	35	39	40	45	39	36	33	47	45	48	53
1.25	54	48	48	45	47	45	47	52	53	55	65	63	49	52	46	41	44	42	44	41	42	52	48	62	50	42	46	42	40	42	39	37	40	45	45	52	53	41	37	39	44	50	39	39	36	49	47	51	54
1.5	56	51	51	47	47	48	47	53	51	57	67	64	51	52	50	42	45	44	44	44	44	50	51	63	51	47	48	46	41	42	41	40	42	45	45	57	54	43	38	39	47	52	43	42	38	55	50	55	54
1.75	59	54	54	49	50	50	49	53	55	62	69	66	56	55	52	46	48	47	44	46	46	53	51	68	55	50	53	49	46	48	42	42	44	48	48	59	56	47	44	45	49	57	46	43	39	56	51	58	60
2	57	54	52	51	51	53	51	58	54	63	72	68	54	55	51	45	48	46	46	49	47	58	54	67	56	49	53	50	45	46	42	41	44	48	48	59	54	46	41	42	49	53	47	42	39	56	54	58	58
2.25	65	60	60	57	55	57	54	59	56	66	74	70	59	61	58	50	53	52	51	53	53	61	59	67	62	54	59	55	50	53	48	47	50	54	55	69	58	50	47	47	56	60	53	47	44	63	56	63	62
2.5	65	61	59	57	56	58	56	60	59	70	77	74	59	62	60	52	54	51	52	55	52	61	60	69	62	55	62	57	51	53	48	46	47	53	56	66	62	52	49	51	59	61	54	49	41	67	58	64	65
2.75	65	59	58	53	55	55	56	61	60	70	78	74	63	62	57	51	54	50	51	55	50	64	59	70	61	56	62	57	50	53	48	44	47	52	55	66	63	54	47	48	55	62	53	48	42	63	58	60	66
3	63	58	59	56	57	55	55	63	61	71	78	73	58	61	56	52	56	51	52	57	49	62	61	68	61	55	63	55	52	54	48	47	49	50	54	65	62	52	46	48	56	63	52	49	41	65	58	62	64
3.25	66	62	62	59	57	61	58	65	62	74	82	78	63	67	58	53	56	55	55	62	54	68	61	73	65	57	65	59	54	55	50	47	54	52	58	70	63	54	49	49	58	64	56	51	45	67	62	64	66
3.5	68	64	62	62	59	58	61	67	62	72	81	78	64	65	62	53	58	53	56	61	54	68	62	74	65	56	65	62	53	53	50	48	51	56	58	69	62	54	48	52	59	65	56	51	45	66	60	64	66
3.75	66	62	63	60	58	57	58	63	62	73	81	78	63	66	62	54	58	54	54	61	54	67	63	72	67	55	68	60	55	56	51	50	50	55	59	73	66	54	48	51	60	67	58	52	44	67	59	66	66
4	67	60	61	58	59	59	57	62	63	73	84	76	62	65	59	54	61	56	56	60	54	69	65	70	64	57	69	59	57	60	52	51	52	57	57	72	65	56	50	51	62	68	58	54	45	71	61	65	68
4.25	69	64	64	59	62	60	64	67	68	79	86	78	63	68	64	59	63	58	59	65	54	73	68	79	66	62	71	64	58	61	54	53	55	58	59	75	68	60	52	54	63	71	58	57	46	69	65	68	71
4.5	70	64	65	61	61	64	64	69	66	79	86	83	65	68	64	56	62	58	59	66	57	75	69	81	67	59	72	62	57	58	54	53	55	57	61	75	67	59	51	55	65	68	57	57	45	71	64	67	69
4.75	68	62	62	60	61	61	64	70	68	80	88	81	62	67	64	59	64	57	60	66	55	75	71	81	63	59	72	63	57	60	57	52	55	57	62	78	70	57	52	54	64	67	57	57	45	73	66	71	70
5	70	68	68	66	62	66	63	68	65	80	85	81	67	72	64	58	64	59	62	68	57	73	69	80	69	64	77	68	59	61	54	54	55	58	63	80	70	61	56	56	68	75	62	57	46	73	66	70	73
5.25	73	69	66	64	63	65	67	72	71	84	91	87	66	71	68	62	68	61	64	73	56	80	74	86	70	65	79	66	62	64	59	56	59	58	66	81	71	60	56	59	67	77	63	59	49	76	72	75	74
5.5	73	68	68	66	63	62	64	70	65	83	89	81	70	70	65	61	66	60	61	71	56	79	71	81	70	64	78	71	61	64	56	55	58	61	63	80	71	61	57	60	69	78	66	58	45	76	68	74	72
5.75	71	66	66	61	63	62	63	69	68	83	89	82	66	71	67	63	69	59	61	71	55	79	71	83	66	65	79	66	62	66	58	58	56	61	64	81	72	63	57	61	69	77	61	58	45	76	68	72	75
6	73	66	68	65	64	61	66	71	69	82	92	83	69	73	67	65	69	61	64	73	56	80	74	86	70	66	81	70	64	66	60	59	60	61	65	84	76	63	59	62	69	80	64	62	48	79	71	76	78
6.25	75	70	67	68	62	67	67	77	70	88	93	86	68	71	68	61	69	61	64	73	58	83	73	87	71	62	82	70	63	65	58	56	59	60	63	83	73	62	55	59	72	78	67	61	45	80	72	74	75
6.5	79	72	71	69	67	71	70	75	72	88	95	89	70	76	71	67	74	65	71	80	64	85	77	90	75	67	86	73	68	70	64	61	64	66	70	88	76	64	60	62	77	82	72	64	50	85	74	77	75
6.75	79	74	70	69	66	70	69	77	76	91	98	88	74	75	71	68	74	65	71	81	61	87	80	95	75	69	87	75	69	71	64	63	64	65	69	88	79	67	62	64	77	84	72	65	49	83	77	80	79
7	79	74	75	71	69	70	70	74	70	87	97	88	74	77	73	69	77	64	70	80	66	84	80	91	77	72	90	76	70	73	63	63	64	66	70	90	82	70	63	68	79	87	74	67	49	86	75	81	81
7.25	79	75	74	72	71	72	72	80	72	93	97	90	73	76	72	69	75	69	72	83	65	87	79	93	76	69	92	77	71	71	66	65	65	67	70	90	78	66	62	65	79	84	74	66	51	84	77	80	75
7.5	78	74	73	71	67	70	70	74	71	90	95	89	74	76	71	68	75	67	71	81	64	89	78	91	76	70	92	79	71	72	64	65	65	69	71	91	81	67	64	69	83	85	76	68	49	85	74	80	78
7.75	78	74	72	71	69	72	70	77	73	92	95	90	72	75	72	69	74	66	73	83	62	87	78	93	79	70	91	78	72	71	66	63	65	65	70	92	81	67	60	69	80	89	74	66	49	85	75	80	80
8	80	75	75	72	69	73	73	76	71	91	99	90	74	81	76	71	79	67	75	85	65	91	82	93	80	73	94	79	72	75	66	67	67	70	73	94	82	70	64	69	84	91	78	69	50	90	77	81	80
8.25	80	73	73	71	69	71	72	79	74	91	99	91	74	77	75	71	79	68	75	86	64	92	84	96	75	72	94	79	72	74	65	67	67	67	72	93	82	69	63	69	83	88	76	69	49	88	79	82	79
8.5	83	77	75	75	73	76	75	82	78	97	101	94	79	80	77	73	81	71	77	88	65	96	85	99	82	75	98	83	77	77	70	69	68	70	76	96	87	73	67	70	85	92	79	73	53	94	84	84	84
8.75	82	76	76	75	73	76	74	83	77	99	102	96	76	80	78	76	81	71	77	88	67	96	87	101	81	75	99	84	77	79	71	70	69	69	77	97	87	73	67	74	86	93	79	72	54	93	84	87	84
9	83	75	79	74	73	75	74	79	76	96	102	91	79	83	79	76	83	70	78	91	68	96	86	97	82	75	101	85	79	80	70	72	72	75	76	100	88	75	68	75	89	98	85	74	54	94	83	86	85
9.25	79	76	74	73	71	74	76	84	77	97	102	94	74	80	75	76	83	72	77	90	67	98	86	102	78	72	99	83	76	78	69	67	70	71	76	98	85	70	65	71	85	92	80	72	53	93	83	85	78
9.5	81	75	78	73	71	73	74	81	79	98	104	94	76	82	76	75	83	71	77	90	66	98	86	103	80	74	99	83	78	80	71	72	71	69	76	98	86	74	68	73	86	95	78	72	49	94	82	88	84
9.75	82	76	80	75	75	75	77	83	79	100	106	97	78	82	79	78	86	74	81	93	66	98	89	105	81	76	101	83	80	83	72	73	74	76	77	101	88	74	70	77	89	96	81	76	54	98	87	88	86
10	86	82	81	77	74	78	77	84	78	100	104	96	80	83	81	77	87	72	82	95	69	99	88	103	85	79	106	87	82	82	73	72	74	74	79	100	90	76	73	80	92	99	86	75	54	99	83	89	87
10.25	84	79	78	73	74	73	75	83	80	97	107	94	79	84	78	79	87	73	81	94	68	98	90	103	83	78	102	89	85	85	75	76	72	74	77	102	93	78	72	82	90	101	82	78	51	95	85	88	90
10.5	87	80	83	77	74	78	77	81	77	101	107	96	81	86	79	80	87	73	84	95	69	100	89	104	85	81	106	89	84	87	75	75	74	74	77	102	95	78	72	80	93	102	86	77	53	98	83	89	89
10.75	85	79	77	77	76	78	77	83	80	100	104	96	80	83	79	78	89	74	84	98	71	99	89	103	85	77	105	88	84	82	72	74	74	74	78	101	90	74	70	80	92	100	86	76	55	98	85	88	87
11	85	76	79	74	73	74	75	81	78	98	105	95	79	85	80	81	88	71	82	95	66	99	88	103	80	77	104	86	82	86	75	76	74	75	78	105	94	78	72	78	92	103	81	78	52	98	85	90	88
11.25	88	82	82	80	77	81	80	89	84	106	110	104	83	88	85	81	93	76	88	101	72	106	96	112	87	83	109	91	87	89	77	79	78	77	82	108	96	81	75	83	97	105	88	81	58	102	91	95	89
11.5	88	79	82	76	79	78	82	86	83	104	112	101	81	90	85	86	92	78	86	99	70	104	97	112	84	81	109	92	86	90	80	80	78	80	83	107	99	84	77	81	94	105	88	82	58	103	92	93	92
11.75	87	82	81	79	75	78	79	87	84	105	112	101	81	86	83	83	93	76	87	102	70	104	95	111	86	81	111	90	86	88	76	79	76	76	84	107	98	80	75	80	96	105	88	81	55	102	91	94	91
12	90	83	86	81	79	81	80	87	83	104	110	101	85	91	86	85	96	79	88	103	73	107	95	112	90	86	114	95	88	92	79	83	81	80	84	113	100	85	79	87	100	111	93	84	59	106	89	97	95
12.25	88	84	84	82	77	83	81	89	85	106	111	101	83	87	86	86	96	81	91	106	74	108	94	112	88	81	114	95	89	88	80	82	83	79	86	113	99	78	78	84	102	107	94	81	60	106	93	94	89
12.5	89	83	86	81	81	82	87	91	88	109	117	105	84	91	88	90	98	82	92	105	75	111	99	118	89	87	115	95	93	96	85	85	84	83	86	114	101	86	80	89	99	110	92	85	58	108	95	96	95
12.75	91	85	87	82	78	82	84	90	86	108	115	104	83	89	86	87	96	82	90	105	73	110	97	117	88	85	115	95	91	95	82	83	82	82	87	112	102	84	77	87	101	111	92	85	57	107	94	95	97
13	89	81	86	80	79	80	84	92	86	108	117	105	82	88	87	89	98	79	90	103	74	111	98	118	88	83	113	94	91	91	81	83	81	80	84	114	102	83	77	87	100	109	90	84	59	108	94	99	95
13.25	91	88	85	83	81	84	85	94	90	111	118	109	86	92	89	90	99	82	93	105	77	112	100	121	93	87	119	96	92	94	82	85	84	82	87	115	102	85	80	88	103	112	93	87	60	109	99	99	97
13.5	90	81	85	82	80	83	86	94	89	110	115	105	81	89	89	94	99	82	92	104	75	111	99	118	83	85	114	93	93	92	84	87	83	82	89	117	103	83	79	87	100	108	94	86	59	110	98	98	93
13.75	93	90	90	85	81	87	88	96	92	114	119	111	88	92	92	93	101	86	96	109	78	116	103	122	92	86	122	101	94	98	87	89	86	83	90	119	107	86	82	92	106	115	99	89	61	112	101	101	100
14	93	88	90	82	82	85	86	92	88	111	117	106	89	94	91	92	101	84	97	108	76	110	101	117	93	89	121	102	94	99	87	88	85	83	89	120	109	88	84	93	109	119	97	88	59	113	96	102	101
14.25	94	87	89	81	85	80	87	92	91	110	119	106	88	95	91	94	101	84	98	106	75	115	103	121	92	89	121	102	97	101	87	89	86	87	90	121	110	92	85	95	108	117	96	91	59	112	100	102	103
14.5	93	87	88	82	82	82	87	89	90	110	119	106	87	95	89	94	101	83	96	103	76	114	102	119	92	90	120	102	98	101	86	90	84	86	87	120	112	90	85	94	105	120	95	90	58	111	100	103	104
14.75	94	88	90	86	84	88	88	95	90	112	119	108	90	94	94	95	103	84	99	110	77	115	104	123	95	89	123	105	98	100	85	90	86	86	91	119	110	88	85	94	111	119	100	90	59	112	100	103	100
15	99	87	94	83	88	85	92	94	94	113	120	108	89	97	92	100	107	87	101	109	77	116	106	123	95	91	124	104	102	104	92	94	89	88	93	125	115	96	90	97	110	120	101	94	62	116	100	104	108
15.25	98	93	95	88	90	88	91	94	91	114	118	106	92	100	97	98	106	89	100	113	83	116	105	122	100	97	128	108	105	105	91	96	90	93	96	124	116	97	92	98	113	127	106	97	65	117	101	106	110
15.5	95	89	91	83	86	89	91	99	94	115	122	110	91	98	93	100	106	86	100	111	81	120	105	125	93	91	127	104	102	103	93	93	88	91	94	124	114	95	88	98	110	122	101	95	61	116	103	105	105
15.75	98	91	93	87	86	89	88	98	91	114	121	109	90	98	92	97	106	88	101	114	80	120	105	123	97	93	128	107	102	105	89	92	90	90	94	125	116	95	90	97	114	126	104	95	62	119	100	106	103
16	100	92	101	86	91	86	94	96	95	116	125	110	93	102	95	104	111	91	104	114	80	119	109	128	98	95	128	110	107	108	94	100	92	94	94	131	122	100	97	102	117	130	105	97	62	118	104	109	113
16.25	101	90	94	86	89	87	94	98	96	117	126	110	91	100	95	107	112	89	103	113	82	120	109	127	96	93	127	106	105	108	96	96	92	90	94	129	119	100	91	97	112	125	102	97	63	119	107	108	108
16.5	104	95	98	88	92	86	93	97	97	116	125	109	94	103	95	103	111	89	104	116	82	119	109	126	99	97	130	112	107	110	96	99	91	94	98	130	123	100	95	100	116	131	107	98	62	119	103	110	111
16.75	102	93	97	88	90	88	90	96	91	115	120	109	94	101	95	99	110	89	103	116	83	116	107	123	101	95	129	111	109	108	92	96	92	93	95	126	121	99	93	101	119	129	106	97	62	117	102	108	111
17	102	95	98	90	89	90	94	103	96	121	127	114	93	103	98	102	112	90	106	117	82	124	111	129	102	99	134	112	108	109	95	98	94	95	95	131	120	98	93	103	120	131	108	97	65	123	108	111	112
17.25	103	93	99	89	91	89	96	100	99	119	128	113	96	103	95	108	113	92	106	116	82	123	112	130	100	98	130	112	111	112	99	100	93	95	97	132	123	101	95	104	119	129	106	99	64	121	109	111	112
17.5	105	92	99	89	93	89	98	104	101	121	128	114	95	105	100	110	117	94	108	117	82	126	111	130	99	98	129	111	111	113	99	102	96	96	99	133	126	103	97	103	119	130	105	100	65	123	111	112	113
17.75	105	94	101	90	94	91	98	102	102	121	130	114	95	102	98	109	115	96	109	119	84	126	113	131	101	99	135	112	109	115	99	102	96	97	97	133	127	103	96	105	119	134	110	101	63	126	109	113	113
18	101	92	97	89	92	90	96	100	96	121	125	112	94	103	99	108	114	91	107	117	85	125	112	130	97	96	133	110	108	110	98	99	95	95	99	130	121	101	94	103	118	130	107	100	67	124	108	113	110
18.25	109	99	106	93	97	92	100	101	100	122	129	113	100	107	102	110	118	96	112	122	88	122	113	129	102	103	136	115	114	117	102	106	100	105	103	139	129	107	100	110	123	137	112	104	65	126	107	117	115
18.5	105	98	101	94	93	91	95	101	99	120	127	115	99	107	101	108	117	95	110	120	86	123	114	128	105	104	138	116	113	114	98	103	97	99	100	134	126	105	99	109	125	138	114	103	65	124	107	115	116
18.75	109	98	106	93	98	91	101	104	105	122	131	116	99	108	102	114	121	97	110	122	85	126	115	134	103	101	135	115	116	118	102	106	98	101	100	142	132	106	101	109	124	139	111	106	67	126	112	117	120
19	110	98	104	94	98	94	104	107	106	125	134	120	97	109	102	115	119	96	116	123	87	128	117	135	104	101	138	114	115	118	106	106	100	101	103	141	132	109	101	109	125	138	111	107	67	131	115	117	117
19.25	109	98	105	94	99	95	102	104	106	125	133	119	101	109	102	115	121	98	111	123	87	132	119	134	104	104	141	117	119	120	105	107	101	103	104	141	134	108	103	110	125	139	113	106	67	130	113	118	119
19.5	110	100	106	96	99	96	105	108	109	127	134	122	102	111	104	116	123	101	116	126	90	133	120	139	109	106	142	118	120	120	108	109	102	103	104	143	135	109	104	111	129	141	116	109	68	132	116	121	121
19.75	108	102	102	95	96	96	98	106	101	125	131	119	102	109	104	110	120	97	113	125	87	131	117	132	110	105	143	121	116	120	103	107	102	103	104	140	129	106	102	112	130	143	117	107	70	130	115	118	121
20	108	99	103	94	98	95	103	107	105	124	134	120	100	107	103	114	122	97	113	123	88	131	118	138	107	104	138	118	117	119	106	109	102	103	103	141	134	107	103	110	126	142	115	108	68	131	116	119	118
20.25	113	102	109	96	99	98	104	110	109	128	136	123	102	111	106	118	123	99	119	127	91	134	120	141	110	108	143	123	121	124	110	112	106	106	107	146	137	113	108	116	131	144	119	110	72	135	119	123	122
20.5	112	102	107	96	100	97	105	111	109	129	137	123	102	112	106	118	124	101	117	128	90	136	122	139	108	105	142	118	120	125	108	111	105	105	107	145	134	112	105	111	129	142	118	111	70	133	119	121	120
20.75	107	102	105	95	96	99	103	109	105	128	135	120	99	110	104	114	124	99	116	127	92	132	118	136	108	103	141	118	119	122	106	109	105	105	106	143	131	108	103	110	129	142	118	108	67	133	118	120	119
21	107	103	106	99	99	100	103	111	104	131	134	123	101	111	105	114	124	100	115	130	95	135	120	138	109	107	144	121	117	120	106	109	105	104	107	143	132	108	104	113	131	143	122	109	70	133	121	120	119
21.25	107	101	104	96	98	97	102	110	105	131	134	123	100	106	104	112	123	97	116	128	89	134	119	142	108	103	143	120	118	119	106	106	104	104	104	143	130	109	103	111	129	144	119	108	69	134	119	121	118
21.5	109	103	105	98	99	100	103	113	106	132	135	126	102	111	106	114	124	99	121	131	96	134	122	142	113	107	147	122	120	122	106	109	109	106	109	144	134	108	105	113	134	145	121	110	71	134	121	119	119
21.75	112	103	109	98	101	97	105	112	110	131	138	123	103	112	106	120	126	102	120	130	92	136	122	141	110	108	146	122	123	125	108	109	106	105	109	148	137	110	106	115	132	144	120	111	72	134	119	123	123
22	114	104	107	100	100	103	106	114	110	134	138	128	105	112	109	117	125	104	119	130	96	138	122	144	112	110	148	124	121	125	108	113	108	106	109	149	135	111	107	117	136	148	124	112	72	137	122	125	124
22.25	114	104	110	101	103	102	108	116	113	134	138	127	105	113	108	120	128	103	120	132	94	140	125	144	113	109	147	126	122	127	109	111	111	109	111	149	137	113	107	116	133	148	122	115	74	139	125	126	124
22.5	114	103	111	99	104	99	108	112	110	131	139	123	105	113	107	120	126	103	120	131	93	137	124	141	110	108	148	125	123	127	110	115	108	108	110	146	138	115	108	117	133	148	120	114	69	137	121	123	125
22.75	115	106	112	100	105	99	111	116	112	135	140	127	105	115	110	123	128	104	122	131	93	141	126	145	111	110	149	125	125	128	111	115	111	111	110	152	141	117	110	116	137	148	123	115	75	138	126	127	127
23	117	108	114	102	107	100	110	114	111	134	137	126	108	115	112	125	129	105	124	135	97	137	125	142	114	110	150	128	127	130	113	116	111	111	114	152	143	117	109	118	136	152	125	116	74	140	121	127	124
23.25	113	104	108	100	102	101	105	113	108	131	139	126	104	114	108	118	126	103	122	135	96	138	123	142	113	111	151	126	125	128	109	112	109	110	111	150	139	113	108	118	138	150	125	114	75	140	122	127	123
23.5	115	108	113	102	106	104	107	115	111	134	142	126	110	115	111	121	130	107	124	135	97	139	127	146	117	114	154	130	128	129	113	116	112	113	112	152	142	117	112	123	139	154	126	116	73	141	122	130	128
23.75	118	109	116	102	108	103	114	116	117	136	144	129	110	118	112	127	131	107	126	136	96	142	128	145	116	113	152	128	131	132	114	120	112	114	112	155	146	122	117	123	139	157	127	120	76	143	123	130	131
24	115	108	111	103	103	104	106	119	112	133	141	128	107	117	111	118	127	107	121	138	100	140	124	144	117	113	153	130	125	127	112	117	114	111	112	152	140	113	112	120	140	153	131	116	75	140	123	128	126
24.25	116	109	110	102	103	106	107	118	111	136	141	130	107	114	110	118	130	106	123	137	96	142	124	146	118	111	155	129	126	126	112	114	111	110	111	151	141	113	112	121	140	154	129	116	75	142	124	131	124
24.5	120	111	115	105	108	107	113	121	116	139	147	133	110	119	116	126	133	110	129	140	100	144	130	150	117	117	155	133	132	134	115	120	117	116	118	156	147	119	114	123	142	155	130	121	78	145	127	131	129
24.75	114	108	112	101	105	105	110	118	113	136	144	130	107	116	110	121	130	104	124	137	97	141	127	147	115	112	152	127	128	129	112	117	114	110	112	153	142	116	112	120	141	153	129	117	74	141	125	128	126
25	119	110	115	108	109	108	114	122	117	139	147	135	112	119	113	124	133	109	127	142	102	146	131	152	121	117	157	131	131	133	114	120	119	116	117	157	144	118	117	126	144	156	132	122	79	145	129	133	130
25.25	120	113	117	108	107	109	111	120	115	139	146	136	113	121	115	124	133	110	128	141	102	146	130	153	122	118	159	134	133	135	117	121	116	117	117	158	146	121	116	126	146	160	133	121	78	147	129	134	133
25.5	121	111	117	103	109	105	115	119	117	137	145	129	110	122	115	128	137	109	126	138	98	143	131	147	119	117	157	131	136	136	116	123	115	115	113	157	150	124	120	126	145	158	128	123	74	144	125	132	134
25.75	124	114	121	109	113	106	118	122	120	139	150	134	114	125	116	131	137	114	130	142	100	146	134	151	122	120	159	133	137	139	118	125	119	117	118	161	153	127	120	127	148	161	132	124	81	147	128	137	135
26	118	109	115	105	109	108	115	124	118	139	147	135	109	120	116	129	135	113	128	141	101	147	132	151	117	115	157	131	131	135	118	123	119	115	118	158	144	121	117	125	146	159	131	122	82	148	131	133	130
26.25	120	112	115	108	110	108	113	121	118	140	147	135	112	120	115	127	136	110	129	144	101	148	132	150	121	117	158	134	133	137	116	122	117	115	119	156	147	121	119	128	146	160	134	122	78	148	128	133	132
26.5	123	114	119	111	112	113	117	123	116	144	149	137	116	124	117	127	136	113	131	145	103	148	134	151	125	120	161	134	134	136	118	120	120	121	119	158	146	122	118	127	150	162	139	124	81	148	132	135	133
26.75	128	116	124	111	115	110	120	125	124	143	152	137	118	126	121	134	142	115	134	144	105	150	137	151	124	122	161	136	141	142	126	127	120	122	121	163	156	128	125	132	149	165	135	128	82	151	131	137	138
27	124	114	120	108	110	112	115	124	116	143	148	136	113	121	117	124	136	112	131	145	103	149	132	150	124	120	162	136	132	136	117	124	120	116	119	160	146	120	119	129	150	163	136	124	80	149	130	135	134
27.25	123	117	119	111	113	113	118	125	120	145	151	137	115	125	118	128	139	116	133	145	104	150	136	153	125	123	163	137	137	139	123	126	121	122	121	164	152	124	120	131	151	166	137	126	82	152	132	136	135
27.5	124	116	121	110	112	113	117	126	120	142	148	138	115	123	119	129	138	115	132	148	105	148	133	154	125	120	163	138	136	139	122	124	123	122	122	161	150	125	122	130	153	164	138	126	81	152	131	136	136
27.75	126	113	124	111	116	111	121	124	123	144	151	138	115	126	119	134	140	113	133	146	105	151	137	154	123	122	162	137	139	141	123	126	122	122	120	161	155	127	124	130	151	163	137	128	81	152	131	137	135
28	128	116	124	111	117	111	123	127	126	145	155	137	117	126	120	135	142	115	135	147	104	151	138	157	125	122	164	137	140	144	125	128	123	122	123	163	158	129	126	129	153	164	137	129	82	153	133	138	141
28.25	124	113	121	111	112	111	117	127	122	145	151	141	115	124	118	131	139	116	135	146	105	151	138	153	124	120	164	137	138	140	123	125	122	120	120	162	152	125	123	130	151	166	137	125	83	152	133	136	135
28.5	128	116	124	112	115	112	121	129	125	147	153	141	116	126	122	136	141	116	135	148	106	153	140	157	124	123	163	138	140	142	125	128	123	121	123	165	157	130	123	131	152	167	139	128	85	155	134	139	136
28.75	124	116	121	113	113	113	118	127	123	145	151	141	114	126	119	129	140	115	136	149	105	152	136	156	124	123	163	138	136	140	123	126	123	121	123	163	151	123	121	132	152	166	139	127	82	153	132	137	135
29	127	120	123	116	115	119	120	133	124	148	153	143	118	125	122	132	142	116	137	153	106	154	138	160	129	124	165	141	139	139	124	128	125	124	125	164	151	126	123	133	156	167	142	129	84	154	134	139	138
29.25	126	117	123	113	117	115	120	133	125	150	156	142	117	128	124	136	141	119	137	151	106	153	140	159	125	123	165	139	140	143	125	127	124	123	123	167	155	129	125	132	155	168	142	131	87	154	135	139	136
29.5	126	119	121	115	115	115	118	127	123	147	150	140	118	124	121	133	140	117	135	152	109	154	137	156	127	123	168	139	139	142	126	128	123	124	125	166	154	126	123	130	156	169	144	130	83	155	134	140	135
29.75	129	118	125	113	118	115	124	129	126	148	155	142	120	128	121	135	142	118	138	149	108	155	139	160	128	125	167	142	142	145	127	133	126	126	126	168	159	131	125	136	156	170	140	131	85	157	136	142	139
30	128	119	125	113	115	114	119	129	125	147	153	141	118	127	123	133	143	118	137	152	108	154	140	156	128	123	168	141	141	145	124	130	126	124	126	168	156	131	126	135	158	170	141	131	85	154	134	143	138
30.25	129	121	125	117	117	117	122	131	124	151	156	144	120	129	123	132	143	120	137	153	109	156	139	162	133	126	170	142	142	142	127	130	127	124	125	168	158	127	128	136	160	172	145	131	86	156	135	142	142
30.5	130	122	127	116	119	118	122	131	124	149	154	144	122	130	125	134	145	121	138	153	110	157	140	159	132	128	170	143	143	146	126	131	129	128	125	167	158	131	127	137	160	175	146	131	85	158	136	143	143
30.75	131	120	130	117	119	117	124	130	126	148	156	143	122	130	126	138	142	119	138	153	108	155	141	160	132	126	170	144	145	146	129	134	128	127	125	169	163	136	131	137	159	174	145	134	88	157	134	144	146
31	134	120	131	115	121	116	127	133	131	152	159	146	121	131	126	142	147	122	143	153	110	157	142	161	131	130	170	142	147	149	130	134	129	128	125	172	165	135	132	139	159	173	144	135	89	160	137	145	145
31.25	134	121	130	117	123	116	127	133	130	151	158	144	121	132	126	142	146	122	142	153	110	153	141	159	131	128	168	143	146	149	131	134	130	129	126	173	164	135	133	138	158	174	144	136	86	159	136	146	143
31.5	128	120	126	114	117	116	124	132	127	152	158	147	118	128	123	138	145	120	139	155	109	155	141	163	131	127	169	142	145	145	127	132	130	127	125	169	157	130	127	137	158	174	145	133	86	160	136	141	139
31.75	128	122	128	115	117	116	122	131	126	150	156	146	121	130	126	134	144	120	141	156	110	154	140	158	134	129	171	144	145	146	128	130	127	128	126	170	159	131	130	138	161	175	148	133	88	159	136	143	143
32	129	119	125	115	119	118	123	133	128	152	158	144	116	129	124	139	144	121	139	156	109	154	142	157	129	125	168	140	142	146	128	132	129	126	124	170	159	130	127	134	157	172	146	133	87	160	138	144	138
32.25	131	123	127	119	120	118	125	134	129	153	159	145	120	130	127	138	147	121	139	156	110	157	143	162	132	129	171	145	145	148	129	132	130	127	127	174	160	135	131	139	159	177	145	133	89	162	138	142	142
32.5	134	124	131	118	124	118	128	134	131	153	162	147	124	134	130	144	149	124	144	157	112	157	144	162	133	131	172	145	149	153	133	137	131	131	130	171	167	138	134	142	160	178	146	138	90	161	139	146	145
32.75	132	123	130	118	121	119	124	132	127	153	160	146	124	130	127	137	146	122	141	156	113	157	140	162	133	130	171	146	146	149	129	134	132	129	126	172	159	133	129	139	163	178	149	136	90	162	139	146	141
33	136	124	132	121	123	121	126	137	131	155	161	149	125	135	129	141	148	124	146	159	114	158	145	164	137	134	174	150	149	152	134	138	132	134	131	174	165	137	134	144	164	180	153	137	91	161	141	149	146
33.25	135	127	132	119	125	120	128	134	133	154	161	148	123	134	129	143	149	126	145	158	114	158	145	166	136	132	175	147	149	152	133	136	134	133	131	175	167	139	134	142	164	178	150	138	91	163	140	151	145
33.5	135	123	132	119	123	119	128	135	131	154	162	148	123	133	127	144	150	125	145	157	113	158	145	163	133	131	174	146	150	153	133	137	134	132	130	176	165	139	133	142	162	178	149	141	91	164	140	146	146
33.75	136	123	132	121	123	120	131	139	134	156	163	151	124	134	128	146	151	124	147	160	111	160	146	166	135	132	174	145	150	152	133	139	135	129	130	175	169	137	134	140	163	178	149	140	93	165	143	147	145
34	138	129	137	122	128	122	132	139	136	157	166	153	127	137	131	148	153	127	147	159	114	160	148	167	137	135	176	149	153	155	136	141	136	132	132	178	170	141	140	147	167	185	152	142	94	167	142	151	153
34.25	138	127	135	121	126	122	130	139	135	157	163	152	124	137	130	146	152	126	146	160	114	159	147	165	138	134	175	145	153	155	136	140	136	133	130	176	168	141	137	145	164	180	151	141	94	165	143	149	145
34.5	138	129	134	122	128	124	133	142	136	160	166	155	128	138	133	147	154	129	148	162	117	163	149	170	138	138	178	150	153	157	137	141	137	135	134	179	170	142	139	148	170	186	155	144	96	167	146	153	151
34.75	140	131	135	124	126	125	131	140	134	160	164	154	130	138	133	141	153	128	149	164	119	161	147	169	141	139	179	151	152	156	136	141	138	134	134	178	168	143	138	147	170	184	154	142	94	167	145	153	150
35	138	125	135	120	124	122	129	137	133	156	164	153	126	136	130	144	153	128	149	162	114	159	147	167	135	133	174	149	153	154	133	140	136	135	130	176	170	141	138	145	168	181	153	140	93	166	145	151	148
35.25	136	129	134	123	122	126	130	141	134	158	164	154	126	136	131	140	152	126	148	164	116	164	149	168	140	132	178	149	151	153	134	138	136	131	135	176	166	138	134	144	168	180	155	139	94	166	148	148	145
35.5	137	127	132	122	124	122	130	138	131	158	166	153	127	136	128	141	151	126	147	162	115	162	147	168	140	136	178	151	151	154	133	141	135	131	131	177	168	140	135	146	169	184	155	140	93	168	145	151	149
35.75	139	131	138	122	126	126	133	143	137	161	169	155	130	141	135	147	154	128	150	166	118	163	152	170	141	138	180	150	156	158	140	142	138	136	136	180	172	144	140	150	169	185	157	144	98	169	147	155	150
36	138	129	135	124	125	125	129	141	133	158	162	154	127	137	131	141	151	127	149	162	118	161	148	169	140	137	180	153	154	155	135	138	138	133	134	178	167	139	137	148	169	185	156	142	93	167	143	151	148
36.25	140	131	137	124	130	125	133	141	134	159	168	155	129	140	132	143	155	131	149	163	117	164	149	168	141	139	181	152	155	158	138	142	138	137	135	181	171	144	140	151	170	187	156	146	97	169	144	155	152
36.5	139	133	137	125	126	123	132	142	136	159	165	155	129	138	134	146	154	131	150	164	119	161	149	169	142	139	179	153	157	159	139	142	138	136	134	177	173	143	142	151	174	189	159	144	98	167	145	152	153
36.75	141	129	139	126	128	128	134	143	137	160	167	155	131	142	135	149	157	131	153	166	118	164	151	169	141	138	181	155	158	160	140	144	142	138	136	181	174	145	140	151	172	187	158	145	98	169	147	155	152
37	143	132	139	127	130	128	136	142	135	162	169	155	132	144	136	149	157	133	151	166	118	165	150	169	146	143	183	156	158	159	141	144	142	139	138	181	174	145	144	152	178	191	160	146	97	172	146	156	155
37.25	140	131	139	127	129	127	133	143	135	160	165	155	131	141	135	149	157	131	152	168	120	164	150	168	141	138	180	154	157	159	140	144	141	140	137	182	173	145	140	150	172	188	160	146	98	172	145	155	149
37.5	142	134	139	129	131	131	136	146	140	164	170	159	131	143	137	148	159	132	153	168	119	167	153	173	147	141	182	155	158	160	141	144	141	138	138	183	173	146	144	154	174	192	162	147	100	174	149	156	155
37.75	141	130	139	124	128	126	131	141	134	159	168	154	130	140	133	145	156	129	150	166	121	163	150	167	142	139	180	153	155	159	137	143	141	140	136	179	173	142	141	149	176	189	161	146	98	169	145	156	151
38	143	131	138	128	133	130	138	147	140	163	170	159	131	141	136	150	158	133	154	168	120	167	154	173	141	140	183	155	159	163	143	146	142	140	137	183	177	147	146	156	174	191	158	148	99	173	150	157	154
38.25	144	133	141	130	131	132	137	147	138	166	173	163	135	142	137	148	157	133	155	169	124	170	153	176	144	143	186	156	158	159	141	145	143	138	139	184	175	144	143	152	177	190	162	147	100	174	152	157	152
38.5	144	134	143	130	132	131	134	143	136	164	168	159	135	145	137	149	159	133	155	169	123	165	152	172	147	145	185	158	161	162	142	146	146	141	139	184	174	146	146	155	178	193	165	148	102	172	150	157	155
38.75	144	133	141	126	131	128	139	147	138	165	171	160	134	142	137	152	157	133	154	168	120	168	154	173	144	141	184	154	160	161	143	146	142	140	139	183	179	151	146	153	176	191	159	147	102	171	149	156	154
39	147	135	143	131	132	132	138	147	139	167	172	163	135	145	138	150	163	135	155	172	123	169	154	175	147	143	186	159	161	164	143	148	145	141	139	185	180	151	146	156	179	194	164	150	103	173	152	159	158
39.25	144	137	142	130	131	131	135	142	137	162	170	160	136	144	138	149	160	135	153	170	125	165	152	168	149	146	187	160	165	164	145	151	147	143	139	183	179	150	149	157	179	198	165	150	102	173	145	157	159
39.5	146	135	141	130	132	134	137	147	139	164	171	162	136	145	138	149	160	134	157	172	124	169	153	173	149	146	187	158	161	163	145	149	146	142	140	184	179	151	148	157	179	195	165	149	101	175	151	157	158
39.75	148	134	146	129	134	128	140	147	145	165	172	159	134	146	139	157	162	137	157	169	121	168	155	173	145	143	184	156	163	164	144	149	145	142	140	188	181	152	148	156	177	193	160	152	100	173	150	159	158
40	149	138	148	130	137	132	143	149	147	167	175	162	137	149	141	158	165	138	158	171	122	170	157	177	146	145	187	158	167	167	149	153	148	144	141	189	184	153	153	158	179	195	163	154	105	176	152	161	160
40.25	145	135	143	130	132	132	140	149	142	168	174	162	136	146	139	152	161	137	159	172	122	170	155	176	148	145	185	158	162	165	146	149	146	143	142	186	180	149	149	155	180	195	166	151	104	174	154	160	158
40.5	150	137	147	131	140	132	144	149	147	167	177	162	138	149	141	162	163	139	158	171	123	169	155	176	146	145	187	160	167	170	148	153	148	146	141	190	185	156	154	159	179	195	161	154	103	176	154	162	160
40.75	149	138	145	135	136	137	140	151	143	171	174	166	138	146	142	151	163	136	159	174	126	173	157	177	150	148	187	159	164	165	146	150	148	146	143	188	179	152	149	159	181	197	166	152	107	177	155	162	161
41	150	137	146	131	137	132	143	151	147	166	177	162	137	148	141	159	165	138	159	171	123	170	156	177	146	145	186	158	166	169	149	150	147	145	142	189	184	156	151	158	181	195	164	154	106	175	151	162	161
41.25	150	138	146	132	139	136	147	155	148	171	178	167	138	150	145	161	167	140	161	178	126	175	160	180	149	146	190	159	168	171	149	155	150	148	145	191	185	155	153	159	181	193	167	158	108	178	155	164	161
41.5	145	135	145	130	132	132	140	147	142	167	172	164	136	145	140	151	159	135	155	173	122	170	156	175	148	145	188	158	163	167	145	149	148	144	140	188	181	150	151	159	181	196	166	151	102	175	153	161	156
41.75	151	138	150	132	139	132	144	150	147	168	178	164	140	148	141	158	164	141	159	174	123	171	158	177	148	147	188	159	170	168	150	154	151	146	141	190	186	156	154	160	182	197	166	154	106	178	152	164	162
42	154	142	153	136	143	135	147	154	151	171	178	166	143	152	146	163	168	142	162	177	126	173	159	180	152	149	190	162	172	174	152	158	152	150	146	194	189	159	159	163	183	199	168	159	111	181	158	163	165
42.25	156	141	152	136	143	137	147	154	151	172	180	167	143	153	145	161	166	143	164	178	125	174	162	179	152	151	191	164	171	174	154	157	153	150	145	191	188	159	158	163	185	199	170	158	108	181	157	165	164
42.5	149	138	148	133	141	134	146	152	147	169	178	166	142	152	143	158	167	141	161	175	127	174	160	179	152	148	188	162	170	171	152	155	151	148	145	192	187	157	156	161	185	201	166	157	109	180	157	165	163
42.75	153	143	151	136	140	136	146	154	149	171	180	167	143	151	146	160	167	142	162	177	129	173	160	181	153	149	191	163	173	174	155	158	154	152	146	194	189	158	157	164	186	202	169	158	109	182	157	167	164
43	150	142	147	138	139	140	143	156	144	173	177	170	141	148	142	153	164	140	162	179	129	178	159	180	152	148	190	162	165	166	148	154	151	147	144	189	182	151	151	158	184	198	169	153	107	180	157	164	159
43.25	153	140	149	135	142	139	149	156	151	172	178	168	141	153	146	162	169	143	164	178	129	177	161	182	153	151	191	163	169	174	151	157	153	151	147	194	188	156	154	163	186	200	171	158	108	181	158	166	164
43.5	155	143	153	135	142	137	149	155	147	173	179	171	146	151	143	162	167	142	164	181	128	176	162	179	152	151	191	165	171	174	154	157	152	151	146	193	190	159	156	165	187	203	171	159	110	182	157	166	164
43.75	154	144	154	137	143	137	150	156	152	175	182	167	145	155	147	165	170	143	169	178	130	176	163	182	152	150	192	164	174	176	156	159	154	151	148	194	192	162	159	166	188	203	171	160	110	183	158	166	167
44	151	143	150	137	140	139	143	155	145	172	178	169	147	152	145	155	168	140	164	182	130	176	160	178	156	152	193	164	170	172	150	155	154	150	147	190	187	155	155	163	189	202	173	157	111	181	158	165	162
44.25	152	142	149	137	143	137	146	157	151	174	182	172	145	151	146	156	168	145	165	181	130	177	162	181	155	152	192	165	170	174	154	158	156	151	146	194	187	157	155	165	187	202	174	159	112	183	160	166	164
44.5	155	142	150	138	143	139	150	157	153	175	182	172	147	154	148	162	170	143	165	183	131	178	165	183	156	151	192	165	173	177	155	161	156	153	149	196	190	162	158	166	188	202	173	163	115	185	162	169	165
44.75	153	143	149	138	141	138	147	158	150	175	181	172	145	153	144	162	169	141	164	182	131	181	163	182	155	151	193	165	171	174	153	158	154	151	148	194	186	157	155	165	188	203	173	160	112	183	161	170	164
45	152	144	151	140	142	140	148	157	150	177	180	173	149	152	149	159	168	142	164	182	130	178	162	181	158	154	194	168	170	173	153	157	154	152	151	194	189	158	157	166	189	203	176	160	111	183	160	167	165
45.25	158	146	155	138	144	140	149	156	152	175	180	170	146	156	147	163	171	148	166	183	132	176	163	180	154	153	194	168	176	177	156	161	156	153	151	196	190	160	158	168	191	205	176	161	114	184	160	169	164
45.5	154	145	152	139	143	140	147	158	148	175	182	174	148	154	146	158	171	145	166	184	132	180	163	185	156	153	195	167	172	175	153	158	157	151	150	195	188	158	158	165	190	205	178	159	113	184	162	170	165
45.75	159	145	156	142	146	137	152	158	155	176	185	174	150	157	150	166	173	148	170	183	131	179	167	184	155	155	196	166	176	180	160	164	159	155	149	198	194	165	163	170	191	207	175	163	114	188	162	171	169
46	155	141	152	138	145	140	152	160	154	180	183	173	147	155	147	164	170	144	168	181	131	179	164	184	155	153	193	163	173	178	155	159	156	151	152	196	189	161	156	166	189	203	175	163	112	184	162	169	163
46.25	159	145	154	140	145	141	151	161	154	177	183	173	149	157	150	165	172	148	169	185	132	179	168	185	157	153	195	167	176	179	158	164	158	157	151	197	193	164	162	169	191	206	177	163	117	187	162	172	168
46.5	159	147	158	142	147	142	154	161	156	178	185	173	151	158	152	166	175	147	169	185	135	180	164	186	157	157	197	168	180	179	159	162	160	158	154	198	194	164	163	171	193	207	175	165	117	190	162	172	167
46.75	157	147	156	144	146	144	151	161	153	179	185	177	150	157	149	160	173	147	169	187	136	184	166	185	157	156	198	168	174	178	157	160	161	156	152	198	193	160	160	170	194	208	180	163	117	189	166	173	168
47	157	148	156	142	148	143	153	160	157	177	187	175	152	157	149	165	174	149	171	185	134	181	166	186	160	158	198	170	178	182	160	166	161	157	152	201	195	164	166	172	195	209	179	166	116	187	164	172	170
47.25	156	146	155	142	144	143	150	163	153	179	183	175	150	158	150	163	171	147	169	186	134	182	166	185	161	156	198	168	176	179	158	161	162	156	153	199	194	161	162	171	195	208	179	163	117	188	164	172	168
47.5	157	148	156	145	148	146	153	164	156	182	188	179	149	159	150	163	173	149	172	189	137	186	169	188	160	158	199	170	177	181	159	164	163	157	154	197	193	161	162	170	194	207	181	166	119	190	167	173	166
47.75	157	147	154	143	146	146	150	163	152	180	184	176	152	157	151	161	173	146	170	187	137	185	166	186	159	155	197	170	176	178	157	162	161	157	153	197	191	159	161	170	192	207	179	165	119	189	163	171	163
48	162	150	160	143	151	141	156	161	159	179	187	177	155	161	154	169	177	151	173	186	135	183	167	186	162	159	199	172	183	181	162	168	163	159	154	201	198	168	168	173	196	210	179	169	117	190	164	176	173
[truncated: 47 more columns]
